# Supplementary material for: Identification of tumor antigens and immune subtypes in breast cancer for mRNA vaccine development
Source: Front Oncol. 2022 Sep 26;12:973712. doi: 10.3389/fonc.2022.973712 (PMC9548593; doi:10.3389/fonc.2022.973712)
Supplement: Supplementary file 9 [file Table_1.xlsx]

## Sheet: S1
Supplementary Table S1. Clinical information on breast cancer patients in the TCGA cohort.
TCGA_ID	Age	Stage	ER_Status	PR_Status	HER2_Status	T_stage	N_stage	M_stage	Subtype	OS_time	OS_status	DFS_time	DFS_status
TCGA-A1-A0SF-01A	54	Stage II	NA	NA	NA	T3	N0	NA	NA	1	0	1	0
TCGA-A1-A0SG-01A	61	Stage II	NA	NA	Positive	T1	N1	M0	LumB	1	0	1	0
TCGA-LQ-A4E4-01A	73	Stage III	Positive	Positive	Negative	T4	N2	M0	Basal	1	1	NA	NA
TCGA-A1-A0SH-01A	39	Stage II	Positive	Negative	Negative	T2	N0	M0	LumA	5	0	5	0
TCGA-A1-A0SI-01A	52	Stage II	Negative	Negative	Negative	T2	N0	M0	LumB	5	0	5	0
TCGA-WT-AB41-01A	55	Stage IV	NA	NA	NA	T4	N1	M1	NA	5	0	NA	NA
TCGA-A1-A0SJ-01A	39	Stage II	Positive	Negative	NA	T2	N1	M0	LumA	7	0	7	0
TCGA-WT-AB44-01A	77	Stage II	NA	NA	NA	T3	N0	M0	NA	8	0	NA	NA
TCGA-A1-A0SK-01A	54	Stage III	Positive	Positive	Negative	T2	N2	M0	LumA	9	0	9	0
TCGA-A1-A0SM-01A	77	Stage II	Positive	Positive	Negative	T2	N0	M0	LumA	10	0	10	0
TCGA-A1-A0SN-01A	50	Stage II	Positive	Positive	Negative	T2	N0	M0	LumA	10	0	10	0
TCGA-A1-A0SO-01A	67	Stage II	Positive	Positive	Negative	T2	N0	M0	LumA	10	0	10	0
TCGA-A1-A0SP-01A	40	Stage II	Negative	Negative	Negative	T2	N0	M0	Basal	10	0	10	0
TCGA-A1-A0SQ-01A	45	Stage III	Positive	Negative	Negative	T2	N2	M0	LumA	10	0	10	0
TCGA-A2-A04N-01A	66	Stage II	Negative	Negative	Negative	T2	N0	M0	LumB	10	0	10	0
TCGA-A2-A04P-01A	36	Stage II	Negative	Negative	Positive	T2	N0	M0	Basal	10	0	10	0
TCGA-A2-A04Q-01A	48	Stage II	Negative	Negative	Negative	T2	N0	M0	LumA	10	0	10	0
TCGA-A2-A04R-01A	36	Stage I	Positive	Positive	Negative	T1	N0	M0	Basal	10	0	10	0
TCGA-A2-A04T-01A	62	Stage III	Positive	Negative	NA	T2	N2	M0	LumA	10	0	10	0
TCGA-A2-A04U-01A	47	Stage III	Negative	Positive	Negative	T2	N2	M0	LumA	10	0	10	0
TCGA-A2-A04V-01A	39	Stage III	Positive	Negative	Negative	T2	N2	M0	LumA	10	0	10	0
TCGA-A2-A04W-01A	50	Stage III	Negative	Positive	Negative	T2	N2	M0	Basal	10	0	10	0
TCGA-A2-A04X-01A	34	Stage III	Positive	Negative	Negative	T2	N2	M0	LumA	10	0	10	0
TCGA-A2-A04Y-01A	53	Stage II	Negative	Negative	Negative	T2	N0	M0	LumA	10	0	10	0
TCGA-A2-A0CK-01A	60	Stage III	Positive	NA	Negative	T2	N2	M0	LumB	11	0	11	0
TCGA-A2-A0CL-01A	37	Stage II	Negative	Negative	Negative	T2	N0	M0	LumA	16	0	16	0
TCGA-GI-A2C8-01A	63	Stage II	Positive	Positive	Negative	T2	N0	M0	Her2	19	0	NA	NA
TCGA-A2-A0CO-01A	85	Stage II	NA	NA	Negative	T2	N0	M0	LumA	21	0	21	0
TCGA-A2-A0CP-01A	60	Stage II	NA	NA	NA	T3	N0	M0	NA	24	0	24	0
TCGA-A2-A0CQ-01A	62	Stage II	NA	NA	Negative	T2	N1	M0	Her2	26	1	26	0
TCGA-A2-A0CR-01A	54	Stage I	Positive	Positive	Negative	T1	N0	M0	LumA	30	0	30	0
TCGA-A2-A0CS-01A	73	Stage II	Negative	Negative	Negative	T2	N1	M0	LumA	30	0	30	0
TCGA-A2-A0CT-01A	71	Stage II	Negative	Negative	Positive	T2	N1	M0	LumA	30	0	30	0
TCGA-A2-A4S3-01A	59	Stage III	Positive	Negative	Negative	T3	N2	M0	LumB	30	1	304	0
TCGA-EW-A3U0-01A	61	Stage III	Positive	Positive	Negative	T2	N3	M0	NA	30	0	NA	NA
TCGA-A2-A0CU-01A	73	Stage III	Positive	Positive	Negative	T3	N2	M0	LumA	31	0	31	0
TCGA-A2-A0CV-01A	41	Stage III	Positive	Positive	Positive	T2	N3	M0	LumB	31	0	31	0
TCGA-EW-A1PA-01A	59	Stage II	Positive	Positive	Negative	T3	N0	M0	LumB	31	0	NA	NA
TCGA-A2-A0CW-01A	67	Stage II	NA	NA	NA	T2	N1	NA	NA	34	0	34	0
TCGA-A2-A0CX-01A	52	Stage II	NA	NA	Negative	T2	N0	M0	LumA	34	0	34	0
TCGA-A2-A0CY-01A	63	Stage I	NA	NA	NA	T1	N0	NA	NA	40	0	40	0
TCGA-A2-A0CZ-01A	46	Stage II	Positive	Positive	Negative	T1	N0	M0	LumA	49	0	49	0
TCGA-A2-A0D0-01A	60	Stage II	NA	NA	NA	T2	N1	NA	NA	51	0	51	0
TCGA-GM-A2DA-01A	46	Stage II	Negative	Negative	Negative	T2	N1	M0	LumB	52	0	NA	NA
TCGA-GM-A2D9-01A	69	Stage II	Negative	Negative	Positive	T2	N1	M0	LumB	54	0	NA	NA
TCGA-A2-A0D2-01A	45	Stage II	NA	NA	Negative	T2	N0	M0	LumA	59	0	59	0
TCGA-A2-A0D3-01A	42	Stage II	NA	NA	NA	T2	N1	NA	NA	64	0	64	0
TCGA-A2-A0D4-01A	37	Stage II	NA	NA	NA	T2	N0	NA	NA	70	0	70	0
TCGA-A2-A0EM-01A	73	Stage II	Positive	Positive	Negative	T2	N1	M0	LumA	72	0	72	0
TCGA-A2-A0EO-01A	54	Stage II	Positive	Positive	Negative	T1	N1	M0	LumA	76	0	76	0
TCGA-A2-A0EP-01A	56	Stage II	NA	NA	NA	T2	N0	M0	NA	78	0	78	0
TCGA-A2-A0EQ-01A	64	Stage III	Positive	Positive	Negative	T2	N2	M0	LumA	78	0	78	0
TCGA-A2-A0ER-01A	63	Stage III	NA	NA	Negative	T2	N3	M0	LumA	78	0	78	0
TCGA-A2-A0ES-01A	52	Stage II	NA	NA	NA	T2	N0	M0	NA	79	0	79	0
TCGA-A2-A0ET-01A	58	Stage III	NA	NA	NA	T2	N2	NA	NA	80	0	80	0
TCGA-A2-A0EU-01A	79	Stage I	Positive	Positive	Negative	T1	N0	M0	LumB	84	0	84	0
TCGA-GI-A2C9-01A	58	Stage III	Positive	Positive	Negative	T2	N2	M0	Basal	90	0	NA	NA
TCGA-A2-A0EW-01A	53	Stage I	NA	NA	Negative	T1	N0	M0	LumB	92	0	92	0
TCGA-A2-A0EX-01A	46	Stage II	Positive	Positive	Negative	T2	N1	M0	LumA	98	0	98	0
TCGA-Z7-A8R5-01A	61	Stage IV	NA	NA	NA	T4	N3	M1	NA	116	1	NA	NA
TCGA-A2-A0EY-01A	62	Stage II	Positive	Positive	Negative	T1	N1	M0	LumA	118	0	118	0
TCGA-A2-A0ST-01A	62	Stage III	Negative	Negative	Negative	T3	N3	M0	LumA	134	0	134	0
TCGA-A2-A0SW-01A	82	Stage I	Negative	Negative	Negative	T1	N0	M0	LumA	149	0	149	0
TCGA-EW-A1IX-01A	48	Stage II	Positive	Positive	Negative	T2	N0	M0	LumA	158	1	NA	NA
TCGA-A2-A0SY-01A	62	Stage II	Positive	Positive	Negative	T2	N1	M0	LumB	160	1	160	0
TCGA-A2-A0T0-01A	59	Stage II	NA	NA	NA	T2	N0	M0	NA	160	0	160	0
TCGA-A2-A0T1-01A	55	Stage III	Positive	Positive	Negative	T2	N2	M0	LumA	162	0	162	0
TCGA-A2-A0T2-01A	66	Stage II	Positive	Positive	Negative	T2	N0	M0	LumA	163	0	163	0
TCGA-A2-A0T3-01A	37	Stage III	Positive	Positive	Negative	T2	N2	M0	LumA	170	0	170	0
TCGA-A2-A0T4-01A	62	Stage II	Negative	Negative	Negative	T2	N0	M0	LumA	170	0	170	0
TCGA-A2-A0T5-01A	39	Stage I	Positive	Positive	Negative	T1	N0	M0	LumA	172	0	172	0
TCGA-A2-A0T6-01A	50	Stage III	Positive	Positive	Positive	T2	N2	M0	LumA	172	1	172	0
TCGA-A2-A0YC-01A	59	Stage II	Positive	Negative	Negative	T2	N1	M0	NA	178	0	178	0
TCGA-A2-A0YD-01A	63	Stage I	NA	NA	Negative	T1	N0	M0	LumA	186	0	186	0
TCGA-A2-A0YE-01A	48	NA	NA	NA	NA	NA	NA	NA	LumA	187	0	187	0
TCGA-A2-A0YG-01A	63	Stage II	Positive	Positive	Positive	T2	N0	M0	Basal	196	0	196	0
TCGA-A2-A0YH-01A	53	Stage III	NA	NA	NA	T3	N3	M0	NA	197	1	197	0
TCGA-A2-A0YI-01A	62	Stage III	NA	NA	Negative	T2	N2	M0	Her2	200	0	200	0
TCGA-A2-A0YK-01A	61	Stage I	Positive	Negative	Negative	T1	N0	M0	Her2	210	0	210	0
TCGA-A2-A0YL-01A	48	Stage III	Positive	Positive	Negative	T4	N0	M0	LumA	213	0	213	0
TCGA-A2-A0YM-01A	67	Stage II	Positive	Positive	Positive	T2	N1	M0	LumA	214	0	214	0
TCGA-A2-A0YT-01A	56	Stage III	NA	NA	NA	T2	N2	M0	NA	215	0	215	0
TCGA-A2-A1FV-01A	74	Stage II	NA	NA	Negative	T2	N0	M0	LumA	217	0	217	0
TCGA-A2-A1FW-01A	62	Stage I	Positive	Positive	Negative	T1	N0	M0	LumA	218	0	218	0
TCGA-A2-A1FX-01A	61	Stage III	NA	NA	NA	T2	N3	M0	NA	222	0	222	0
TCGA-A2-A1FZ-01A	63	Stage II	Positive	Negative	Negative	T2	N0	M0	LumB	224	0	224	0
TCGA-LL-A5YM-01A	88	Stage II	Negative	Negative	Negative	T2	N0	M0	Basal	224	1	NA	NA
TCGA-A2-A1G0-01A	49	Stage III	NA	NA	NA	T4	N0	NA	LumA	225	0	225	0
TCGA-A2-A1G1-01A	85	Stage III	Negative	Negative	Negative	T4	N0	M0	NA	227	0	227	0
TCGA-S3-AA12-01A	82	Stage IV	NA	NA	NA	T1	NA	M1	NA	227	1	NA	NA
TCGA-A2-A1G4-01A	71	Stage II	Negative	Negative	Negative	T2	N0	M0	LumA	231	0	231	0
TCGA-A2-A0YJ-01A	39	Stage III	Negative	Negative	Negative	T2	N3	M0	Basal	239	1	207	1
TCGA-A2-A259-01A	70	Stage II	Positive	Negative	Positive	T2	N0	M0	LumA	242	0	242	0
TCGA-GM-A2DB-01A	62	Stage IV	Positive	Negative	Negative	T2	N2	M0	Basal	242	0	NA	NA
TCGA-EW-A1PD-01A	61	Stage II	Positive	Negative	Negative	T2	N0	M0	LumB	243	0	NA	NA
TCGA-A2-A25B-01A	39	Stage II	NA	NA	NA	T1	N1	NA	NA	250	0	250	0
TCGA-A2-A25C-01A	50	Stage II	NA	NA	NA	T2	N1	M0	NA	252	0	252	0
TCGA-EW-A1J5-01A	59	Stage IV	Negative	Negative	Negative	T3	N3	M1	Basal	255	1	NA	NA
TCGA-A2-A25D-01A	90	Stage I	Positive	Positive	Negative	T1	N0	M0	LumA	258	0	258	0
TCGA-A2-A25F-01A	66	Stage I	Positive	Negative	Negative	T1	N0	M0	Normal	259	0	259	0
TCGA-A2-A0SX-01A	48	Stage III	Negative	Negative	Negative	T3	N1	M0	Basal	266	1	155	1
TCGA-A2-A3KC-01A	55	Stage II	NA	NA	NA	T2	N1	M0	NA	266	0	266	0
TCGA-UL-AAZ6-01A	73	Stage II	NA	NA	NA	T3	N0	M0	NA	271	0	NA	NA
TCGA-A2-A3XT-01A	45	Stage II	Positive	Positive	Negative	T2	N1	M0	LumA	273	0	273	0
TCGA-EW-A1PC-01A	NA	Stage III	Negative	Negative	NA	T2	N3	M0	Basal	273	0	NA	NA
TCGA-A2-A3XU-01A	35	Stage III	Positive	Positive	Negative	T4	N3	M0	Basal	274	0	274	0
TCGA-A2-A3XV-01A	46	Stage II	Positive	Positive	Negative	T2	N1	M0	LumA	275	0	275	0
TCGA-A2-A3XW-01A	42	Stage II	Positive	Positive	Negative	T2	N1	M0	LumA	275	0	275	0
TCGA-EW-A1P8-01A	58	Stage II	NA	NA	NA	T2	N0	M0	NA	285	0	NA	NA
TCGA-A2-A3XX-01A	49	Stage III	NA	NA	NA	T3	N1	M0	NA	287	0	287	0
TCGA-A2-A3XY-01A	49	Stage II	NA	NA	NA	T2	N0	M0	LumA	288	0	288	0
TCGA-BH-A1ET-01A	55	Stage I	Positive	Positive	Negative	T2	N0	M0	LumA	289	0	1210	1
TCGA-A2-A3Y0-01A	57	Stage I	Negative	Negative	Negative	T1	N0	M0	LumA	293	0	293	0
TCGA-A2-A4RW-01A	49	Stage II	NA	NA	NA	T2	N0	M0	NA	293	0	293	0
TCGA-A2-A4RX-01A	67	Stage I	NA	NA	NA	T1	N0	M0	NA	295	1	295	0
TCGA-A2-A4RY-01A	46	Stage III	Negative	Negative	Positive	T2	N2	M0	Basal	297	0	297	0
TCGA-A2-A4S0-01A	77	Stage II	Positive	Positive	Negative	T2	N0	M0	LumA	300	0	300	0
TCGA-PL-A8LV-01A	54	Stage III	Positive	Positive	Negative	T3	N1	M0	LumB	302	1	NA	NA
TCGA-XX-A899-01A	46	Stage III	NA	NA	NA	T4	N2	M0	NA	302	0	NA	NA
TCGA-A2-A4S1-01A	66	Stage II	Positive	Positive	Positive	T3	N0	M0	Basal	303	0	303	0
TCGA-E9-A54Y-01A	63	Stage II	NA	NA	NA	T2	NA	NA	NA	303	0	NA	NA
TCGA-A2-A4S2-01A	62	Stage II	Negative	Negative	Negative	T2	N0	M0	Basal	304	0	304	0
TCGA-EW-A1PE-01A	56	Stage IV	Positive	Positive	Negative	T2	N0	M1	LumB	304	0	NA	NA
TCGA-EW-A2FS-01A	41	NA	Positive	Positive	Positive	T4	N3	M0	LumA	304	0	NA	NA
TCGA-EW-A2FV-01A	39	NA	Positive	Positive	Negative	T2	N0	M0	LumA	304	0	NA	NA
TCGA-A7-A0CE-01A	57	Stage III	Positive	Positive	Negative	T2	N3	M0	LumA	307	0	307	0
TCGA-A7-A0CG-01A	78	Stage II	NA	NA	NA	T2	N0	M0	LumB	313	0	313	0
TCGA-A7-A0CH-01A	79	Stage II	NA	NA	NA	T2	N0	M0	NA	313	0	313	0
TCGA-A7-A0CJ-01A	57	Stage II	NA	NA	NA	T2	N0	M0	NA	317	0	317	0
TCGA-A7-A0D9-01A	37	Stage III	Positive	Negative	Positive	T3	N1	M0	LumB	317	0	317	0
TCGA-A7-A0DA-01A	62	Stage II	NA	NA	NA	T2	N0	M0	NA	320	1	320	0
TCGA-A7-A0DB-01A	56	Stage II	Positive	Positive	Negative	T1	N1	M0	Normal	320	0	320	0
TCGA-A7-A0DB-01C	56	Stage II	Negative	Positive	Negative	T2	N0	M0	Basal	322	0	322	0
TCGA-A7-A0DC-01A	63	Stage II	NA	NA	NA	T2	N0	M0	LumA	322	0	322	0
TCGA-GM-A2DN-01A	58	Stage III	NA	NA	NA	T3	N1	M0	NA	322	1	NA	NA
TCGA-A7-A0DC-01B	63	Stage I	NA	NA	NA	T1	N0	M0	NA	323	0	323	0
TCGA-A7-A13D-01A	46	Stage II	NA	NA	NA	T1	N1	M0	NA	326	0	326	0
TCGA-A7-A13D-01B	46	Stage II	Positive	Positive	Negative	T1	N1	M0	LumA	328	0	328	0
TCGA-OL-A6VQ-01A	49	Stage II	Negative	Positive	Positive	T2	N0	M0	LumA	332	0	NA	NA
TCGA-A7-A13E-01A	62	Stage II	Positive	Positive	Positive	T2	N1	M0	LumB	334	0	334	0
TCGA-A7-A13E-01B	62	Stage II	Positive	Positive	Negative	T2	N0	M0	LumA	336	1	336	0
TCGA-EW-A1P7-01A	59	Stage III	NA	NA	NA	T2	N3	M0	NA	336	0	NA	NA
TCGA-A7-A13F-01A	44	Stage I	Positive	Positive	Negative	T1	N0	M0	LumB	337	0	337	0
TCGA-A7-A13G-01A	79	Stage II	NA	NA	Negative	T2	N0	M0	NA	339	0	339	0
TCGA-A7-A13H-01A	61	Stage I	NA	NA	NA	T1	N0	NA	LumB	343	0	343	0
TCGA-A7-A26E-01A	71	Stage III	Positive	Positive	Negative	T2	N2	M0	Her2	343	0	343	0
TCGA-A7-A26E-01B	71	Stage I	NA	NA	NA	T1	N0	M0	LumA	345	0	345	0
TCGA-A7-A26F-01A	55	Stage II	Positive	Positive	Negative	T2	N0	M0	Basal	345	0	345	0
TCGA-A7-A26G-01A	50	Stage II	NA	NA	NA	T2	N0	NA	NA	347	0	347	0
TCGA-A7-A26H-01A	72	Stage III	NA	NA	NA	T2	N2	M0	NA	348	0	348	0
TCGA-EW-A6SC-01A	60	Stage II	NA	NA	NA	T2	N1	M1	NA	348	1	NA	NA
TCGA-A7-A26I-01A	65	Stage II	Positive	Positive	Negative	T2	N0	M0	LumB	350	0	350	0
TCGA-A7-A26J-01A	49	Stage II	NA	NA	NA	T2	N0	M0	NA	352	0	352	0
TCGA-A7-A26J-01B	49	Stage II	Positive	Negative	NA	T2	N0	M0	LumA	358	0	358	0
TCGA-A7-A2KD-01A	53	Stage II	Positive	Positive	Negative	T2	N0	M0	Her2	358	0	358	0
TCGA-A7-A3IY-01A	71	Stage II	Negative	Negative	Positive	T2	N1	M0	Her2	358	0	358	0
TCGA-A7-A3IZ-01A	62	Stage II	NA	NA	NA	T2	N1	M0	NA	360	0	360	0
TCGA-GM-A3NY-01A	72	Stage IV	NA	Positive	Positive	T3	N0	M1	LumB	362	1	NA	NA
TCGA-A7-A3J1-01A	63	Stage II	Negative	Negative	Positive	T2	N0	M0	LumA	363	0	363	0
TCGA-A7-A3RF-01A	79	Stage III	NA	NA	NA	T3	N3	NA	NA	364	0	364	0
TCGA-A7-A425-01A	70	Stage II	Positive	Positive	Negative	T2	N1	M0	Basal	365	0	365	0
TCGA-A7-A426-01A	50	Stage II	Positive	Positive	Negative	T2	N0	M0	Her2	365	0	365	0
TCGA-A7-A4SA-01A	40	Stage II	Positive	Positive	Positive	T2	N1	M0	LumA	365	0	365	0
TCGA-A7-A4SB-01A	56	Stage III	Positive	Positive	Negative	T4	N1	M0	NA	365	0	365	0
TCGA-A7-A4SC-01A	62	Stage II	Positive	Positive	Negative	T2	N0	M0	LumA	365	0	365	0
TCGA-LL-A6FR-01A	50	Stage III	NA	NA	NA	T3	N1	M0	LumA	365	1	NA	NA
TCGA-A7-A4SE-01A	54	Stage II	Negative	Negative	Positive	T2	N1	M0	LumB	366	0	366	0
TCGA-A7-A4SF-01A	54	Stage III	Negative	Negative	Negative	T1	N2	M0	LumA	366	0	366	0
TCGA-A7-A56D-01A	84	Stage II	NA	NA	NA	T2	N0	M0	NA	368	0	368	0
TCGA-A7-A5ZV-01A	62	Stage III	Positive	Positive	NA	T3	N2	M0	LumA	370	0	370	0
TCGA-A7-A5ZW-01A	47	Stage I	Positive	Positive	Negative	T1	N0	M0	LumA	371	0	371	0
TCGA-A7-A5ZX-01A	48	Stage II	Positive	Positive	Positive	T2	N1	M0	LumB	371	0	371	0
TCGA-A7-A6VV-01A	51	Stage II	NA	NA	NA	T2	N3	NA	NA	373	0	373	0
TCGA-A7-A6VW-01A	48	Stage II	NA	NA	NA	T2	N3	NA	NA	373	0	373	0
TCGA-A7-A6VX-01A	68	Stage III	Positive	Positive	Positive	T4	N0	M0	LumA	373	0	373	0
TCGA-A7-A6VY-01A	48	Stage III	Positive	Negative	Negative	T2	N2	M0	LumB	375	0	375	0
TCGA-A8-A06N-01A	66	Stage II	Positive	Positive	Negative	T2	N0	M0	LumB	375	0	375	0
TCGA-A8-A06O-01A	60	Stage II	Positive	Positive	Negative	T2	N0	M0	LumA	375	0	375	0
TCGA-A8-A06P-01A	63	Stage III	Positive	Positive	Negative	T3	N3	M0	LumB	375	0	375	0
TCGA-A8-A06Q-01A	63	Stage II	NA	NA	NA	T2	N0	M0	LumA	375	0	375	0
TCGA-A8-A06R-01A	69	Stage II	Negative	Negative	Negative	T1	N1	M0	LumA	376	0	376	0
TCGA-A8-A06T-01A	75	Stage II	NA	NA	NA	T2	N1	M0	NA	376	0	376	0
TCGA-OL-A97C-01A	67	Stage III	Positive	Positive	Negative	T4	N1	M0	LumB	377	1	NA	NA
TCGA-A2-A0SU-01A	66	Stage II	Negative	Negative	Positive	T2	N1	M0	LumA	379	0	136	1
TCGA-A8-A06U-01A	80	Stage III	Positive	Negative	Positive	T2	N2	M0	Her2	380	0	380	0
TCGA-A8-A06X-01A	77	Stage II	NA	NA	NA	T2	N1	M0	NA	380	0	380	0
TCGA-A8-A06Y-01A	66	Stage II	Positive	Positive	Positive	T2	N1	M0	Her2	381	0	381	0
TCGA-A8-A06Z-01A	84	Stage II	Positive	Positive	Negative	T2	N0	M0	LumA	381	0	381	0
TCGA-A8-A076-01A	66	Stage II	Negative	Negative	Positive	T2	N1	M0	Basal	382	0	382	0
TCGA-A8-A079-01A	69	Stage II	Positive	Positive	Positive	T2	N1	M0	Basal	383	0	383	0
TCGA-A8-A07B-01A	69	Stage II	Negative	Negative	Negative	T2	N0	M0	Her2	383	0	383	0
TCGA-A2-A0CM-01A	40	Stage III	NA	NA	NA	T3	N1	NA	NA	385	1	21	1
TCGA-A8-A07C-01A	57	Stage II	Positive	Positive	NA	T2	N0	M0	Her2	385	0	385	0
TCGA-A8-A07E-01A	81	Stage I	Positive	Positive	Negative	T2	N1	M0	LumB	385	0	385	0
TCGA-A8-A07F-01A	65	Stage III	Positive	Positive	Negative	T4	N1	M0	LumA	385	0	385	0
TCGA-A8-A07G-01A	65	Stage II	Positive	Positive	Negative	T2	N1	M0	Her2	385	0	385	0
TCGA-OL-A66P-01A	75	Stage III	Negative	Negative	Positive	T1	N2	M0	LumB	385	1	NA	NA
TCGA-OL-A6VO-01A	43	Stage II	Negative	Negative	Negative	T2	N0	M0	LumA	385	0	NA	NA
TCGA-A8-A07I-01A	69	Stage I	Positive	Positive	Negative	T1	N0	M0	LumA	392	0	392	0
TCGA-A8-A07J-01A	35	Stage II	Negative	Negative	Positive	T2	N1	M0	Her2	393	0	393	0
TCGA-A8-A07L-01A	58	Stage II	Positive	Positive	Positive	T1	N1	M0	LumA	393	0	393	0
TCGA-A2-A25E-01A	34	Stage III	NA	NA	NA	T4	NA	M0	NA	394	0	258	1
TCGA-A8-A07O-01A	51	Stage II	Positive	Positive	NA	T2	N0	M0	LumB	394	0	394	0
TCGA-A8-A07R-01A	80	Stage I	NA	NA	NA	T1	N0	M0	Her2	394	0	394	0
TCGA-A8-A07S-01A	73	Stage I	Positive	Positive	Negative	T1	N0	M0	Normal	395	0	395	0
TCGA-A8-A07U-01A	66	Stage I	Positive	Positive	Negative	T1	N0	M0	LumB	396	0	396	0
TCGA-A8-A07W-01A	76	Stage III	Positive	Positive	Negative	T1	N2	M0	LumB	396	0	396	0
TCGA-A8-A07Z-01A	85	Stage II	Positive	Positive	Negative	T1	N1	M0	Her2	396	0	396	0
TCGA-A8-A081-01A	80	Stage II	Positive	Positive	Negative	T2	N0	M0	Her2	396	0	396	0
TCGA-A8-A082-01A	58	Stage III	NA	NA	NA	T2	N2	M0	NA	396	0	396	0
TCGA-A8-A083-01A	67	Stage II	Negative	Negative	Negative	T2	N0	M0	LumA	397	0	397	0
TCGA-A8-A084-01A	81	Stage III	Positive	Positive	Negative	T2	N3	M0	LumB	398	0	398	0
TCGA-A8-A085-01A	44	Stage III	NA	NA	NA	T3	N3	M0	NA	402	0	402	0
TCGA-A8-A086-01A	59	Stage II	Positive	Positive	Positive	T2	N1	M0	Basal	403	0	403	0
TCGA-A8-A08A-01A	89	Stage II	Positive	Positive	Negative	T1	N1	M0	LumA	403	0	403	0
TCGA-A8-A08B-01A	52	Stage II	NA	NA	NA	T2	N1	M0	NA	404	0	404	0
TCGA-A8-A08C-01A	65	Stage II	Positive	Positive	Negative	T2	N0	M0	LumB	405	0	405	0
TCGA-A2-A0T7-01A	51	Stage II	NA	NA	NA	T2	N0	M0	NA	408	0	174	1
TCGA-A8-A08F-01A	59	Stage III	NA	NA	NA	T3	N2	M0	NA	408	0	408	0
TCGA-A8-A08G-01A	41	Stage II	Positive	Positive	Negative	T2	N0	M0	LumA	409	0	409	0
TCGA-A8-A08H-01A	66	Stage II	Positive	Positive	Negative	T1	N1	M0	Basal	410	0	410	0
TCGA-A8-A08I-01A	53	Stage II	Negative	Negative	Negative	T1	N0	M0	LumA	410	0	410	0
TCGA-A8-A08J-01A	52	Stage III	Negative	Negative	Negative	T2	N2	M0	LumA	411	0	411	0
TCGA-A8-A08L-01A	89	Stage II	NA	NA	NA	T2	N1	M0	NA	412	0	412	0
TCGA-A8-A08O-01A	45	Stage III	NA	NA	NA	T2	N0	NA	NA	413	0	413	0
TCGA-A8-A08P-01A	70	Stage III	Positive	Negative	Negative	T3	N2	M0	LumB	414	0	414	0
TCGA-A8-A08R-01A	52	Stage III	Positive	Positive	Negative	T3	N1	M0	LumA	416	0	416	0
TCGA-A8-A08S-01A	71	Stage II	NA	NA	NA	T2	N0	NA	NA	417	0	417	0
TCGA-A8-A08T-01A	64	Stage III	NA	NA	NA	T3	N1	M0	NA	418	0	418	0
TCGA-A8-A08Z-01A	76	Stage II	NA	NA	NA	T2	N0	M0	NA	421	0	421	0
TCGA-A8-A090-01A	74	Stage II	Positive	Positive	Negative	T2	N0	M0	LumA	423	0	423	0
TCGA-A8-A091-01A	61	Stage II	Positive	Positive	Positive	T1	N1	M0	LumA	424	0	424	0
TCGA-A8-A092-01A	48	Stage II	NA	NA	NA	T2	N1	M0	NA	424	0	424	0
TCGA-A8-A093-01A	61	Stage II	Negative	Negative	Negative	T3	N0	M0	LumA	425	0	425	0
TCGA-A8-A094-01A	75	Stage III	Positive	Negative	Positive	T2	N2	M0	LumB	426	0	426	0
TCGA-A8-A095-01A	45	Stage I	Positive	Positive	Negative	T1	N0	M0	LumB	426	0	426	0
TCGA-EW-A423-01A	75	Stage III	Negative	Negative	Negative	T2	N3	M0	LumA	426	1	NA	NA
TCGA-A8-A096-01A	73	Stage II	Positive	Negative	Negative	T2	N1	M0	Basal	428	0	428	0
TCGA-A8-A097-01A	65	Stage II	NA	NA	NA	T2	N0	NA	NA	428	0	428	0
TCGA-A8-A099-01A	76	Stage III	Positive	Positive	Negative	T2	N2	M0	Basal	430	0	430	0
TCGA-A8-A09A-01A	40	Stage II	Negative	Negative	Negative	T2	N0	M0	LumA	431	0	431	0
TCGA-A8-A09B-01A	58	Stage II	Positive	Positive	Negative	T2	N1	M0	Her2	431	0	431	0
TCGA-A8-A09E-01A	73	Stage II	Positive	Positive	Negative	T2	N0	M0	LumA	433	0	433	0
TCGA-A8-A09G-01A	79	Stage II	Positive	Positive	Negative	T2	N1	M0	LumA	434	0	434	0
TCGA-A8-A09K-01A	68	Stage III	Positive	Positive	Negative	T2	N2	M0	LumA	435	0	435	0
TCGA-A8-A09M-01A	75	Stage II	Positive	Positive	Negative	T2	N0	M0	LumA	437	0	437	0
TCGA-A8-A09N-01A	57	Stage II	Negative	Negative	Negative	T3	N0	M0	LumB	439	0	439	0
TCGA-A8-A09Q-01A	83	Stage III	Positive	Positive	Negative	T1	N2	M0	LumA	439	0	439	0
TCGA-A8-A09R-01A	82	Stage I	Positive	Positive	Negative	T1	N0	M0	Basal	439	0	439	0
TCGA-A8-A09T-01A	68	Stage I	NA	NA	NA	T1	N0	NA	NA	440	0	440	0
TCGA-A8-A09V-01A	51	Stage II	NA	NA	NA	T2	N0	M0	NA	441	0	441	0
TCGA-A8-A09W-01A	70	Stage I	Negative	Negative	Negative	T2	N1	M0	LumA	441	0	441	0
TCGA-A8-A09X-01A	62	Stage I	NA	NA	NA	T1	N0	NA	NA	441	0	441	0
TCGA-A2-A1G6-01A	50	Stage III	NA	NA	NA	T4	N0	M0	NA	446	1	237	1
TCGA-A8-A0A1-01A	84	Stage II	NA	NA	NA	T3	N0	NA	NA	446	0	446	0
TCGA-A8-A08X-01A	43	Stage III	NA	NA	NA	T3	N3	NA	NA	447	0	419	1
TCGA-A8-A0A2-01A	66	Stage I	Positive	Positive	Negative	T1	N0	M0	LumB	447	0	447	0
TCGA-A8-A0A4-01A	73	Stage II	NA	NA	NA	T2	N0	M0	NA	447	0	447	0
TCGA-A8-A0A6-01A	64	Stage II	NA	NA	NA	T2	N0	M0	NA	448	0	448	0
TCGA-A8-A0A7-01A	57	Stage III	Positive	Negative	Negative	T4	N1	M0	Basal	448	0	448	0
TCGA-A8-A0A9-01A	80	Stage II	Negative	Negative	Negative	T1	N1	M0	LumB	450	0	450	0
TCGA-A8-A0AB-01A	54	Stage II	NA	NA	NA	T2	N1	M0	NA	450	0	450	0
TCGA-A8-A0AD-01A	83	Stage II	NA	NA	NA	T2	N1	NA	LumB	451	0	451	0
TCGA-AC-A23C-01A	62	Stage II	NA	NA	NA	T2	N1	M0	NA	454	0	454	0
TCGA-AC-A23E-01A	50	Stage IV	NA	NA	NA	T3	N0	NA	NA	455	0	455	0
TCGA-AC-A23G-01A	76	Stage II	NA	NA	NA	T3	N0	NA	NA	456	0	456	0
TCGA-AC-A2B8-01A	84	Stage II	Positive	Positive	Negative	T2	N0	M0	Her2	457	0	457	0
TCGA-EW-A1PF-01A	50	Stage II	Positive	Negative	Negative	T2	N1	M0	LumA	458	0	NA	NA
TCGA-AC-A2BK-01A	78	Stage I	Positive	Positive	Negative	T1	N0	M0	LumA	461	0	461	0
TCGA-AC-A2BM-01A	41	Stage II	Positive	Positive	Negative	T2	N0	M0	LumA	461	0	461	0
TCGA-PE-A5DC-01A	72	Stage II	Positive	Positive	Negative	T2	N0	M0	Her2	463	0	NA	NA
TCGA-S3-AA11-01A	67	Stage II	NA	NA	NA	T1	N1	M0	NA	463	0	NA	NA
TCGA-AC-A2FB-01A	65	Stage III	Positive	Negative	Negative	T1	N2	M0	LumB	466	0	466	0
TCGA-AC-A2FE-01A	62	Stage III	NA	NA	NA	T1	N2	NA	NA	467	0	467	0
TCGA-BH-A0W7-01A	49	Stage II	Positive	Positive	Negative	T2	N1	M0	Basal	468	1	1148	0
TCGA-AC-A2FF-01A	40	Stage II	Positive	Positive	Negative	T2	N0	M0	LumB	470	0	470	0
TCGA-AC-A2FG-01A	79	Stage II	NA	NA	NA	T2	N1	NA	NA	471	0	471	0
TCGA-PE-A5DE-01A	41	Stage III	Positive	Positive	Negative	T1	N2	M0	LumB	472	0	NA	NA
TCGA-AC-A2FK-01A	45	Stage III	Positive	Positive	Positive	T2	N2	M0	Basal	475	0	475	0
TCGA-AC-A2FM-01A	87	Stage II	Positive	Positive	Negative	T3	N0	M0	LumA	476	0	476	0
TCGA-AC-A2FO-01A	65	Stage II	Positive	Positive	Negative	T2	N1	M0	Basal	477	0	477	0
TCGA-AC-A2QH-01A	58	Stage II	Positive	Positive	Negative	T3	N0	M0	Her2	477	0	477	0
TCGA-AC-A2QI-01A	76	Stage I	NA	NA	NA	T1	N0	NA	NA	477	0	477	0
TCGA-AC-A2QJ-01A	48	Stage III	Positive	Positive	Negative	T2	N2	M0	LumB	480	0	480	0
TCGA-AC-A3BB-01A	46	Stage II	Positive	Positive	Negative	T2	N1	M0	Her2	482	0	482	0
TCGA-AC-A3EH-01A	79	Stage II	Negative	Negative	Negative	T2	N0	M0	Basal	488	0	488	0
TCGA-AC-A3HN-01A	87	Stage II	NA	NA	NA	T3	N0	NA	NA	488	0	488	0
TCGA-AC-A3QP-01A	79	Stage II	NA	NA	NA	T2	N0	NA	NA	489	0	489	0
TCGA-AC-A3TM-01A	50	Stage II	NA	NA	NA	T2	N0	M0	NA	492	0	492	0
TCGA-AC-A3TN-01A	75	Stage II	Positive	Positive	Positive	T2	N1	M0	LumA	495	0	495	0
TCGA-AC-A3W5-01A	65	Stage II	NA	NA	NA	T2	N1	NA	LumA	496	0	496	0
TCGA-AC-A3W6-01A	90	Stage III	Positive	Positive	Positive	T2	N3	M0	LumA	496	0	496	0
TCGA-AC-A3W7-01A	66	Stage II	Negative	Negative	Negative	T2	N0	M0	LumB	499	0	499	0
TCGA-AC-A3YI-01A	74	Stage II	Positive	Positive	Negative	T1	N2	M0	LumB	499	0	499	0
TCGA-AC-A3YJ-01A	66	Stage III	Negative	Negative	Negative	T2	N2	M0	Normal	501	0	501	0
TCGA-PL-A8LZ-01A	29	Stage I	Positive	Positive	Negative	T1	N0	M0	LumA	501	0	NA	NA
TCGA-A8-A09D-01A	47	NA	Negative	Negative	Positive	T4	N0	M0	LumB	502	0	431	1
TCGA-PE-A5DD-01A	64	Stage II	Positive	Positive	Positive	T2	N0	M0	LumA	503	0	NA	NA
TCGA-AC-A4ZE-01A	63	Stage I	Positive	Positive	Positive	T1	N0	M0	LumB	504	0	504	0
TCGA-EW-A6SB-01A	62	Stage II	NA	NA	NA	T2	N0	NA	NA	504	0	NA	NA
TCGA-AC-A5EH-01A	74	Stage II	Negative	Negative	Positive	T1	N1	M0	LumA	506	0	506	0
TCGA-AC-A5XS-01A	74	Stage II	Positive	Positive	Negative	T2	N0	M0	Her2	508	0	508	0
TCGA-AC-A5XU-01A	58	Stage II	Positive	Positive	Negative	T2	N0	M0	LumA	509	0	509	0
TCGA-AC-A62V-01A	72	Stage II	NA	NA	NA	T2	N0	NA	NA	510	0	510	0
TCGA-AC-A62X-01A	79	Stage II	NA	NA	NA	T2	N1	NA	NA	511	0	511	0
TCGA-AC-A62Y-01A	47	Stage II	Positive	Positive	Negative	T2	N1	M0	Her2	513	0	513	0
TCGA-AC-A6IV-01A	73	Stage I	Positive	Positive	Negative	T1	N0	M0	LumA	516	0	516	0
TCGA-AC-A6IW-01A	49	Stage II	Positive	Positive	Negative	T2	N1	M0	LumB	518	0	518	0
TCGA-AC-A6IX-01A	43	Stage II	Positive	Positive	Negative	T2	N0	M0	LumA	518	0	518	0
TCGA-XX-A89A-01A	68	Stage II	NA	NA	NA	T2	N0	NA	NA	518	0	NA	NA
TCGA-AC-A6IX-06A	43	Stage III	Positive	Positive	Positive	T2	N2	M0	LumB	519	0	519	0
TCGA-AC-A6NO-01A	43	Stage II	NA	NA	NA	T2	N1	NA	NA	519	0	519	0
TCGA-AC-A7VB-01A	51	Stage III	Negative	Negative	Positive	T3	N3	M0	Her2	521	0	521	0
TCGA-AC-A7VC-01A	56	Stage III	Positive	Positive	Negative	T1	N2	M0	LumA	522	0	522	0
TCGA-AC-A8OP-01A	72	Stage II	Positive	Positive	Negative	T2	N1	M0	LumB	523	0	523	0
TCGA-A2-A3XS-01A	62	Stage III	Negative	Negative	Negative	T1	N2	M0	NA	524	1	268	1
TCGA-AC-A8OR-01A	75	Stage II	NA	NA	NA	T2	N1	M0	NA	525	0	525	0
TCGA-AC-A8OS-01A	71	Stage II	Positive	Positive	Negative	T2	N0	M0	NA	526	0	526	0
TCGA-AN-A03X-01A	74	Stage III	Positive	Negative	Negative	T3	N2	M0	LumB	528	0	528	0
TCGA-AN-A03Y-01A	66	Stage II	NA	NA	NA	T2	N1	NA	NA	528	0	528	0
TCGA-AN-A041-01A	29	Stage I	NA	NA	NA	T1	N0	M0	NA	529	0	529	0
TCGA-AN-A046-01A	68	Stage I	Positive	Positive	Negative	T1	N0	M0	LumA	530	0	530	0
TCGA-EW-A6SD-01A	32	Stage II	NA	NA	NA	T2	N1	NA	NA	530	0	NA	NA
TCGA-AN-A049-01A	62	Stage II	Positive	Positive	Negative	T2	N0	M0	LumA	531	0	531	0
TCGA-AN-A04A-01A	36	Stage I	Positive	Negative	Positive	T1	N0	M0	LumA	532	0	532	0
TCGA-AN-A04C-01A	51	Stage III	NA	NA	NA	T3	N1	M0	NA	532	0	532	0
TCGA-AN-A04D-01A	58	Stage III	NA	NA	NA	T3	N3	NA	NA	532	0	532	0
TCGA-AN-A0AJ-01A	79	Stage II	Negative	Negative	Negative	T2	N1	M0	Basal	533	0	533	0
TCGA-AN-A0AK-01A	76	Stage II	NA	NA	NA	T2	N0	NA	NA	533	0	533	0
TCGA-AN-A0AM-01A	56	Stage I	Positive	Positive	Negative	T1	N0	M0	Basal	538	0	538	0
TCGA-LL-A740-01A	61	Stage II	Positive	Positive	Negative	T2	N0	M0	LumB	538	1	NA	NA
TCGA-AN-A0AS-01A	70	Stage II	Positive	Positive	Negative	T1	N1	M0	Basal	541	0	541	0
TCGA-AN-A0AT-01A	62	Stage III	Positive	Positive	Negative	T3	N2	M0	LumA	541	0	541	0
TCGA-EW-A1P6-01A	64	Stage II	NA	NA	NA	T2	N0	M0	NA	545	0	NA	NA
TCGA-AN-A0FF-01A	32	Stage II	Positive	Positive	Negative	T2	N0	M0	LumB	546	0	546	0
TCGA-AN-A0FJ-01A	59	Stage II	Positive	Negative	NA	T2	N1	M0	LumA	547	0	547	0
TCGA-E9-A5FL-01A	65	Stage III	Negative	Negative	Negative	T2	N3	M0	Basal	548	1	NA	NA
TCGA-AN-A0FK-01A	88	Stage II	Positive	Positive	Negative	T2	N1	M0	LumB	549	0	549	0
TCGA-AN-A0FL-01A	62	Stage II	NA	NA	NA	T2	N1	M0	NA	551	0	551	0
TCGA-AN-A0FN-01A	61	Stage II	Positive	Positive	Negative	T2	N1	M0	Her2	552	0	552	0
TCGA-AN-A0FS-01A	55	Stage II	Positive	Positive	Negative	T2	N1	M0	LumA	552	0	552	0
TCGA-AN-A0FT-01A	63	Stage II	Positive	Positive	Negative	T2	N1	M0	LumA	554	0	554	0
TCGA-AN-A0FV-01A	58	Stage II	Negative	Negative	Negative	T2	N1	M0	Basal	554	0	554	0
TCGA-AN-A0FW-01A	67	Stage II	Positive	Positive	Negative	T1	N1	M0	Basal	554	0	554	0
TCGA-AN-A0FX-01A	52	Stage II	Positive	Positive	Negative	T2	N0	M0	LumA	554	0	554	0
TCGA-AN-A0FY-01A	55	Stage III	Positive	Positive	Negative	T2	N2	M0	LumA	554	0	554	0
TCGA-JL-A3YW-01A	49	NA	Positive	Positive	Negative	T2	N1	NA	LumA	558	1	NA	NA
TCGA-AN-A0XN-01A	68	Stage II	NA	NA	NA	T2	N1	M0	NA	562	0	562	0
TCGA-S3-AA10-01A	65	Stage II	Positive	Positive	Negative	T2	N1	M0	Basal	562	0	NA	NA
TCGA-A2-A0YF-01A	67	Stage I	Positive	Positive	Negative	T1	N0	M0	Her2	563	1	188	1
TCGA-AN-A0XP-01A	69	Stage III	NA	NA	NA	T3	N3	M0	NA	563	0	563	0
TCGA-AN-A0XR-01A	55	Stage III	Positive	Positive	Positive	T2	N3	M0	LumB	565	0	565	0
TCGA-AN-A0XL-01A	61	Stage III	Positive	Negative	Negative	T3	N2	M0	Basal	566	0	559	1
TCGA-AN-A0XS-01A	63	Stage II	NA	NA	NA	T2	N1	M0	NA	567	0	567	0
TCGA-AN-A0XT-01A	54	Stage II	NA	NA	NA	T2	N1	NA	NA	568	0	568	0
TCGA-AC-A3OD-01A	68	Stage III	Negative	Negative	Negative	T4	N1	M0	LumB	571	1	489	1
TCGA-AN-A0XU-01A	54	Stage II	NA	NA	NA	T2	N0	M0	NA	572	0	572	0
TCGA-AC-A23H-01A	90	Stage III	NA	NA	NA	T1	N2	M0	NA	573	1	456	1
TCGA-AN-A0XW-01A	36	Stage I	NA	NA	NA	T1	N0	M0	NA	574	0	574	0
TCGA-AO-A03L-01A	34	Stage III	NA	NA	NA	T3	N1	NA	NA	574	0	574	0
TCGA-AO-A03M-01A	29	Stage II	Positive	Positive	Negative	T3	N0	M0	LumA	575	0	575	0
TCGA-AO-A03N-01A	59	Stage II	Positive	Positive	Negative	T1	N1	M0	Her2	575	0	575	0
TCGA-AO-A03O-01A	69	Stage II	Positive	Positive	Negative	T2	N1	M0	LumA	575	0	575	0
TCGA-AO-A03P-01A	54	Stage II	Positive	Positive	Negative	T2	N1	M0	LumB	575	0	575	0
TCGA-AO-A03R-01A	57	Stage II	Positive	Positive	Negative	T2	N1	M0	LumA	576	0	576	0
TCGA-AO-A03T-01A	42	Stage II	Positive	Positive	Negative	T2	N1	M0	Her2	577	0	577	0
TCGA-AO-A03U-01A	31	Stage II	Positive	Positive	Negative	T1	N1	M0	LumA	577	0	577	0
TCGA-AO-A03V-01A	41	Stage II	Positive	Positive	Negative	T1	N1	M0	Basal	577	0	577	0
TCGA-OL-A5DA-01A	61	Stage I	Positive	Positive	NA	T1	N0	M0	LumB	577	1	NA	NA
TCGA-AO-A0J2-01A	41	NA	Positive	Positive	Negative	T1	N0	M0	LumB	579	0	579	0
TCGA-AO-A0J3-01A	67	Stage II	Positive	Positive	Negative	T2	N0	M0	LumA	579	0	579	0
TCGA-AO-A0J4-01A	41	Stage II	Negative	Negative	Negative	T2	N0	M0	Basal	584	0	584	0
TCGA-AO-A0J5-01A	48	Stage II	Negative	Negative	Positive	T2	N1	M0	Basal	584	0	584	0
TCGA-AO-A0J6-01A	61	Stage III	NA	NA	NA	T2	N2	M0	NA	584	1	584	0
TCGA-AO-A0J7-01A	71	NA	Negative	Negative	Negative	T2	N0	M0	LumB	584	0	584	0
TCGA-AO-A0J8-01A	61	Stage II	Positive	Positive	Positive	T2	N1	M0	LumA	585	0	585	0
TCGA-AO-A0J9-01A	61	Stage II	NA	NA	NA	T2	N0	M0	NA	586	0	586	0
TCGA-AO-A0JA-01A	36	Stage III	NA	NA	NA	T3	N1	NA	NA	588	0	588	0
TCGA-AO-A0JB-01A	50	Stage II	NA	NA	NA	T2	N0	NA	NA	588	0	588	0
TCGA-EW-A1OV-01A	56	Stage II	Positive	Negative	Negative	T2	N0	M0	Normal	588	0	NA	NA
TCGA-AO-A0JD-01A	59	Stage II	Positive	Negative	Negative	T2	N1	M0	LumA	590	0	590	0
TCGA-AO-A0JE-01A	53	Stage I	Positive	Positive	Negative	T1	N0	M0	LumA	591	0	591	0
TCGA-AO-A0JF-01A	68	Stage II	NA	NA	NA	T2	N1	NA	NA	594	0	594	0
TCGA-AO-A0JG-01A	49	Stage III	Positive	Positive	Negative	T3	N1	M0	LumB	595	0	595	0
TCGA-AO-A0JI-01A	56	Stage I	Positive	Positive	Negative	T1	N0	M0	LumB	595	0	595	0
TCGA-AO-A0JJ-01A	54	Stage II	NA	NA	NA	T2	N0	NA	NA	596	0	596	0
TCGA-AO-A0JM-01A	40	Stage II	Positive	Positive	Negative	T1	N1	M0	Her2	598	0	598	0
TCGA-AO-A124-01A	38	Stage II	NA	NA	NA	T2	N0	NA	NA	600	0	600	0
TCGA-AO-A126-01A	39	Stage II	Positive	Positive	Negative	T2	N1	M0	LumA	606	0	606	0
TCGA-AO-A128-01A	61	Stage II	Positive	Positive	Positive	T2	N0	M0	LumB	607	0	607	0
TCGA-AO-A129-01A	29	Stage II	Negative	Negative	NA	T1	N1	M0	LumA	607	0	607	0
TCGA-AO-A12A-01A	47	Stage III	Negative	Negative	Negative	T3	N1	M0	LumA	608	0	608	0
TCGA-EW-A1PB-01A	70	NA	Positive	Positive	Negative	T4	N3	M0	LumA	608	0	NA	NA
TCGA-AO-A12B-01A	63	Stage II	Positive	Positive	Negative	T2	N0	M0	Basal	611	0	611	0
TCGA-AO-A12C-01A	42	Stage II	Negative	Negative	Negative	T2	N0	M0	LumA	611	0	611	0
TCGA-A7-A0CD-01A	66	Stage II	NA	NA	Negative	T2	N0	M0	LumA	612	0	305	1
TCGA-AO-A12D-01A	43	Stage II	NA	NA	NA	T2	N0	M0	Her2	612	0	612	0
TCGA-LL-A442-01A	56	Stage IV	Positive	Positive	Negative	T4	N2	M1	LumB	612	1	NA	NA
TCGA-AN-A0FZ-01A	45	Stage II	Positive	Negative	Negative	T2	N1	M0	LumB	614	1	556	1
TCGA-AN-A0G0-01A	56	Stage II	Positive	Negative	Negative	T2	N1	M0	NA	614	1	556	1
TCGA-AO-A12F-01A	36	Stage I	NA	NA	NA	T1	N0	NA	NA	614	0	614	0
TCGA-A8-A09I-01A	84	Stage III	NA	NA	NA	T3	N3	M0	LumB	616	1	434	1
TCGA-AO-A12G-01A	75	Stage II	Positive	Positive	Negative	T2	N1	M0	LumA	616	0	616	0
TCGA-AO-A12H-01A	69	Stage III	Positive	Positive	Negative	T3	N2	M0	Her2	616	0	616	0
TCGA-AO-A1KO-01A	46	Stage II	Positive	Positive	Negative	T2	N1	M0	LumA	618	0	618	0
TCGA-AO-A1KP-01A	77	Stage I	Positive	Positive	Negative	T1	N0	M0	NA	620	0	620	0
TCGA-AO-A1KQ-01A	84	Stage III	Positive	Positive	Negative	T3	N3	M0	LumA	620	0	620	0
TCGA-AO-A1KR-01A	51	Stage II	NA	NA	NA	T2	N1	NA	NA	620	0	620	0
TCGA-AO-A1KS-01A	69	Stage II	Positive	Positive	Negative	T3	N0	M0	LumB	622	0	622	0
TCGA-AO-A1KT-01A	78	Stage II	Positive	Negative	Positive	T1	N1	M0	LumA	622	0	622	0
TCGA-AQ-A04H-01A	61	Stage II	Positive	Positive	Negative	T2	N0	M0	LumA	624	0	624	0
TCGA-AQ-A04J-01A	45	NA	Positive	Positive	Negative	T1	N1	M0	Basal	626	0	626	0
TCGA-AQ-A04L-01A	48	Stage II	Positive	Positive	Negative	T2	N0	M0	LumA	626	0	626	0
TCGA-AQ-A0Y5-01A	70	Stage II	Positive	Positive	Negative	T2	N0	M0	LumA	627	0	627	0
TCGA-AQ-A1H2-01A	84	Stage II	Positive	Positive	Negative	T2	N0	M0	LumA	627	0	627	0
TCGA-AQ-A1H3-01A	49	Stage II	NA	NA	NA	T2	N1	M0	NA	629	0	629	0
TCGA-AQ-A54N-01A	51	Stage II	Positive	Positive	Positive	T1	N1	M0	LumA	630	0	630	0
TCGA-AQ-A54O-01A	51	Stage II	Positive	Positive	Positive	T1	N1	M0	LumA	630	0	630	0
TCGA-AQ-A7U7-01A	55	Stage II	Positive	Positive	Negative	T2	N0	M0	LumA	631	0	631	0
TCGA-AR-A0TP-01A	43	Stage II	Positive	Positive	Negative	T2	N1	M0	LumB	635	0	635	0
TCGA-AR-A0TQ-01A	27	Stage I	NA	NA	NA	T1	N1	M0	NA	635	0	635	0
TCGA-AR-A0TR-01A	68	NA	Negative	Negative	Negative	T2	N2	M0	LumA	635	0	635	0
TCGA-AN-A0XO-01A	59	Stage III	Negative	Negative	Negative	T3	N1	M0	LumA	639	1	563	1
TCGA-AR-A0TS-01A	46	Stage I	Positive	Positive	Negative	T1	N0	M0	LumB	639	0	639	0
TCGA-AR-A0TT-01A	53	Stage III	Positive	Positive	Negative	T2	N3	M0	LumA	640	0	640	0
TCGA-AR-A0TU-01A	35	Stage II	Positive	Negative	Negative	T2	N1	M0	Basal	640	0	640	0
TCGA-AR-A0TV-01A	66	Stage III	NA	NA	NA	T3	N3	NA	NA	641	0	641	0
TCGA-AR-A0TW-01A	50	Stage III	NA	NA	NA	T3	N2	M0	NA	643	0	643	0
TCGA-AR-A0TX-01A	64	Stage II	Positive	Positive	Negative	T2	N0	M0	LumB	643	0	643	0
TCGA-AR-A0TY-01A	54	Stage II	NA	NA	NA	T2	N0	M0	NA	644	0	644	0
TCGA-AR-A0TZ-01A	43	Stage II	NA	NA	NA	T2	N1	NA	NA	646	0	646	0
TCGA-AR-A0U0-01A	73	Stage III	NA	NA	Negative	T1	N2	M0	LumA	647	0	647	0
TCGA-AR-A0U2-01A	47	Stage III	NA	NA	NA	T3	N3	M0	NA	648	0	648	0
TCGA-AR-A0U3-01A	59	Stage II	Positive	Positive	Negative	T2	N1	M0	LumA	651	0	651	0
TCGA-AR-A0U4-01A	54	Stage I	Positive	Positive	Negative	T1	N0	M0	LumA	652	0	652	0
TCGA-A2-A0SV-01A	63	Stage III	Positive	Positive	Negative	T2	N3	M0	LumA	655	0	143	1
TCGA-AR-A1AH-01A	51	Stage I	Positive	Positive	Negative	T2	N0	M0	LumA	658	0	658	0
TCGA-AR-A1AI-01A	47	Stage III	Positive	Positive	Negative	T2	N2	M0	LumB	659	0	659	0
TCGA-AR-A1AJ-01A	83	Stage I	NA	NA	NA	T1	N0	M0	NA	659	0	659	0
TCGA-AR-A1AK-01A	70	Stage II	Positive	Positive	Negative	T2	N1	M0	LumA	660	0	660	0
TCGA-AR-A1AL-01A	60	Stage II	Negative	Negative	Negative	T2	N0	M0	LumB	661	0	661	0
TCGA-AR-A1AM-01A	52	Stage II	NA	NA	NA	T2	N1	M0	NA	662	0	662	0
TCGA-AR-A1AN-01A	46	Stage III	Positive	Positive	Positive	T3	N1	M0	LumB	664	0	664	0
TCGA-AR-A1AO-01A	47	Stage III	Positive	Positive	Positive	T2	N3	M0	LumB	666	0	666	0
TCGA-AR-A1AP-01A	80	Stage II	NA	NA	NA	T2	N1	M0	NA	666	0	666	0
TCGA-AR-A1AQ-01A	49	Stage II	Positive	Positive	NA	T2	N0	NA	Basal	672	0	672	0
TCGA-AR-A1AR-01A	50	Stage II	NA	NA	NA	T2	N1	NA	NA	675	0	675	0
TCGA-AR-A1AS-01A	54	Stage I	Positive	Positive	Negative	T1	N0	M0	LumA	675	0	675	0
TCGA-AR-A1AT-01A	62	Stage II	NA	NA	NA	T3	N0	M0	LumB	677	0	677	0
TCGA-A8-A09Z-01A	83	Stage II	Positive	Positive	Positive	T2	N1	M0	Basal	678	1	443	1
TCGA-AR-A1AV-01A	68	Stage III	NA	NA	NA	T2	N2	NA	LumA	679	0	679	0
TCGA-AR-A1AW-01A	65	Stage I	NA	NA	NA	T1	N0	NA	NA	679	0	679	0
TCGA-AR-A1AX-01A	64	Stage II	Positive	Positive	Negative	T2	N0	M0	LumA	680	0	680	0
TCGA-AR-A1AY-01A	65	Stage II	NA	NA	NA	T2	N1	M0	NA	681	0	681	0
TCGA-AR-A24K-01A	46	Stage II	Positive	Positive	Negative	T2	N0	M0	LumA	683	0	683	0
TCGA-AR-A24L-01A	26	Stage I	Positive	Positive	Negative	T1	N0	M0	LumA	694	0	694	0
TCGA-AR-A24M-01A	38	Stage II	Negative	Negative	Negative	T2	N0	M0	LumB	694	0	694	0
TCGA-AR-A24N-01A	54	Stage II	Positive	Positive	Negative	T2	N1	M0	Her2	698	0	698	0
TCGA-AR-A24O-01A	43	Stage I	Negative	Negative	Negative	T1	N0	M0	Basal	701	0	701	0
TCGA-AR-A24P-01A	47	Stage III	Positive	Positive	Negative	T1	N2	M0	LumA	702	0	702	0
TCGA-AR-A24Q-01A	49	Stage II	Positive	Positive	Negative	T2	N1	M0	Normal	703	0	703	0
TCGA-AR-A24R-01A	45	Stage II	NA	NA	NA	T2	N0	M0	NA	706	0	706	0
TCGA-AR-A24S-01A	61	Stage III	NA	NA	NA	T1	N3	NA	NA	707	0	707	0
TCGA-AR-A24T-01A	46	Stage II	Positive	Positive	Negative	T1	N1	M0	LumB	707	0	707	0
TCGA-AR-A24U-01A	47	Stage II	Negative	Negative	Negative	T2	N0	M0	LumA	709	0	709	0
TCGA-AR-A24V-01A	52	Stage III	Positive	Positive	Negative	T2	N3	M0	LumA	710	0	710	0
TCGA-AR-A24W-01A	55	Stage III	Positive	Positive	Negative	T2	N3	M0	LumA	710	0	710	0
TCGA-AR-A24X-01A	52	Stage II	Positive	Positive	Negative	T3	N0	M0	LumA	714	0	714	0
TCGA-AR-A24Z-01A	57	Stage II	NA	NA	NA	T1	N1	NA	NA	714	0	714	0
TCGA-AR-A250-01A	58	Stage I	NA	NA	NA	T1	N0	M0	NA	715	0	715	0
TCGA-AR-A251-01A	51	Stage III	NA	NA	NA	T3	N1	NA	NA	715	0	715	0
TCGA-AR-A254-01A	50	Stage II	Positive	Positive	Negative	T2	N0	M0	NA	718	0	718	0
TCGA-AR-A255-01A	62	Stage II	Negative	Negative	Negative	T2	N0	M0	Basal	722	0	722	0
TCGA-AR-A256-01A	45	Stage III	Positive	Negative	Negative	T4	N2	M0	LumB	723	1	723	0
TCGA-A2-A3XZ-01A	46	Stage II	Positive	Negative	Positive	T1	N1	M0	LumA	724	0	291	1
TCGA-AR-A2LE-01A	69	Stage III	NA	NA	NA	T2	N2	M0	NA	725	0	725	0
TCGA-AR-A2LH-01A	55	Stage I	Positive	Positive	Negative	T1	N0	M0	Basal	726	0	726	0
TCGA-AR-A2LJ-01A	40	Stage I	Positive	Positive	Negative	T1	N0	M0	LumA	727	0	727	0
TCGA-AR-A2LK-01A	62	Stage I	NA	NA	NA	T1	N0	M0	NA	727	0	727	0
TCGA-OL-A6VR-01A	48	Stage II	Positive	Positive	Negative	T2	N1	M0	LumA	727	0	NA	NA
TCGA-LL-A440-01A	61	Stage II	Positive	Positive	Negative	T1	N1	M0	LumA	728	0	NA	NA
TCGA-EW-A6SA-01A	59	Stage I	NA	NA	NA	T1	N0	NA	NA	734	0	NA	NA
TCGA-AR-A2LM-01A	49	Stage I	Negative	Negative	Negative	T1	N0	M0	LumA	738	0	738	0
TCGA-AR-A2LO-01A	46	Stage II	NA	NA	NA	T2	N0	M0	NA	742	0	742	0
TCGA-AR-A2LQ-01A	59	Stage I	Positive	Positive	Negative	T1	N0	M0	LumA	745	0	745	0
TCGA-AR-A2LR-01A	49	Stage I	Positive	Positive	Negative	T1	N0	M0	LumA	747	0	747	0
TCGA-AR-A5QM-01A	62	Stage II	Positive	Positive	Negative	T2	N1	M0	LumA	747	0	747	0
TCGA-AR-A5QN-01A	68	Stage II	NA	NA	Negative	T1	N1	M0	LumB	747	0	747	0
TCGA-AR-A5QP-01A	54	Stage II	Positive	Positive	Negative	T1	N1	M0	Basal	748	0	748	0
TCGA-GM-A3NW-01A	63	NA	NA	NA	NA	T1	N0	M0	LumA	749	1	NA	NA
TCGA-AR-A5QQ-01A	68	Stage II	Positive	Positive	Negative	T3	N0	M0	LumA	752	0	752	0
TCGA-B6-A0I1-01A	73	Stage II	NA	NA	NA	T1	N1	NA	NA	752	0	752	0
TCGA-A8-A075-01A	42	Stage II	Negative	Negative	Negative	T2	N0	M0	Basal	754	1	382	1
TCGA-B6-A0I2-01A	45	Stage II	NA	NA	NA	T2	N0	NA	NA	754	0	754	0
TCGA-B6-A0I5-01A	49	Stage III	Positive	Positive	Positive	T2	N2	NA	LumA	754	0	754	0
TCGA-B6-A0I6-01A	49	Stage II	NA	NA	Negative	T2	N0	M0	LumA	755	0	755	0
TCGA-B6-A0I8-01A	46	Stage I	NA	NA	NA	T1	N0	NA	NA	759	0	759	0
TCGA-LL-A441-01A	62	Stage II	Positive	Positive	Negative	T2	N0	M0	LumA	759	0	NA	NA
TCGA-B6-A0I9-01A	62	Stage III	Negative	Positive	Negative	T2	N2	M0	NA	760	0	760	0
TCGA-B6-A0IA-01A	51	Stage II	NA	NA	NA	T2	N0	M0	NA	760	0	760	0
TCGA-EW-A3E8-01B	NA	Stage III	Positive	Positive	Negative	T4	N2	M0	LumA	761	0	NA	NA
TCGA-B6-A0IB-01A	64	Stage III	NA	NA	NA	T3	N1	M0	NA	762	0	762	0
TCGA-B6-A0IC-01A	90	Stage II	Negative	Negative	Negative	T2	N0	M0	LumA	762	0	762	0
TCGA-B6-A0IE-01A	38	Stage II	NA	NA	NA	T2	N0	NA	NA	762	0	762	0
TCGA-B6-A0IG-01A	50	Stage III	Positive	Positive	Negative	T3	N1	M0	LumA	765	0	765	0
TCGA-B6-A0IJ-01A	42	Stage II	Positive	Positive	Negative	T2	N1	M0	LumB	767	0	767	0
TCGA-B6-A0IK-01A	63	Stage II	NA	NA	NA	T2	N0	M0	NA	767	0	767	0
TCGA-B6-A0IM-01A	75	Stage II	Positive	Positive	Negative	T3	N0	M0	LumA	769	0	769	0
TCGA-LD-A74U-01A	79	Stage II	Positive	Positive	Negative	T2	N0	M0	LumA	777	0	NA	NA
TCGA-B6-A0IO-01A	66	Stage II	Positive	NA	Negative	T1	N2	M0	LumA	783	0	783	0
TCGA-B6-A0IP-01A	74	Stage II	NA	NA	NA	T2	N0	M0	NA	785	0	785	0
TCGA-LL-A7SZ-01A	49	Stage II	Negative	NA	Negative	T1	N1	M0	LumA	785	1	NA	NA
TCGA-B6-A0IQ-01A	40	Stage II	Positive	Positive	Negative	T2	N0	M0	LumB	786	1	786	0
TCGA-B6-A0RE-01A	61	Stage III	Positive	Positive	NA	T3	N3	NA	LumA	788	0	788	0
TCGA-B6-A0RG-01A	26	Stage II	Negative	Negative	Negative	T2	N1	M0	LumB	789	0	789	0
TCGA-B6-A0RI-01A	44	Stage II	Positive	Positive	Negative	T2	N0	M0	LumB	791	0	791	1
TCGA-B6-A0IN-01A	45	Stage II	NA	NA	NA	T2	N1	M0	NA	792	1	780	1
TCGA-B6-A0RL-01A	60	Stage III	NA	NA	NA	T3	N3	NA	NA	792	0	792	0
TCGA-GM-A2DD-01A	53	Stage IV	Positive	Negative	Negative	T4	N1	M1	LumB	792	1	NA	NA
TCGA-OL-A66I-01A	36	Stage II	Positive	Positive	NA	T2	N0	M0	LumB	795	0	NA	NA
TCGA-GM-A2DH-01A	58	Stage III	Positive	Positive	Negative	T2	N2	M0	LumA	798	0	NA	NA
TCGA-B6-A0RN-01A	60	Stage II	NA	NA	NA	T2	N0	M0	NA	803	0	803	0
TCGA-B6-A0RO-01A	71	Stage I	Positive	Positive	Negative	T1	N0	M0	LumA	806	0	806	0
TCGA-B6-A0RP-01A	73	Stage II	Positive	Positive	NA	T3	N1	M0	LumA	811	1	811	0
TCGA-B6-A0RQ-01A	68	Stage III	NA	NA	NA	T2	N3	M0	NA	812	0	812	0
TCGA-S3-AA17-01A	64	Stage I	NA	NA	NA	T1	N1	NA	NA	812	0	NA	NA
TCGA-B6-A0RS-01A	38	Stage II	Negative	Negative	Negative	T2	N0	M0	LumA	819	0	819	0
TCGA-B6-A0RT-01A	39	Stage II	NA	NA	NA	T2	N0	M0	NA	820	0	820	0
TCGA-AO-A0JL-01A	59	Stage III	NA	NA	NA	T2	N3	M0	NA	821	1	597	1
TCGA-B6-A0RU-01A	49	Stage II	Positive	Positive	Negative	T2	N0	M0	LumA	822	0	822	0
TCGA-EW-A1J2-01A	50	Stage IV	Positive	Positive	Negative	T2	N2	M1	LumB	825	1	NA	NA
TCGA-B6-A0RV-01A	42	Stage II	Positive	Positive	Negative	T2	N1	M0	Basal	829	0	829	0
TCGA-PL-A8LX-01A	35	Stage III	Positive	Positive	Negative	T2	N2	M0	LumA	837	0	NA	NA
TCGA-B6-A0WT-01A	61	Stage I	Positive	Positive	Negative	T1	N0	M0	LumA	839	0	839	0
TCGA-B6-A0WV-01A	67	Stage III	NA	NA	NA	T3	N3	NA	NA	847	0	847	0
TCGA-S3-AA14-01A	47	Stage III	NA	NA	NA	T3	N1	NA	NA	849	0	NA	NA
TCGA-B6-A0WW-01A	58	Stage II	Negative	Negative	Negative	T2	N1	M0	Basal	852	0	852	0
TCGA-OL-A66H-01A	74	Stage I	Positive	Positive	NA	T1	N0	M0	Her2	856	0	NA	NA
TCGA-B6-A0WX-01A	40	Stage I	NA	NA	NA	T1	N0	NA	NA	858	0	858	0
TCGA-AR-A252-01A	50	Stage II	Positive	Positive	Negative	T2	N1	M0	LumA	860	1	716	1
TCGA-S3-A6ZH-01A	29	Stage II	NA	NA	Negative	T1	N1	M0	LumA	860	0	NA	NA
TCGA-B6-A0WZ-01A	50	Stage II	Positive	Positive	Negative	T1	N1	M0	Basal	865	0	865	0
TCGA-B6-A0X0-01A	54	Stage I	Positive	Positive	Negative	T1	N0	M0	LumA	865	0	865	0
TCGA-B6-A0X1-01A	48	Stage II	Negative	Negative	Negative	T2	N0	M0	LumA	867	0	867	0
TCGA-B6-A0X4-01A	62	Stage I	Positive	Positive	Negative	T1	N0	M0	Basal	875	0	875	0
TCGA-B6-A0X5-01A	61	Stage II	Positive	Positive	Negative	T2	N0	M0	LumB	878	0	878	0
TCGA-B6-A0X7-01A	62	Stage I	NA	NA	NA	T1	N0	NA	NA	878	0	878	0
TCGA-A7-A3J0-01A	62	Stage III	NA	NA	NA	T2	N3	M0	NA	879	1	361	1
TCGA-B6-A1KC-01A	67	Stage II	Positive	Positive	Negative	T2	N0	M0	LumB	881	0	881	0
TCGA-B6-A1KF-01A	68	Stage II	Positive	Positive	NA	T2	N1	M0	LumA	883	1	883	0
TCGA-B6-A1KI-01A	63	Stage I	NA	NA	NA	T1	N0	NA	NA	883	0	883	0
TCGA-B6-A1KN-01A	57	Stage II	NA	NA	NA	T2	N0	NA	NA	889	0	889	0
TCGA-B6-A2IU-01A	62	Stage II	NA	NA	NA	T3	N0	M0	NA	890	0	890	0
TCGA-B6-A3ZX-01A	50	Stage II	NA	NA	NA	T2	N1	NA	LumA	899	0	899	0
TCGA-AC-A8OQ-01A	72	Stage II	NA	NA	NA	T2	N1	M0	LumB	904	1	524	1
TCGA-B6-A400-01A	43	Stage I	Positive	Negative	Negative	T1	N0	M0	Basal	906	0	906	0
TCGA-B6-A401-01A	47	Stage I	Positive	Negative	Negative	T1	N0	M0	Basal	906	0	906	0
TCGA-B6-A402-01A	47	Stage II	Negative	Negative	Negative	T2	N0	M0	LumA	907	0	907	0
TCGA-B6-A408-01A	55	Stage II	Positive	Positive	Negative	T2	N0	M0	LumB	908	0	908	0
TCGA-B6-A409-01A	44	Stage II	Positive	Positive	Negative	T2	N0	M0	LumB	911	0	911	0
TCGA-AN-A0XV-01A	67	Stage II	NA	NA	NA	T2	N1	M0	NA	912	1	574	1
TCGA-B6-A40B-01A	76	Stage II	Positive	Positive	Negative	T1	N1	M0	LumB	912	0	912	0
TCGA-B6-A40C-01A	51	Stage II	Positive	Positive	Negative	T2	N1	M0	Basal	912	0	912	0
TCGA-AR-A2LL-01A	70	Stage II	Negative	Negative	Negative	T2	N0	M0	LumA	915	0	729	1
TCGA-BH-A0AU-01A	45	Stage II	NA	NA	NA	T2	N0	M0	NA	918	0	918	0
TCGA-LL-A5YL-01A	64	Stage I	Positive	Negative	Negative	T1	N0	M0	Her2	921	1	NA	NA
TCGA-BH-A0AV-01A	52	Stage II	Positive	Positive	Negative	T2	N1	M0	LumB	923	0	923	0
TCGA-BH-A0AW-01A	56	Stage II	NA	NA	NA	T2	N1	M0	NA	926	0	926	0
TCGA-BH-A0AY-01A	62	Stage I	NA	NA	NA	T1	N1	M0	NA	931	0	931	0
TCGA-EW-A1P3-01A	48	Stage II	Positive	Positive	Negative	T2	N0	M0	LumB	931	0	NA	NA
TCGA-BH-A0AZ-01A	47	Stage III	Positive	Positive	Negative	T2	N2	M0	Her2	942	0	942	0
TCGA-BH-A0B0-01A	56	Stage II	Positive	Negative	Positive	T3	N0	M0	LumB	943	1	943	0
TCGA-BH-A0B1-01A	66	Stage III	Positive	Positive	Positive	T2	N2	M0	LumB	943	0	943	0
TCGA-BH-A0B2-01A	43	Stage II	Negative	Negative	Positive	T3	N0	M0	LumA	943	0	943	0
TCGA-EW-A1PH-01A	52	Stage IV	Positive	Positive	Negative	T2	N3	M1	Basal	943	0	NA	NA
TCGA-BH-A0B3-01A	53	Stage II	NA	NA	NA	T2	N0	M0	NA	952	0	952	0
TCGA-BH-A0B4-01A	65	Stage III	Positive	Positive	Negative	T3	N1	M0	Basal	954	0	954	0
TCGA-BH-A0B5-01A	40	Stage III	Positive	Positive	Negative	T3	N1	M0	Basal	954	0	954	0
TCGA-LL-A7T0-01A	70	Stage III	Positive	Positive	Positive	T4	N1	M0	Basal	959	1	NA	NA
TCGA-BH-A0B6-01A	47	Stage II	Negative	Negative	Negative	T2	N0	M0	Basal	965	0	965	0
TCGA-BH-A0B7-01A	42	Stage II	Negative	Positive	Negative	T2	N0	M0	Basal	965	0	965	0
TCGA-BH-A0B8-01A	64	Stage II	Negative	Positive	Negative	T2	N0	M0	Basal	965	0	965	0
TCGA-E9-A5FK-01A	60	Stage II	Negative	Negative	Negative	T2	N0	M0	Basal	967	1	NA	NA
TCGA-BH-A0B9-01A	44	Stage I	Positive	Positive	Negative	T1	N0	M0	LumA	968	0	968	0
TCGA-BH-A0BA-01A	51	Stage III	Negative	Negative	Negative	T2	N2	M0	LumA	972	0	972	0
TCGA-S3-AA15-01A	51	Stage II	NA	NA	NA	T3	N0	NA	NA	973	0	NA	NA
TCGA-BH-A0BC-01A	60	Stage III	Positive	Positive	Negative	T2	N3	M0	LumB	974	0	974	0
TCGA-BH-A0BD-01A	47	Stage II	Positive	Positive	Positive	T2	N0	M0	Basal	974	0	974	0
TCGA-BH-A0BF-01A	56	Stage III	Positive	Positive	Negative	T3	N1	M0	LumA	975	0	975	0
TCGA-BH-A0BG-01A	73	Stage II	Positive	Positive	Negative	T2	N1	M0	LumA	975	0	975	0
TCGA-BH-A0BJ-01A	41	Stage II	NA	NA	Negative	T2	N0	M0	LumA	976	1	976	0
TCGA-BH-A0BL-01A	35	Stage II	Positive	Positive	Negative	T2	N0	M0	LumA	984	0	984	0
TCGA-BH-A0BM-01A	54	Stage III	NA	NA	NA	T3	N2	NA	NA	987	0	987	0
TCGA-BH-A0BO-01A	54	Stage III	Positive	Positive	Negative	T2	N3	M0	LumB	989	0	989	0
TCGA-EW-A1J6-01A	70	Stage II	Positive	Positive	Negative	T2	N1	M0	LumA	990	0	NA	NA
TCGA-B6-A0WY-01A	40	Stage II	Negative	Negative	NA	T1	N1	M0	Her2	991	1	859	1
TCGA-BH-A0BP-01A	76	Stage II	Positive	Positive	Negative	T1	N1	M0	Her2	991	1	991	0
TCGA-BH-A0BQ-01A	39	Stage II	NA	NA	NA	T2	N0	M0	NA	996	0	996	0
TCGA-BH-A0BR-01A	59	Stage I	NA	NA	NA	T1	N0	NA	NA	996	0	996	0
TCGA-BH-A0BT-01A	56	Stage I	Negative	Negative	Negative	T1	N0	M0	Basal	997	0	997	0
TCGA-BH-A0BV-01A	78	Stage III	Positive	Positive	Negative	T2	N2	M0	LumB	1000	0	1000	0
TCGA-BH-A0BW-01A	71	Stage II	NA	NA	NA	T2	N0	M0	NA	1001	0	1001	0
TCGA-BH-A0BZ-01A	59	Stage II	Positive	Positive	Negative	T2	N0	M0	LumA	1001	0	1001	0
TCGA-BH-A0C0-01A	62	Stage III	NA	NA	NA	T3	N3	M0	LumA	1001	0	1001	0
TCGA-A2-A25A-01A	44	Stage II	Positive	Negative	Negative	T2	N0	M0	LumA	1004	0	243	1
TCGA-BH-A0C1-01A	61	Stage III	Positive	Positive	Negative	T2	N3	M0	Normal	1004	0	1004	0
TCGA-BH-A0C3-01A	47	Stage II	Positive	Positive	Positive	T1	N1	M0	Her2	1004	0	1004	0
TCGA-BH-A0C7-01A	48	Stage III	Positive	Positive	Negative	T1	N2	M0	NA	1004	1	1004	0
TCGA-BH-A0DD-01A	58	Stage II	NA	NA	NA	T3	N0	NA	LumA	1005	0	1005	0
TCGA-BH-A0DE-01A	62	Stage III	Positive	Positive	Negative	T2	N3	M0	LumB	1006	0	1006	0
TCGA-EW-A1P4-01A	43	Stage II	Positive	Positive	Negative	T2	N0	M0	LumA	1007	0	NA	NA
TCGA-EW-A1P5-01A	77	Stage II	Positive	Positive	Negative	T2	N0	M0	LumA	1007	0	NA	NA
TCGA-OL-A5D6-01A	71	Stage I	Positive	Positive	Negative	T1	N0	M0	LumA	1009	1	NA	NA
TCGA-BH-A0DG-01A	30	Stage II	NA	NA	NA	T2	N1	M0	NA	1010	0	1010	0
TCGA-GM-A2DL-01A	50	Stage III	NA	NA	NA	T2	N3	M0	NA	1013	0	NA	NA
TCGA-BH-A0DI-01A	63	Stage III	NA	NA	NA	T2	N3	M0	NA	1015	0	1015	0
TCGA-BH-A0DK-01A	49	Stage I	Negative	Positive	Negative	T1	N0	M0	LumA	1025	0	1025	0
TCGA-BH-A0DL-01A	64	Stage I	Negative	Negative	Negative	T1	N0	M0	LumB	1026	0	1026	0
TCGA-BH-A0DO-01A	78	Stage I	Positive	Positive	Negative	T1	N0	M0	LumA	1026	0	1026	0
TCGA-BH-A0DP-01A	60	Stage II	Negative	Negative	Negative	T2	N0	M0	Basal	1027	0	1027	0
TCGA-AR-A24H-01A	65	Stage III	NA	NA	NA	T1	N2	M0	NA	1032	1	682	1
TCGA-BH-A0DQ-01A	42	Stage II	Negative	Negative	Negative	T2	N0	M0	LumA	1034	0	1034	0
TCGA-BH-A0DS-01A	71	Stage III	NA	NA	NA	T4	N0	M0	LumB	1034	1	1034	1
TCGA-OL-A5RU-01A	63	Stage IV	Positive	Negative	Negative	T2	N1	M1	LumA	1034	1	NA	NA
TCGA-BH-A0DT-01A	41	NA	NA	NA	NA	NA	NA	NA	NA	1035	0	1035	0
TCGA-BH-A0DV-01A	54	Stage II	Negative	NA	Negative	T2	N0	M0	LumB	1039	0	1039	0
TCGA-BH-A0DX-01A	62	Stage II	Positive	Positive	Positive	T2	N1	M0	Basal	1042	0	1042	0
TCGA-BH-A0DZ-01A	43	Stage I	Positive	Positive	Negative	T1	N0	M0	LumA	1043	0	1043	0
TCGA-BH-A0E0-01A	38	Stage I	NA	NA	NA	T1	N0	NA	NA	1043	0	1043	0
TCGA-EW-A1P1-01A	68	Stage II	Positive	Negative	Negative	T2	N0	M0	LumA	1043	0	NA	NA
TCGA-BH-A0E1-01A	52	Stage III	Positive	Negative	Negative	T3	N2	M0	LumB	1047	0	1047	0
TCGA-B6-A0RH-01A	51	Stage III	NA	NA	Negative	T2	N2	M0	LumB	1048	1	790	1
TCGA-BH-A0E2-01A	49	Stage II	Negative	Negative	Positive	T2	N0	M0	Her2	1051	0	1051	0
TCGA-BH-A0E6-01A	69	Stage II	NA	NA	NA	T2	N1	M0	NA	1051	0	1051	0
TCGA-BH-A0E7-01A	79	Stage II	Positive	Positive	Negative	T2	N1	M0	Her2	1051	0	1051	0
TCGA-BH-A0E9-01A	53	Stage III	NA	NA	Negative	T1	N2	M0	LumA	1059	0	1059	0
TCGA-BH-A0EA-01A	72	Stage I	NA	NA	NA	T1	N0	M0	NA	1062	0	1062	0
TCGA-BH-A0EB-01A	69	Stage III	NA	NA	NA	T2	N3	NA	NA	1062	0	1062	0
TCGA-S3-AA0Z-01A	63	Stage III	Positive	Negative	Negative	T2	N3	M0	LumB	1063	0	NA	NA
TCGA-BH-A0EE-01A	68	Stage III	Positive	Positive	Negative	T2	N2	M0	LumA	1066	0	1066	0
TCGA-A2-A0EV-01A	80	Stage II	Positive	Positive	Negative	T2	N0	M0	LumA	1072	1	90	1
TCGA-BH-A0GY-01A	67	Stage II	Negative	Negative	Negative	T2	N0	M0	Basal	1074	0	1074	0
TCGA-BH-A0GZ-01A	62	Stage II	NA	NA	Negative	T2	N0	M0	LumA	1079	0	1079	0
TCGA-BH-A0H0-01A	69	Stage II	Negative	Negative	Negative	T2	N0	M0	Basal	1085	0	1085	0
TCGA-BH-A0H3-01A	46	Stage II	Positive	Positive	Negative	T2	N1	M0	LumA	1088	0	1088	0
TCGA-B6-A0RM-01A	57	Stage II	NA	NA	NA	T2	N1	M0	NA	1093	1	802	1
TCGA-BH-A0H5-01A	45	Stage II	Positive	Positive	Negative	T1	N1	M0	LumA	1093	0	1093	0
TCGA-BH-A0H7-01A	65	Stage II	Positive	Positive	Negative	T2	N1	M0	LumB	1099	0	1099	0
TCGA-BH-A0HA-01A	31	Stage II	Negative	Positive	Negative	T2	N0	M0	NA	1101	0	1101	0
TCGA-BH-A0HB-01A	55	Stage II	NA	NA	NA	T2	N1	M0	LumA	1102	0	1102	0
TCGA-BH-A0HF-01A	77	Stage II	NA	NA	NA	T2	N0	NA	NA	1104	1	1104	0
TCGA-BH-A0HI-01A	78	Stage II	NA	NA	NA	T1	N1	NA	NA	1106	0	1106	0
TCGA-BH-A0HK-01A	81	Stage II	Positive	Positive	Negative	T2	N0	M0	Basal	1112	0	1112	0
TCGA-OL-A66O-01A	39	Stage II	Positive	Positive	NA	T2	N1	M0	Basal	1119	0	NA	NA
TCGA-BH-A0HN-01A	67	Stage III	NA	NA	NA	T3	N3	M0	NA	1120	0	1120	0
TCGA-BH-A0HO-01A	48	Stage II	Positive	Positive	Negative	T2	N1	M0	Basal	1120	0	1120	0
TCGA-BH-A0HP-01A	65	Stage II	Positive	Positive	Negative	T2	N0	M0	LumB	1121	0	1121	0
TCGA-BH-A0HU-01A	52	Stage II	Positive	Positive	Negative	T2	N1	M0	NA	1124	0	1124	0
TCGA-EW-A1PG-01A	53	Stage IV	Positive	Negative	Negative	T4	N3	M1	LumA	1127	1	NA	NA
TCGA-BH-A0HW-01A	62	Stage III	Positive	Positive	Negative	T3	N3	M0	LumB	1132	0	1132	0
TCGA-BH-A0HX-01A	54	Stage II	Positive	Positive	Negative	T2	N0	M0	LumA	1133	0	1133	0
TCGA-BH-A0HY-01A	60	Stage I	Positive	Positive	Negative	T1	N0	M0	LumA	1138	0	1138	0
TCGA-BH-A0RX-01A	59	Stage II	Positive	Negative	Negative	T2	N0	M0	LumA	1139	0	1139	0
TCGA-BH-A0W3-01A	58	Stage II	Negative	Negative	Negative	T2	N0	M0	LumA	1140	0	1140	0
TCGA-PL-A8LY-01A	30	Stage II	Positive	Positive	Negative	T2	N1	M0	LumA	1141	0	NA	NA
TCGA-BH-A0W4-01A	46	Stage I	NA	Negative	Positive	T2	N1	M0	Basal	1142	1	1142	0
TCGA-BH-A0W5-01A	77	Stage II	Positive	Positive	Negative	T2	N1	M0	Basal	1148	0	1148	0
TCGA-BH-A0WA-01A	82	Stage I	NA	NA	Negative	T1	N0	M0	LumA	1148	0	1148	0
TCGA-BH-A18F-01A	50	Stage II	Positive	Positive	Negative	T2	N1	M0	LumA	1150	0	1150	0
TCGA-LD-A66U-01A	44	Stage IV	NA	NA	NA	T3	N1	M1	NA	1152	1	NA	NA
TCGA-BH-A18G-01A	81	Stage II	Positive	Negative	Positive	T2	N0	M0	LumB	1156	0	1156	0
TCGA-BH-A18H-01A	63	Stage II	Positive	Positive	Negative	T2	N1	M0	LumA	1156	0	1156	0
TCGA-BH-A18I-01A	53	Stage I	Positive	Positive	Negative	T1	N0	M0	LumA	1157	0	1157	0
TCGA-BH-A18J-01A	56	Stage II	NA	NA	NA	T2	N0	M0	LumA	1158	0	1158	0
TCGA-BH-A18K-01A	46	Stage II	NA	NA	NA	T2	N0	M0	Normal	1161	0	1161	0
TCGA-BH-A18L-01A	50	Stage II	NA	NA	NA	T2	N1	M0	NA	1162	0	1162	0
TCGA-BH-A18M-01A	39	Stage II	Positive	Positive	Negative	T2	N1	M0	LumA	1163	0	1163	0
TCGA-BH-A18N-01A	88	Stage I	Positive	Positive	Negative	T1	N0	M0	LumA	1165	0	1165	0
TCGA-BH-A18P-01A	60	Stage I	Positive	Negative	Negative	T1	N0	M0	LumB	1167	0	1167	0
TCGA-BH-A18Q-01A	56	Stage II	Negative	Negative	Negative	T2	N0	M0	NA	1174	0	1174	0
TCGA-OL-A66J-01A	80	Stage II	NA	NA	NA	T2	N1	M0	Normal	1174	1	NA	NA
TCGA-BH-A18R-01A	50	Stage II	NA	NA	NA	T2	N0	M0	NA	1179	0	1179	0
TCGA-GM-A2DM-01A	57	Stage II	NA	NA	NA	T2	N1	M0	NA	1185	0	NA	NA
TCGA-BH-A18S-01A	79	Stage I	NA	NA	Negative	T1	N0	M0	LumB	1186	0	1186	0
TCGA-BH-A18T-01A	70	Stage II	Positive	Negative	Negative	T2	N0	M0	LumB	1189	0	1189	0
TCGA-BH-A18U-01A	72	Stage III	Positive	Positive	Positive	T2	N2	M0	Her2	1191	0	1191	0
TCGA-BH-A18V-01A	48	Stage III	Positive	Positive	Positive	T1	N1	M0	LumB	1196	0	1196	0
TCGA-BH-A18V-06A	48	Stage II	NA	NA	NA	T2	N1	M0	Basal	1198	0	1198	0
TCGA-BH-A1EN-01A	78	Stage II	Negative	Negative	Negative	T2	N1	M0	LumA	1203	0	1203	0
TCGA-BH-A1EO-01A	68	Stage II	Negative	Positive	Negative	T2	N1	M0	LumA	1203	0	1203	0
TCGA-EW-A1OZ-01A	56	Stage III	NA	NA	NA	T3	N1	M0	LumA	1206	0	NA	NA
TCGA-BH-A1ES-01A	35	Stage III	NA	NA	NA	T2	N2	M0	NA	1208	0	1208	0
TCGA-BH-A1ES-06A	35	Stage II	Positive	Positive	Negative	T1	N1	M0	NA	1208	0	1208	0
TCGA-BH-A0DH-01A	63	Stage III	Negative	Negative	Negative	T2	N3	M0	Basal	1210	0	1014	1
TCGA-BH-A1EU-01A	83	Stage III	Positive	Positive	Negative	T4	N3	M0	LumA	1217	0	1217	0
TCGA-BH-A1EV-01A	45	Stage II	NA	NA	NA	T1	N1	NA	NA	1219	0	1219	0
TCGA-BH-A1EW-01A	38	Stage II	Positive	Positive	Negative	T2	N1	M0	LumA	1220	0	1220	0
TCGA-BH-A1EX-01A	67	Stage I	NA	NA	NA	T1	N0	NA	NA	1220	0	1220	0
TCGA-BH-A1EY-01A	79	Stage III	NA	NA	Negative	T4	N3	M0	LumB	1224	0	1224	0
TCGA-A2-A0EN-01A	70	Stage II	Positive	Positive	Negative	T3	N0	M0	LumB	1229	0	75	1
TCGA-BH-A1F0-01A	80	Stage II	Positive	Negative	Positive	T2	N0	M0	NA	1229	0	1229	0
TCGA-BH-A1F2-01A	53	Stage II	Positive	Positive	Negative	T2	N1	M0	Basal	1232	0	1232	0
TCGA-BH-A1F5-01A	62	Stage II	NA	NA	NA	T3	N0	M0	Basal	1233	0	1233	0
TCGA-BH-A1F6-01A	51	Stage II	NA	NA	NA	T2	N0	NA	LumA	1234	0	1234	0
TCGA-BH-A1F8-01A	90	Stage II	Positive	Positive	Negative	T2	N0	M0	LumB	1234	0	1234	0
TCGA-BH-A1FC-01A	78	Stage III	Negative	Negative	Negative	T2	N0	M0	Basal	1239	0	1239	0
TCGA-BH-A1FD-01A	68	Stage III	Negative	Negative	Positive	T2	N3	M0	Basal	1246	0	1246	0
TCGA-BH-A1FE-01A	31	Stage II	Positive	Positive	Negative	T2	N0	M0	LumA	1247	0	1247	0
TCGA-BH-A1FE-06A	31	Stage II	Positive	Positive	Positive	T2	N0	M0	Basal	1248	0	1248	0
TCGA-BH-A0H6-01A	82	Stage II	Positive	Negative	Negative	T2	N1	M0	LumA	1251	0	1094	1
TCGA-BH-A1FG-01A	88	Stage II	Negative	Negative	Negative	T2	N1	M0	LumB	1266	0	1266	0
TCGA-BH-A1FH-01A	47	Stage III	Positive	Positive	Negative	T2	N2	M0	LumB	1269	0	1269	0
TCGA-BH-A1FJ-01A	66	Stage II	Positive	Positive	Positive	T1	N1	M0	LumB	1270	0	1270	0
TCGA-BH-A1FL-01A	69	Stage II	Positive	Positive	Positive	T2	N0	M0	LumA	1272	1	1272	0
TCGA-BH-A1FM-01A	44	Stage II	NA	NA	NA	T2	N0	NA	NA	1275	1	1275	0
TCGA-BH-A1FN-01A	34	Stage I	Positive	Positive	Negative	T1	N0	M0	LumA	1277	0	1277	0
TCGA-BH-A1FR-01A	73	Stage II	NA	NA	Positive	T2	N1	M0	LumB	1285	0	1285	0
TCGA-LL-A6FQ-01A	77	Stage I	Positive	Positive	Negative	T1	N0	M0	LumA	1286	1	NA	NA
TCGA-BH-A1FU-01A	44	Stage II	Positive	Positive	Negative	T1	N1	M0	Basal	1288	0	1288	0
TCGA-EW-A1OX-01A	43	Stage II	Positive	Positive	Negative	T2	N1	M0	LumB	1291	0	NA	NA
TCGA-BH-A201-01A	64	Stage I	NA	NA	NA	T1	N0	NA	NA	1301	0	1301	0
TCGA-A7-A4SD-01A	52	Stage III	Negative	Negative	Positive	T4	N3	M0	LumA	1308	0	366	1
TCGA-BH-A204-01A	80	Stage II	Positive	Positive	Positive	T2	N0	M0	LumA	1308	0	1308	0
TCGA-BH-A208-01A	48	Stage II	Positive	Positive	NA	T2	N0	M0	NA	1308	0	1308	0
TCGA-BH-A202-01A	60	Stage III	Negative	Negative	Negative	T3	N2	M0	LumA	1309	0	1303	1
TCGA-BH-A209-01A	77	Stage II	Negative	Positive	Negative	T2	N0	M0	LumB	1309	0	1309	0
TCGA-BH-A28Q-01A	46	Stage I	NA	NA	NA	T1	N0	M0	LumB	1318	0	1318	0
TCGA-BH-A2L8-01A	45	Stage I	Positive	Positive	Negative	T1	N0	M0	LumA	1321	0	1321	0
TCGA-BH-A42T-01A	75	Stage II	Positive	Positive	Negative	T2	N1	M0	LumA	1324	1	1324	0
TCGA-S3-A6ZG-01A	71	Stage III	NA	NA	NA	T2	N3	M0	LumA	1325	0	NA	NA
TCGA-BH-A42U-01A	80	Stage II	Positive	Negative	NA	T2	N1	M0	LumA	1326	0	1326	0
TCGA-BH-A42V-01A	41	Stage III	NA	NA	NA	T3	N1	M0	NA	1330	0	1330	0
TCGA-BH-A5J0-01A	63	Stage III	Positive	Positive	Positive	T3	N1	M0	LumA	1347	0	1347	0
TCGA-BH-A6R8-01A	46	Stage I	Positive	Positive	Negative	T1	N0	M0	LumB	1351	0	1351	0
TCGA-BH-A6R9-01A	61	Stage III	Positive	Positive	Negative	T3	N1	M0	LumA	1359	0	1359	0
TCGA-BH-A8FY-01A	87	Stage II	Positive	Positive	Negative	T2	N1	M0	LumA	1363	0	1363	0
TCGA-BH-A8FZ-01A	58	Stage I	Positive	Positive	Negative	T1	N0	M0	LumA	1363	0	1363	0
TCGA-EW-A1J3-01A	61	Stage IV	Positive	Negative	Negative	T2	N2	M1	LumB	1365	1	NA	NA
TCGA-BH-AB28-01A	53	Stage I	NA	NA	Negative	T1	N0	M0	LumA	1369	0	1369	0
TCGA-C8-A12K-01A	80	Stage II	Positive	Positive	Negative	T2	N0	M0	LumB	1371	0	1371	0
TCGA-C8-A12L-01A	67	Stage II	Positive	Positive	Positive	T2	N0	M0	LumB	1371	0	1371	0
TCGA-OL-A5RX-01A	51	Stage III	Positive	Negative	Negative	T2	N2	M0	LumA	1388	1	NA	NA
TCGA-BH-A0HQ-01A	56	Stage III	Positive	Positive	Negative	T3	N2	M0	LumB	1411	1	1123	1
TCGA-C8-A12N-01A	58	Stage II	Positive	Negative	Negative	T2	N0	M0	LumA	1417	0	1417	0
TCGA-C8-A12O-01A	50	Stage II	NA	NA	Negative	T2	N0	M0	LumB	1417	0	1417	0
TCGA-C8-A12P-01A	55	Stage III	NA	NA	Negative	T2	N2	M0	NA	1419	0	1419	0
TCGA-UU-A93S-01A	63	Stage III	NA	NA	NA	T2	N2	M0	NA	1430	1	NA	NA
TCGA-C8-A12Q-01A	78	Stage II	Negative	Negative	Negative	T2	N1	M0	Her2	1434	0	1434	0
TCGA-C8-A12T-01A	43	Stage II	Negative	Positive	Negative	T2	N0	M0	LumA	1437	0	1437	0
TCGA-C8-A12U-01A	46	Stage II	NA	NA	NA	T2	N0	M0	NA	1439	1	1439	0
TCGA-E9-A3QA-01A	33	Stage I	NA	NA	NA	T1	N0	M0	NA	1448	0	NA	NA
TCGA-C8-A12V-01A	55	Stage III	NA	NA	NA	T1	N2	M0	LumA	1449	0	1449	0
TCGA-C8-A12W-01A	49	Stage II	Positive	Positive	Negative	T2	N1	M0	Basal	1461	0	1461	0
TCGA-C8-A12X-01A	62	Stage II	Positive	Positive	Negative	T2	N0	M0	LumA	1463	0	1463	0
TCGA-C8-A12Y-01A	44	Stage II	NA	NA	Negative	T2	N0	M0	LumB	1467	0	1467	0
TCGA-E9-A5UP-01A	63	Stage II	NA	NA	NA	T3	N0	M0	NA	1468	1	NA	NA
TCGA-E9-A54X-01A	85	Stage IV	NA	NA	NA	T2	N0	M1	NA	1471	0	NA	NA
TCGA-C8-A130-01A	52	Stage II	NA	NA	NA	T2	N1	M0	NA	1474	0	1474	0
TCGA-C8-A131-01A	82	Stage III	Positive	Positive	Negative	T3	N2	M0	LumA	1474	0	1474	0
TCGA-C8-A132-01A	56	Stage II	NA	NA	Negative	T2	N1	M0	LumB	1476	0	1476	0
TCGA-E9-A3X8-01A	48	Stage II	NA	NA	NA	T2	N0	M0	NA	1477	0	NA	NA
TCGA-EW-A2FW-01A	52	Stage III	Positive	Positive	NA	T4	N1	M0	LumB	1492	0	NA	NA
TCGA-C8-A133-01A	65	Stage I	Positive	Positive	Negative	T1	N0	M0	LumA	1505	0	1505	0
TCGA-LL-A73Z-01A	55	Stage II	Positive	Positive	Negative	T2	N1	M0	Basal	1508	1	NA	NA
TCGA-C8-A134-01A	52	Stage I	Positive	Positive	Negative	T1	N1	M0	LumB	1516	0	1516	0
TCGA-C8-A137-01A	34	Stage II	Positive	Positive	Negative	T2	N1	M0	LumB	1519	0	1519	0
TCGA-C8-A138-01A	54	Stage II	Positive	Positive	Negative	T2	N1	M0	Her2	1522	0	1522	0
TCGA-C8-A1HE-01A	59	Stage II	Negative	Negative	Negative	T2	N0	M0	Basal	1523	0	1523	0
TCGA-C8-A1HF-01A	48	Stage II	Positive	Negative	Negative	T1	N1	M0	Basal	1528	0	1528	0
TCGA-C8-A1HG-01A	50	Stage I	NA	NA	NA	T1	N0	M0	NA	1532	0	1532	0
TCGA-BH-A1FB-01A	60	Stage I	Negative	Negative	Negative	T1	N0	M0	Basal	1534	0	1239	1
TCGA-C8-A1HI-01A	40	Stage I	Positive	Negative	Negative	T1	N0	M0	LumA	1535	0	1535	0
TCGA-C8-A1HJ-01A	53	Stage III	Positive	Positive	Negative	T3	N1	M0	LumB	1542	0	1542	0
TCGA-C8-A1HL-01A	38	Stage I	Positive	Negative	NA	T1	N0	M0	LumB	1545	0	1545	0
TCGA-EW-A1P0-01A	55	Stage II	NA	NA	NA	T2	N1	M0	NA	1546	0	NA	NA
TCGA-C8-A1HM-01A	74	Stage II	Positive	Positive	Negative	T2	N0	M0	Her2	1547	0	1547	0
TCGA-C8-A1HN-01A	56	Stage II	Positive	Positive	Negative	T2	N0	M0	LumA	1548	0	1548	0
TCGA-C8-A1HO-01A	34	Stage II	NA	NA	NA	T2	N1	M0	LumB	1550	0	1550	0
TCGA-C8-A26V-01A	47	Stage II	Negative	Negative	Negative	T2	N1	M0	LumA	1556	1	1556	0
TCGA-C8-A26W-01A	58	Stage II	Negative	Negative	Negative	T2	N1	M0	LumA	1556	1	1556	0
TCGA-C8-A26X-01A	58	Stage I	Positive	Negative	Negative	T1	N0	M0	LumB	1561	0	1561	0
TCGA-C8-A26Y-01A	90	Stage III	Positive	Positive	Positive	T2	N2	M0	Her2	1563	1	1563	0
TCGA-C8-A26Z-01A	59	Stage II	Positive	Positive	Negative	T2	N0	M0	Her2	1563	0	1563	0
TCGA-C8-A273-01A	29	Stage I	Positive	Positive	Negative	T1	N0	M0	LumA	1569	0	1569	0
TCGA-C8-A274-01A	63	Stage I	Negative	Negative	Negative	T1	N0	M0	LumA	1572	0	1572	0
TCGA-C8-A275-01A	56	Stage I	Negative	Negative	Negative	T1	N0	M0	Basal	1587	0	1587	0
TCGA-EW-A1OW-01A	58	Stage I	Positive	Positive	Negative	T1	N0	M0	LumA	1596	0	NA	NA
TCGA-C8-A278-01A	61	Stage I	Negative	Negative	Negative	T1	N0	M0	LumA	1604	0	1604	0
TCGA-C8-A27A-01A	48	Stage II	Positive	Negative	NA	T2	N1	NA	LumB	1604	0	1604	0
TCGA-C8-A3M7-01A	60	Stage I	Positive	Positive	Negative	T1	N0	M0	LumA	1611	0	1611	0
TCGA-C8-A3M8-01A	68	Stage II	Positive	Positive	Negative	T2	N0	M0	LumA	1611	0	1611	0
TCGA-C8-A8HP-01A	59	Stage II	NA	NA	NA	T2	N1	NA	NA	1611	0	1611	0
TCGA-C8-A8HQ-01A	53	Stage II	Negative	Negative	Negative	T2	N0	M0	LumB	1612	0	1612	0
TCGA-BH-A0EI-01A	51	Stage III	Positive	Positive	Negative	T2	N3	M0	NA	1613	0	1066	1
TCGA-C8-A8HR-01A	49	Stage III	Positive	Positive	Negative	T3	N1	M0	LumB	1614	0	1614	0
TCGA-EW-A1IY-01A	38	Stage II	Positive	Positive	Negative	T2	N0	M0	Normal	1616	0	NA	NA
TCGA-D8-A13Z-01A	51	Stage I	Positive	Positive	Negative	T1	N0	M0	LumA	1620	0	1620	0
TCGA-D8-A140-01A	62	Stage III	Negative	Negative	Positive	T2	N2	M0	LumA	1631	0	1631	0
TCGA-D8-A141-01A	40	Stage II	Positive	Positive	Negative	T2	N0	M0	Normal	1639	0	1639	0
TCGA-D8-A143-01A	51	Stage I	Positive	Positive	Negative	T1	N0	M0	LumA	1640	0	1640	0
TCGA-D8-A145-01A	80	Stage II	Positive	Positive	Positive	T2	N0	M0	LumA	1642	0	1642	0
TCGA-OL-A5RZ-01A	57	Stage III	Positive	Positive	Negative	T4	N1	M0	LumA	1642	1	NA	NA
TCGA-D8-A146-01A	57	Stage I	Positive	Positive	Negative	T1	N0	M0	LumA	1644	0	1644	0
TCGA-D8-A1J8-01A	77	Stage II	Positive	Positive	Negative	T1	N1	M0	LumA	1648	0	1648	0
TCGA-BH-A203-01A	78	Stage III	NA	NA	NA	T3	N2	M0	LumA	1649	1	1304	1
TCGA-D8-A1J9-01A	48	Stage II	Positive	Positive	Negative	T2	N0	M0	LumA	1662	0	1662	0
TCGA-D8-A1JA-01A	60	Stage II	Positive	Positive	Negative	T2	N1	M0	NA	1673	0	1673	0
TCGA-D8-A1JB-01A	54	Stage III	NA	NA	NA	T1	N3	NA	LumA	1673	0	1673	0
TCGA-OL-A5RW-01A	40	Stage II	Positive	Positive	Negative	T2	N1	M0	LumB	1673	1	NA	NA
TCGA-D8-A1JC-01A	59	Stage II	Positive	Positive	Negative	T2	N1	M0	LumB	1682	0	1682	0
TCGA-D8-A1JD-01A	41	Stage III	Negative	Negative	Negative	T2	N2	M0	Basal	1683	0	1683	0
TCGA-D8-A1JE-01A	62	Stage II	Positive	Positive	Positive	T2	N0	M0	Her2	1686	0	1686	0
TCGA-D8-A1JF-01A	79	Stage II	Positive	Positive	Positive	T2	N1	M0	LumB	1688	0	1688	0
TCGA-OL-A5S0-01A	66	Stage I	Negative	Negative	Positive	T1	N0	M0	LumB	1688	1	NA	NA
TCGA-D8-A1JG-01A	62	Stage II	Negative	Negative	Negative	T2	N1	M0	LumA	1692	1	1692	0
TCGA-D8-A1JH-01A	56	Stage II	Positive	Positive	Negative	T2	N0	M0	LumB	1692	0	1692	0
TCGA-LL-A73Y-01A	67	Stage II	Negative	Negative	Negative	T2	N1	M0	LumA	1694	1	NA	NA
TCGA-AN-A0FD-01A	71	Stage II	Positive	Negative	Negative	T2	N0	M0	Basal	1699	1	544	1
TCGA-D8-A1JJ-01A	54	Stage II	NA	NA	NA	T2	N1	M0	NA	1712	0	1712	0
TCGA-D8-A1JK-01A	90	Stage II	Positive	Negative	Positive	T2	N0	M0	Her2	1728	0	1728	0
TCGA-D8-A1JL-01A	72	Stage I	Positive	Positive	Negative	T1	N0	M0	LumA	1728	0	1728	0
TCGA-D8-A1JM-01A	59	Stage III	Positive	Positive	Negative	T1	N1	M0	NA	1732	0	1732	0
TCGA-D8-A1JN-01A	80	Stage I	NA	NA	NA	T1	N0	M0	Basal	1742	0	1742	0
TCGA-OL-A66L-01A	71	Stage II	NA	NA	NA	T2	N1	M0	LumA	1759	1	NA	NA
TCGA-D8-A1JP-01A	73	Stage II	NA	NA	NA	T2	N0	NA	NA	1780	0	1780	0
TCGA-JL-A3YX-01A	46	NA	Positive	Positive	Negative	T1	N0	NA	Basal	1781	1	NA	NA
TCGA-D8-A1JS-01A	77	Stage II	NA	NA	NA	T2	N0	NA	NA	1783	0	1783	0
TCGA-D8-A1JT-01A	70	Stage I	Negative	Negative	Negative	T1	N0	M0	Her2	1793	1	1793	0
TCGA-D8-A1JU-01A	51	Stage II	Positive	Positive	Negative	T1	N1	M0	LumA	1800	0	1800	0
TCGA-AN-A0AL-01A	41	Stage I	Positive	Positive	NA	T1	N0	M0	Her2	1812	1	536	1
TCGA-D8-A1X6-01A	80	Stage I	Negative	Negative	Negative	T1	N0	M0	LumA	1820	0	1820	0
TCGA-D8-A13Y-01A	52	Stage III	Negative	Negative	Negative	T2	N2	M0	LumA	1836	0	1619	1
TCGA-D8-A1X7-01A	40	Stage II	Negative	Negative	Negative	T2	N0	M0	LumA	1842	0	1842	0
TCGA-D8-A1X8-01A	62	Stage III	Positive	Positive	Negative	T3	N2	M0	LumB	1847	0	1847	0
TCGA-D8-A1X9-01A	66	Stage II	NA	NA	NA	T2	N1	NA	LumA	1853	0	1853	0
TCGA-D8-A1XA-01A	64	Stage I	Positive	Positive	Negative	T1	N0	M0	LumA	1855	0	1855	0
TCGA-D8-A1XB-01A	62	Stage II	Positive	Positive	Negative	T2	N1	M0	LumA	1864	0	1864	0
TCGA-D8-A1XC-01A	85	Stage I	Positive	Positive	Negative	T1	N0	M0	LumB	1866	0	1866	0
TCGA-D8-A1XD-01A	36	Stage I	Negative	Negative	Negative	T1	N0	M0	Basal	1871	0	1871	0
TCGA-D8-A1XF-01A	45	Stage I	Positive	Positive	Negative	T1	N0	M0	LumA	1873	0	1873	0
TCGA-D8-A1XG-01A	86	Stage II	Positive	Negative	Negative	T2	N1	M0	LumA	1876	0	1876	0
TCGA-D8-A1XJ-01A	76	Stage III	Positive	Positive	Negative	T4	N1	M0	LumB	1882	0	1882	0
TCGA-EW-A1J1-01A	38	Stage III	Positive	Positive	Negative	T1	N3	M0	LumA	1884	1	NA	NA
TCGA-D8-A1XK-01A	55	Stage II	Positive	Positive	Negative	T2	N1	M0	LumB	1887	0	1887	0
TCGA-C8-A1HK-01A	53	Stage II	NA	NA	NA	T2	N1	M0	NA	1900	1	1543	1
TCGA-D8-A1XL-01A	34	Stage II	Positive	Positive	Negative	T2	N0	M0	Her2	1914	0	1914	0
TCGA-D8-A1XM-01A	57	Stage III	Positive	Positive	Negative	T3	N1	M0	LumA	1919	0	1919	0
TCGA-C8-A12Z-01A	45	Stage II	Positive	Positive	Negative	T2	N0	M0	LumA	1920	1	1470	1
TCGA-D8-A1XO-01A	56	Stage II	Positive	Negative	Positive	T2	N1	M0	LumB	1925	0	1925	0
TCGA-D8-A1XQ-01A	69	Stage II	Positive	Positive	Negative	T1	N1	M0	LumA	1926	0	1926	0
TCGA-OL-A5RV-01A	43	Stage III	Negative	Positive	Negative	T3	N1	M0	LumB	1927	1	NA	NA
TCGA-D8-A1XR-01A	56	Stage I	Positive	Positive	Negative	T1	N0	M0	LumA	1928	0	1928	0
TCGA-D8-A1XS-01A	48	Stage II	NA	NA	NA	T1	N1	M0	LumA	1935	0	1935	0
TCGA-D8-A1XT-01A	61	Stage II	Negative	Negative	Negative	T2	N0	M0	LumA	1935	0	1935	0
TCGA-D8-A1XU-01A	56	Stage II	NA	NA	NA	T2	N0	M0	NA	1953	0	1953	0
TCGA-D8-A1XV-01A	84	Stage II	Positive	Positive	Positive	T1	N1	M0	LumA	1972	0	1972	0
TCGA-D8-A1XW-01A	53	Stage II	Positive	Positive	Negative	T1	N1	M0	LumA	1980	0	1980	0
TCGA-D8-A1XY-01A	74	Stage II	Negative	Negative	Negative	T2	N1	M0	LumA	1988	0	1988	0
TCGA-B6-A0WS-01A	58	Stage III	Negative	Negative	Negative	NA	N1	M0	LumA	1993	1	834	1
TCGA-D8-A1XZ-01A	81	Stage I	NA	NA	NA	T1	N0	NA	NA	1996	0	1996	0
TCGA-D8-A1Y0-01A	65	Stage I	Positive	Positive	NA	T1	N0	M0	LumB	2009	1	2009	0
TCGA-D8-A1Y2-01A	71	Stage II	NA	NA	NA	T3	N0	M0	LumA	2012	0	2012	0
TCGA-D8-A1Y3-01A	61	Stage III	NA	NA	NA	T1	N2	M0	NA	2019	0	2019	0
TCGA-D8-A147-01A	45	Stage II	Positive	Positive	Negative	T2	N1	M0	LumB	2031	0	1645	1
TCGA-D8-A27E-01A	66	Stage III	NA	NA	NA	T1	N2	M0	NA	2033	0	2033	0
TCGA-D8-A27G-01A	75	Stage II	Positive	Negative	Negative	T2	N0	M0	LumA	2041	0	2041	0
TCGA-D8-A27H-01A	72	Stage II	Negative	Negative	Negative	T2	N0	M0	Basal	2048	0	2048	0
TCGA-D8-A27I-01A	58	Stage III	Positive	Positive	Negative	T2	N2	M0	LumA	2064	0	2064	0
TCGA-D8-A27K-01A	47	Stage III	NA	NA	NA	T2	N3	M0	NA	2072	0	2072	0
TCGA-D8-A27L-01A	49	Stage II	Negative	Negative	Negative	T3	N0	M0	LumA	2082	0	2082	0
TCGA-D8-A27M-01A	59	Stage II	Positive	Positive	Negative	T2	N1	M0	Normal	2091	0	2091	0
TCGA-BH-A5IZ-01A	51	Stage II	Positive	Positive	Negative	T2	N1	M0	LumB	2097	1	1343	1
TCGA-D8-A27N-01A	36	Stage II	NA	NA	NA	T2	N0	M0	NA	2108	0	2108	0
TCGA-D8-A27P-01A	64	Stage II	Positive	Positive	Positive	T2	N0	M0	Basal	2109	0	2109	0
TCGA-D8-A27R-01A	41	Stage II	Positive	Positive	Negative	T2	N1	M0	LumA	2124	0	2124	0
TCGA-D8-A27T-01A	53	Stage II	Negative	Negative	Positive	T2	N0	M0	LumA	2127	1	2127	0
TCGA-A2-A0D1-01A	76	Stage I	Positive	Negative	Positive	T1	N0	M0	LumA	2128	0	54	1
TCGA-LD-A9QF-01A	73	Stage III	Positive	Positive	Negative	T2	N2	M0	LumA	2136	0	NA	NA
TCGA-D8-A27V-01A	62	Stage II	Positive	Positive	NA	T2	N1	M0	Basal	2140	0	2140	0
TCGA-D8-A27W-01A	55	Stage II	Positive	Positive	Negative	T3	N0	M0	LumA	2142	0	2142	0
TCGA-D8-A3Z5-01A	54	Stage II	Negative	Negative	NA	T1	N1	M0	LumA	2155	0	2155	0
TCGA-D8-A3Z6-01A	56	Stage I	Positive	Positive	Negative	T1	N0	M0	Basal	2156	0	2156	0
TCGA-D8-A4Z1-01A	68	Stage I	Positive	Positive	Positive	T1	N0	M0	LumA	2161	0	2161	0
TCGA-D8-A73U-01A	88	Stage II	NA	NA	NA	T3	N0	M0	NA	2164	0	2164	0
TCGA-D8-A73X-01A	53	Stage II	Positive	Positive	Positive	T2	N1	M0	LumA	2184	0	2184	0
TCGA-E2-A105-01A	79	Stage II	Positive	Positive	Negative	T2	N0	M0	LumA	2190	0	2190	0
TCGA-E2-A106-01A	34	Stage III	Positive	Positive	Negative	T3	N1	M0	LumA	2190	0	2190	0
TCGA-E2-A107-01A	54	Stage III	NA	NA	NA	T3	N3	M0	NA	2191	0	2191	0
TCGA-OL-A5RY-01A	52	Stage II	Positive	Positive	Negative	T2	N0	M0	Normal	2192	1	NA	NA
TCGA-E2-A108-01A	64	Stage I	Negative	Negative	NA	T1	N0	M0	LumA	2193	0	2193	0
TCGA-E2-A109-01A	64	Stage I	Positive	Positive	Negative	T1	N0	M0	LumA	2197	0	2197	0
TCGA-E2-A10A-01A	41	Stage II	Positive	Positive	Positive	T3	N1	M0	Her2	2207	1	2207	0
TCGA-E2-A10B-01A	67	Stage III	NA	NA	NA	T2	N2	NA	LumA	2222	0	2222	0
TCGA-GM-A2DK-01A	58	Stage II	NA	NA	NA	T2	N0	M0	NA	2231	0	NA	NA
TCGA-E2-A10C-01A	54	Stage I	Positive	Positive	Negative	T1	N0	M0	LumA	2236	0	2236	0
TCGA-E2-A10E-01A	64	Stage II	Positive	Positive	Negative	T2	N1	M0	LumA	2240	0	2240	0
TCGA-E2-A10F-01A	47	Stage II	Negative	Negative	Negative	T2	N0	M0	Basal	2246	0	2246	0
TCGA-E2-A14N-01A	37	Stage II	NA	NA	NA	T1	N1	NA	LumA	2248	0	2248	0
TCGA-D8-A1JI-01A	54	Stage I	Positive	Positive	Negative	T1	N0	M0	LumA	2255	0	1709	1
TCGA-E2-A14O-01A	76	Stage II	NA	NA	NA	T2	N1	NA	LumA	2255	0	2255	0
TCGA-E2-A14P-01A	79	Stage III	Positive	Positive	Negative	T3	N1	M0	LumA	2255	0	2255	0
TCGA-E2-A14Q-01A	50	Stage I	Positive	Positive	Negative	T1	N1	M0	LumA	2263	0	2263	0
TCGA-OL-A5D7-01A	70	Stage II	Positive	Positive	Negative	T2	N1	M0	LumA	2273	1	NA	NA
TCGA-OL-A5D8-01A	40	Stage II	Positive	Positive	Negative	T2	N1	M0	LumA	2273	1	NA	NA
TCGA-E2-A14R-01A	62	Stage I	Negative	Negative	Negative	T1	N0	M0	LumA	2278	0	2278	0
TCGA-C8-A135-01A	64	Stage I	NA	NA	NA	T1	N0	M0	NA	2281	0	1516	1
TCGA-E2-A14T-01A	52	Stage I	Negative	Negative	NA	T1	N0	M0	Her2	2282	0	2282	0
TCGA-E2-A14U-01A	74	Stage II	Positive	Positive	Negative	T2	N0	M0	Her2	2288	0	2288	0
TCGA-E2-A14V-01A	53	Stage II	Positive	Negative	Negative	T2	N0	M0	LumA	2289	0	2289	0
TCGA-E2-A14W-01A	78	Stage I	Positive	Positive	Negative	T1	N0	M0	LumA	2296	1	2296	0
TCGA-E2-A14X-01A	55	Stage II	Negative	Negative	Positive	T2	N1	M0	Basal	2306	0	2306	0
TCGA-E2-A14Y-01A	35	Stage II	Positive	Positive	Negative	T2	N0	M0	Her2	2311	0	2311	0
TCGA-E2-A14Z-01A	64	Stage II	Negative	Negative	Negative	T2	N1	M0	LumA	2329	0	2329	0
TCGA-E2-A150-01A	48	Stage I	Positive	Positive	Negative	T1	N0	M0	LumA	2330	0	2330	0
TCGA-GM-A2DF-01A	53	Stage III	Negative	Negative	Positive	T2	N2	M0	LumA	2335	0	NA	NA
TCGA-EW-A1IW-01A	80	Stage IV	Positive	Positive	Negative	T4	N3	M1	LumA	2348	1	NA	NA
TCGA-BH-A0HL-01A	56	Stage II	NA	NA	NA	T2	N0	M0	LumA	2361	1	1120	1
TCGA-D8-A1X5-01A	81	Stage II	Positive	Positive	Negative	T2	N1	M0	LumA	2362	0	1810	1
TCGA-E2-A152-01A	56	Stage II	Positive	Positive	Negative	T1	N1	M0	Basal	2365	0	2365	0
TCGA-E2-A153-01A	51	Stage I	Negative	Negative	Negative	T1	N0	M0	LumB	2371	0	2371	0
TCGA-E2-A154-01A	68	Stage II	Positive	Positive	Positive	T2	N1	M0	LumA	2372	0	2372	0
TCGA-E2-A155-01A	58	Stage II	Positive	Positive	Negative	T2	N0	M0	LumA	2372	0	2372	0
TCGA-GM-A5PX-01A	65	NA	Positive	Positive	Negative	NA	N0	NA	LumA	2373	1	NA	NA
TCGA-E2-A156-01A	61	Stage II	Positive	Negative	Negative	T2	N0	M0	LumA	2381	0	2381	0
TCGA-E2-A572-01A	72	Stage I	Positive	Negative	Negative	T1	N0	M0	LumA	2383	0	3072	0
TCGA-E2-A158-01A	43	Stage I	Negative	Negative	Negative	T1	N0	M0	Basal	2385	0	2385	0
TCGA-E2-A159-01A	50	Stage II	Positive	Positive	Negative	T1	N1	M0	LumA	2403	0	2403	0
TCGA-E2-A15A-01A	45	Stage II	Negative	Negative	NA	T2	N0	M0	Normal	2406	0	2406	0
TCGA-E2-A15A-06A	45	Stage II	Positive	Positive	Negative	T2	N1	M0	Basal	2417	1	2417	0
TCGA-E2-A15C-01A	61	Stage II	Negative	Negative	Positive	T2	N0	M0	Her2	2426	0	2426	0
TCGA-E2-A15D-01A	47	Stage III	Positive	Positive	Negative	T3	N2	M0	LumB	2442	0	2442	0
TCGA-EW-A1IZ-01A	53	Stage I	Positive	Positive	Negative	T1	N0	M0	LumA	2442	0	NA	NA
TCGA-E2-A15E-01A	40	Stage II	Positive	Positive	Negative	T2	N0	M0	LumA	2469	1	2469	0
TCGA-E2-A15E-06A	40	Stage I	Positive	Positive	Negative	T1	N0	M0	LumA	2477	0	2477	0
TCGA-E2-A15F-01A	64	Stage II	Positive	Positive	Negative	T2	N0	M0	Normal	2483	1	2483	0
TCGA-E2-A15G-01A	76	Stage I	NA	NA	NA	T1	N0	M0	NA	2483	0	2483	0
TCGA-E2-A15H-01A	38	Stage II	Positive	Positive	Positive	T2	N1	M0	LumA	2486	0	2486	0
TCGA-E2-A15I-01A	44	Stage II	Positive	Positive	Negative	T2	N1	M0	LumA	2489	0	2489	0
TCGA-E2-A15J-01A	51	NA	Negative	Negative	NA	NA	NA	NA	LumB	2513	0	2513	0
TCGA-E2-A15K-01A	58	Stage II	Negative	Negative	Positive	T1	N1	M0	Basal	2515	0	2515	0
TCGA-LL-A6FP-01A	90	Stage II	Positive	Positive	Negative	T1	N0	M0	Her2	2520	1	NA	NA
TCGA-OL-A66K-01A	72	Stage II	NA	NA	NA	T2	N1	M0	LumB	2534	1	NA	NA
TCGA-E2-A15K-06A	58	Stage II	Positive	Positive	NA	T1	N1	M0	Basal	2535	0	2535	0
TCGA-E2-A15L-01A	65	Stage I	Positive	Positive	Negative	T1	N1	M0	Normal	2541	0	2541	0
TCGA-C8-A27B-01A	48	Stage III	Positive	Positive	Negative	T2	N2	M0	Basal	2551	1	1609	1
TCGA-E2-A15M-01A	66	Stage II	Negative	Negative	Negative	T2	N1	M0	Basal	2558	0	2558	0
TCGA-E2-A15O-01A	89	Stage II	Positive	Positive	Positive	T2	N1	M0	NA	2559	0	2559	0
TCGA-GM-A4E0-01A	67	NA	Positive	Negative	NA	T1	N0	NA	LumA	2573	1	NA	NA
TCGA-E2-A15R-01A	64	Stage I	Negative	Negative	NA	T1	N0	M0	LumA	2590	0	2590	0
TCGA-E2-A15S-01A	34	Stage II	NA	NA	NA	T1	N1	M0	NA	2596	0	2596	0
TCGA-E2-A15T-01A	65	Stage I	Positive	Positive	NA	T1	N0	M0	Basal	2596	0	2596	0
TCGA-E2-A1AZ-01A	63	Stage III	Positive	Positive	Positive	T2	N2	M0	Basal	2605	0	2605	0
TCGA-E2-A1B0-01A	50	Stage II	Positive	Negative	Negative	T1	N1	M0	Basal	2618	0	2618	0
TCGA-E2-A1B1-01A	45	Stage I	Positive	Positive	Positive	T1	N0	M0	LumB	2629	0	2629	0
TCGA-E2-A1B4-01A	74	Stage II	Positive	Positive	Negative	T2	N0	M0	Basal	2632	0	2632	0
TCGA-E2-A1B5-01A	46	Stage III	NA	NA	NA	T3	N1	NA	NA	2632	0	2632	0
TCGA-B6-A0IH-01A	81	Stage III	NA	NA	NA	T3	N3	NA	NA	2636	1	766	1
TCGA-E2-A1B6-01A	44	Stage I	Positive	Negative	NA	T1	N0	M0	LumA	2645	0	2645	0
TCGA-V7-A7HQ-01A	75	Stage II	NA	NA	NA	T2	N0	M0	NA	2645	0	NA	NA
TCGA-E2-A1BC-01A	63	Stage III	NA	NA	NA	T2	N3	M0	Basal	2650	0	2650	0
TCGA-E2-A1BD-01A	53	Stage II	Positive	Positive	Positive	T2	N1	M0	LumA	2653	0	2653	0
TCGA-E2-A1IE-01A	61	Stage II	Negative	Negative	Negative	T2	N0	M0	Basal	2654	0	2654	0
TCGA-E2-A1IG-01A	45	Stage I	Positive	Positive	Negative	T1	N0	M0	LumA	2695	0	2695	0
TCGA-E2-A1IH-01A	80	Stage II	Positive	Negative	Positive	T2	N0	M0	LumA	2707	0	2707	0
TCGA-E2-A1IF-01A	74	Stage I	Positive	Negative	Negative	T1	N0	M0	LumB	2709	0	2674	1
TCGA-LL-A8F5-01A	61	Stage II	Positive	Positive	NA	T1	N1	M0	LumB	2712	1	NA	NA
TCGA-HN-A2NL-01A	56	Stage III	Negative	Negative	Negative	T3	N1	M0	LumA	2721	0	NA	NA
TCGA-E2-A1II-01A	51	Stage II	NA	NA	NA	T2	N1	NA	Normal	2759	0	2759	0
TCGA-LL-A50Y-01A	84	Stage I	Positive	Positive	Negative	T1	N0	M0	LumA	2763	1	NA	NA
TCGA-E2-A1IJ-01A	57	Stage II	Positive	Negative	Positive	T2	N1	M0	LumA	2767	0	2767	0
TCGA-E2-A1IK-01A	71	Stage II	NA	NA	NA	T2	N1	M0	NA	2770	0	2770	0
TCGA-LL-A5YN-01A	46	Stage II	Positive	Positive	Negative	T1	N1	M0	LumA	2798	1	NA	NA
TCGA-E2-A1IN-01A	60	Stage I	Positive	Positive	Negative	T1	N0	M0	LumA	2813	0	2813	0
TCGA-E2-A1IO-01A	37	Stage I	Positive	Positive	Negative	T1	N0	M0	LumA	2838	0	2838	0
TCGA-D8-A142-01A	74	Stage II	Negative	Negative	Negative	T2	N0	M0	Normal	2854	1	1640	1
TCGA-E2-A1IU-01A	60	Stage I	Positive	Positive	Negative	T1	N0	M0	Basal	2856	0	2856	0
TCGA-C8-A12M-01A	70	Stage II	Positive	Positive	Negative	T2	N1	M0	LumB	2866	1	1414	1
TCGA-E2-A1L6-01A	44	Stage III	Positive	Positive	Negative	T2	N2	M0	LumB	2868	0	2868	0
TCGA-GM-A2DC-01A	57	Stage II	Positive	Positive	Negative	T2	N1	M0	Normal	2911	1	NA	NA
TCGA-E2-A1L7-01A	40	Stage II	Positive	Positive	Negative	T2	N0	M0	LumA	2920	0	2920	0
TCGA-E2-A1L8-01A	52	Stage II	Positive	Positive	Negative	T1	N1	M0	Basal	2953	0	2953	0
TCGA-E9-A1R5-01A	63	Stage III	Positive	Positive	Negative	T3	N1	M0	Her2	2965	1	3418	0
TCGA-HN-A2OB-01A	45	NA	Positive	Positive	Negative	T1	N0	M0	LumB	2965	1	NA	NA
TCGA-LL-A9Q3-01A	69	NA	Negative	Negative	NA	T4	N2	NA	LumA	2965	1	NA	NA
TCGA-E2-A1L9-01A	40	Stage III	Positive	Positive	Negative	T3	N1	M0	Normal	2971	0	2971	0
TCGA-E2-A1LA-01A	59	Stage I	Positive	Positive	Negative	T1	N0	M0	Her2	2976	0	2976	0
TCGA-E2-A1LE-01A	71	Stage II	Positive	Positive	Negative	T2	N0	M0	Her2	2989	0	2989	0
TCGA-E2-A1LG-01A	50	Stage III	Positive	Negative	Positive	T3	N1	M0	Basal	2991	0	2991	0
TCGA-E2-A1LH-01A	59	Stage III	NA	NA	NA	T3	N1	M0	NA	2991	0	2991	0
TCGA-E2-A1LI-01A	57	Stage II	Positive	Positive	Negative	T2	N0	M0	Basal	3001	0	3001	0
TCGA-E2-A1LK-01A	84	Stage II	Positive	Positive	Negative	T2	N0	M0	LumB	3004	0	3004	0
TCGA-AR-A2LN-01A	65	Stage III	Positive	Positive	Negative	T3	N1	M0	LumB	3009	0	739	1
TCGA-E2-A1LL-01A	73	Stage II	Positive	Positive	Negative	T2	N1	M0	LumA	3011	0	3011	0
TCGA-E9-A5UO-01A	41	Stage III	Positive	Positive	Negative	T3	N2	M0	Normal	3015	0	NA	NA
TCGA-E2-A2P5-01A	78	Stage II	Negative	Negative	Negative	T1	N1	M0	Basal	3017	0	3017	0
TCGA-E2-A2P6-01A	77	Stage II	Negative	Negative	Negative	T2	N0	M0	LumA	3021	0	3021	0
TCGA-E2-A3DX-01A	43	Stage II	NA	NA	NA	T2	N1	NA	LumA	3022	0	3022	0
TCGA-E2-A56Z-01A	69	Stage III	Positive	Negative	Negative	T2	N2	M0	Her2	3030	0	3030	0
TCGA-E2-A570-01A	47	Stage I	Positive	Positive	Negative	T1	N0	M0	LumA	3035	0	3035	0
TCGA-D8-A27F-01A	40	Stage II	Negative	Negative	Negative	T2	N0	M0	Basal	3063	1	2041	1
TCGA-E2-A574-01A	44	Stage II	Negative	Negative	Positive	T2	N1	M0	LumB	3088	0	3088	0
TCGA-E2-A576-01A	69	Stage II	Positive	Positive	NA	T2	N0	M0	LumA	3091	0	3091	0
TCGA-E2-A9RU-01A	90	Stage I	Positive	Positive	Negative	T1	N0	M0	LumA	3094	0	3094	0
TCGA-E9-A1N3-01A	70	Stage II	Negative	Negative	Positive	T2	N1	M0	Her2	3102	0	3102	0
TCGA-GM-A2DI-01A	52	Stage II	Positive	Positive	Negative	T2	N0	M0	LumA	3112	0	NA	NA
TCGA-S3-A6ZF-01A	64	Stage II	Negative	Negative	Negative	T2	N1	M0	Basal	3121	0	NA	NA
TCGA-E2-A1IL-01A	78	Stage III	Positive	Positive	Negative	T2	N1	M0	Her2	3126	1	2787	1
TCGA-E9-A1N4-01A	41	Stage II	Negative	Negative	Positive	T1	N1	M0	LumA	3128	0	3128	0
TCGA-E9-A1N5-01A	45	Stage I	NA	NA	NA	T1	N0	M0	NA	3152	0	3152	0
TCGA-E9-A1N6-01A	52	Stage I	Positive	Positive	Negative	T1	N0	M0	LumA	3159	0	3159	0
TCGA-E9-A1N8-01A	48	Stage II	Positive	Negative	Negative	T3	N0	M0	LumB	3172	0	3172	0
TCGA-E9-A1N9-01A	58	Stage III	Positive	Positive	Negative	T3	N3	M0	LumA	3202	0	3202	0
TCGA-E9-A1NA-01A	58	Stage II	Positive	Positive	Negative	T2	N1	M0	LumA	3203	0	3203	0
TCGA-E2-A1LB-01A	41	Stage III	Positive	Positive	NA	T2	N2	M0	LumB	3204	0	2989	1
TCGA-E9-A1NC-01A	61	Stage II	Positive	Positive	NA	T2	N0	M0	LumB	3226	0	3226	0
TCGA-E9-A1ND-01A	75	Stage I	Negative	Negative	Negative	T1	N0	M0	Basal	3247	0	3247	0
TCGA-E9-A1NE-01A	28	Stage II	Negative	Negative	Negative	T2	N0	M0	LumA	3248	0	3248	0
TCGA-E9-A1NF-01A	60	Stage I	NA	NA	NA	T1	N0	M0	NA	3256	0	3256	0
TCGA-E9-A1NG-01A	62	Stage II	Negative	Negative	Negative	T2	N0	M0	Basal	3261	0	3261	0
TCGA-BH-A28O-01A	50	Stage III	Positive	Positive	Negative	T2	N2	M0	LumB	3262	1	1313	1
TCGA-E9-A1NH-01A	71	Stage II	Positive	Positive	Negative	T2	N0	M0	Normal	3276	0	3276	0
TCGA-E9-A1NI-01A	51	Stage II	Positive	Positive	Negative	T2	N1	M0	LumB	3283	0	3283	0
TCGA-E9-A6HE-01A	45	Stage II	NA	NA	NA	T3	N0	M0	NA	3283	0	NA	NA
TCGA-E9-A1QZ-01A	61	Stage II	Negative	Negative	Negative	T2	N1	M0	LumA	3286	0	3286	0
TCGA-Z7-A8R6-01A	46	Stage III	NA	NA	NA	T3	N1	NA	NA	3287	0	NA	NA
TCGA-AO-A0JC-01A	64	Stage II	Negative	Negative	Negative	T2	N0	M0	LumA	3296	0	588	1
TCGA-A2-A3KD-01A	47	Stage II	Positive	Positive	Negative	T2	N0	M0	Basal	3307	0	267	1
TCGA-E9-A1R0-01A	58	Stage III	Positive	Negative	Negative	T2	N2	M0	LumB	3316	0	3316	0
TCGA-E9-A1R2-01A	51	Stage II	NA	NA	NA	T3	N0	NA	LumA	3342	0	3342	0
TCGA-E9-A1R3-01A	70	Stage II	NA	NA	NA	T2	N0	M0	NA	3361	0	3361	0
TCGA-E9-A1R4-01A	66	Stage II	NA	NA	NA	T2	N0	M0	NA	3364	0	3364	0
TCGA-EW-A2FR-01A	59	Stage IV	Positive	Positive	Negative	T2	N1	M1	LumA	3409	1	NA	NA
TCGA-E9-A1R6-01A	63	Stage III	Positive	Positive	Negative	T1	N2	M0	LumA	3430	0	3430	0
TCGA-E9-A1R7-01A	64	Stage II	Positive	Positive	Negative	T2	N0	M0	Basal	3456	0	3456	0
TCGA-D8-A1Y1-01A	80	Stage III	Positive	Negative	Negative	T3	N1	M0	LumA	3461	1	2011	1
TCGA-LL-A5YO-01A	50	Stage II	Positive	Positive	Negative	T2	N1	M0	LumA	3462	1	NA	NA
TCGA-LL-A5YP-01A	49	Stage II	Positive	Positive	Negative	T2	N1	M0	LumA	3462	1	NA	NA
TCGA-OK-A5Q2-01A	59	Stage II	Negative	Negative	Negative	T1	N1	M0	LumA	3472	1	NA	NA
TCGA-E9-A1RA-01A	48	Stage II	Negative	Negative	Negative	T2	N0	M0	LumA	3506	0	3506	0
TCGA-E9-A1RB-01A	40	Stage I	Positive	Positive	NA	T1	N0	M0	LumA	3519	0	3519	0
TCGA-E9-A1RC-01A	56	Stage I	NA	NA	NA	T1	N0	M0	NA	3603	0	3603	0
TCGA-E2-A15P-01A	61	Stage III	Positive	Positive	Negative	T3	N2	M0	Basal	3607	0	2561	1
TCGA-E9-A1RD-01A	67	Stage III	Positive	Positive	Negative	T2	N2	M0	LumA	3660	0	3660	0
TCGA-MS-A51U-01A	44	Stage II	Positive	Positive	Negative	T2	N1	M0	LumB	3669	1	NA	NA
TCGA-E9-A1RE-01A	74	Stage I	Positive	Positive	Negative	T1	N0	M0	LumB	3709	0	3709	0
TCGA-E9-A1RF-01A	68	Stage II	Positive	Negative	Negative	T2	N1	M0	Basal	3807	0	3807	0
TCGA-E9-A1RH-01A	63	Stage II	Positive	Positive	Negative	T3	N0	M0	LumA	3873	1	3873	0
TCGA-E9-A1RI-01A	43	Stage I	Positive	Positive	Negative	T1	N0	M0	Basal	3926	1	3926	0
TCGA-GM-A3XG-01A	46	Stage IV	Positive	Positive	Negative	T3	N3	M1	LumA	3941	1	NA	NA
TCGA-E9-A226-01A	45	Stage I	Positive	Positive	Negative	T1	N0	M0	LumA	3945	1	3945	0
TCGA-E9-A227-01A	42	Stage II	Positive	Negative	Positive	T2	N0	M0	LumA	3957	0	3957	0
TCGA-OL-A66N-01A	59	Stage I	Positive	Positive	NA	T1	N0	M0	LumA	3959	1	NA	NA
TCGA-E9-A228-01A	58	Stage II	NA	NA	NA	T2	N1	M0	NA	4005	0	4005	0
TCGA-E9-A3Q9-01A	78	NA	NA	NA	NA	NA	NA	NA	NA	4047	0	NA	NA
TCGA-E9-A229-01A	37	Stage II	Positive	Positive	Negative	T2	N1	M0	Basal	4080	0	4080	0
TCGA-E9-A22A-01A	74	Stage II	Positive	Positive	Negative	T2	N0	M0	LumA	4088	0	4088	0
TCGA-BH-A8G0-01A	54	Stage III	NA	NA	NA	T3	N2	M0	NA	4159	0	1364	1
TCGA-E9-A22B-01A	71	Stage III	Negative	Negative	Positive	T4	N1	M0	LumB	4233	0	4233	0
TCGA-E9-A22D-01A	38	Stage II	Positive	Positive	Negative	T3	N0	M0	Basal	4267	1	4267	0
TCGA-E9-A22E-01A	56	Stage II	Positive	Negative	Negative	T2	N0	M0	LumA	4275	0	4275	0
TCGA-E9-A22G-01A	47	Stage III	Negative	Negative	Negative	T3	N1	M0	LumA	4285	0	4285	0
TCGA-E9-A22H-01A	42	Stage I	Positive	Positive	Negative	T1	N0	M0	LumA	4354	0	4354	0
TCGA-GM-A2DO-01A	54	Stage I	NA	NA	Negative	T1	N0	M0	Basal	4361	0	NA	NA
TCGA-GM-A3XN-01A	44	Stage II	Positive	Positive	NA	T2	N1	M0	Basal	4456	1	NA	NA
TCGA-E9-A243-01A	52	Stage II	Positive	Positive	Negative	T2	N0	M0	LumA	4894	0	4894	0
TCGA-E9-A244-01A	54	Stage III	Positive	Positive	Negative	T4	N1	M0	Normal	4929	0	4929	0
TCGA-E9-A245-01A	47	Stage II	Positive	NA	Negative	T2	N0	M0	Basal	5042	0	5042	0
TCGA-E9-A247-01A	59	Stage I	NA	NA	NA	T1	N0	M0	LumB	5062	0	5062	0
TCGA-E9-A248-01A	51	Stage III	Positive	Positive	Negative	T3	N2	M0	LumA	5156	0	5156	0
TCGA-E9-A249-01A	45	Stage II	NA	NA	NA	T2	N0	M0	Basal	5176	0	5176	0
TCGA-E9-A1RG-01A	62	Stage II	Positive	Positive	Negative	T2	N1	M0	LumB	5739	0	3862	1
TCGA-E9-A24A-01A	69	Stage II	Positive	Positive	Negative	T2	N1	M0	Basal	6292	0	6292	0
TCGA-D8-A73W-01A	79	Stage II	Positive	Positive	Positive	T2	N0	M0	LumB	6456	1	2165	1
TCGA-E2-A1LS-01A	46	Stage II	Positive	Positive	NA	T2	N1	M0	LumA	6593	1	3014	1
TCGA-E9-A295-01A	71	Stage II	Positive	Positive	Negative	T3	N0	M0	LumA	7106	0	7106	0
TCGA-BH-A0H9-01A	69	Stage III	Positive	Positive	Negative	T4	N1	M0	LumA	7126	0	1100	1
TCGA-AC-A3QQ-01A	54	Stage IV	Negative	Negative	NA	T2	N2	M1	LumB	7455	1	490	1
TCGA-GM-A5PV-01A	63	NA	Negative	Negative	Negative	NA	N0	M0	Her2	7777	0	NA	NA
TCGA-E9-A2JS-01A	72	Stage I	Negative	Negative	Negative	T1	N0	M0	LumA	8008	0	8008	0
TCGA-E9-A2JT-01A	63	Stage II	Positive	Positive	Negative	T2	N0	M0	LumA	8391	0	8391	0
TCGA-E9-A3HO-01A	49	Stage II	Positive	Positive	Negative	T2	N1	M0	LumA	8556	0	8556	0
TCGA-E2-A573-01A	48	Stage I	Negative	Negative	Negative	T1	N0	M0	LumA	8605	0	3076	1
TCGA-3C-AAAU-01A	55	Stage III	Positive	Negative	Negative	T4	N0	M0	LumA	NA	NA	0	0
TCGA-3C-AALI-01A	50	Stage II	Positive	Positive	Negative	T2	N0	M0	LumA	NA	NA	0	0
TCGA-3C-AALJ-01A	62	Stage II	Positive	Positive	Negative	T3	N0	M0	LumB	NA	NA	0	0
TCGA-3C-AALK-01A	52	Stage II	Positive	Positive	Positive	T2	N0	M0	Her2	NA	NA	0	0
TCGA-4H-AAAK-01A	50	Stage II	Positive	Positive	Negative	T2	N0	M0	LumB	NA	NA	0	0
TCGA-5L-AAT0-01A	42	Stage II	Positive	Negative	Negative	T2	N0	M0	LumB	NA	NA	0	0
TCGA-5L-AAT1-01A	63	Stage II	Positive	Positive	Negative	T2	N0	M0	LumA	NA	NA	0	0
TCGA-5T-A9QA-01A	52	Stage III	Positive	Negative	Positive	T3	N3	M0	LumA	NA	NA	0	0
TCGA-A1-A0SB-01A	70	Stage II	NA	NA	Negative	T2	N1	M0	LumB	NA	NA	0	0
TCGA-A1-A0SD-01A	59	Stage II	Positive	Positive	Positive	T2	N0	M0	Basal	NA	NA	0	0
TCGA-A1-A0SE-01A	56	Stage III	Positive	Positive	Negative	T3	N1	M0	Her2	NA	NA	0	0
TCGA-A8-A07P-01A	68	Stage II	Negative	Negative	Negative	T2	N0	M0	LumA	NA	NA	394	0
TCGA-AN-A0AR-01A	55	Stage III	NA	NA	NA	T2	N3	NA	NA	NA	NA	538	0
TCGA-AO-A125-01A	72	Stage III	NA	NA	NA	T3	N1	NA	NA	NA	NA	602	0
TCGA-AO-A12E-01A	51	Stage II	Negative	Positive	Negative	T2	N0	M0	Basal	NA	NA	612	0
TCGA-AR-A1AU-01A	39	Stage II	NA	NA	NA	T2	NA	NA	NA	NA	NA	677	0
TCGA-EW-A1OY-01A	63	Stage III	Positive	Negative	Negative	T2	N3	M0	LumA	NA	NA	NA	NA
TCGA-EW-A424-01A	51	Stage II	Positive	Negative	Negative	T3	N0	M0	LumA	NA	NA	NA	NA
TCGA-EW-A6S9-01A	34	Stage II	Positive	Negative	Positive	T2	N0	M0	Basal	NA	NA	NA	NA
TCGA-GM-A3XL-01A	49	NA	Positive	Positive	Negative	T2	N0	NA	LumA	NA	NA	NA	NA
TCGA-LD-A7W6-01A	54	Stage I	Positive	Positive	Negative	T1	N0	M0	LumA	NA	NA	NA	NA
TCGA-W8-A86G-01A	66	Stage III	NA	NA	NA	T4	N0	M0	NA	NA	NA	NA	NA

## Sheet: S2
Supplementary Table S2. Clinical information on breast cancer patients in the METABRIC cohort.
METABRIC_ID	Age	ER_status	PR_status	HER2_status	Grade	T_stage	Subtype	OS_time	OS_status
MB-0000	75.65	Positive	Negative	Negative	G3	T2	claudin-low	11.7083	0
MB-0002	43.19	Positive	Positive	Negative	G3	T1	LumA	7.05278	0
MB-0005	48.87	Positive	Positive	Negative	G2	T1	LumB	13.6417	1
MB-0006	47.68	Positive	Positive	Negative	G2	T2	LumB	13.7444	0
MB-0008	76.97	Positive	Positive	Negative	G3	T2	LumB	3.44722	1
MB-0010	78.77	Positive	Positive	Negative	G3	T2	LumB	0.65	1
MB-0014	56.45	Positive	Positive	Negative	G2	T1	LumB	13.6944	0
MB-0022	89.08	Positive	Negative	Negative	G2	T2	claudin-low	8.29444	1
MB-0028	86.41	Positive	Negative	Negative	G3	T1	LumB	3.04722	1
MB-0035	84.22	Positive	Negative	Negative	G2	T2	Her2	3.02222	1
MB-0036	85.49	Positive	Positive	Negative	G2	T2	LumA	11.0028	1
MB-0039	70.91	Positive	Positive	Negative	G1	T2	LumB	13.6278	0
MB-0045	45.27	Negative	Positive	Negative	G3	T1	claudin-low	13.7417	0
MB-0046	83.02	Positive	Positive	Positive	G3	T2	LumA	1.17778	1
MB-0048	51.46	Positive	Positive	Positive	G2	T2	claudin-low	8.65278	0
MB-0050	44.64	Positive	Positive	Negative	G2	T2	Normal	6.27778	0
MB-0053	70.02	Positive	Negative	Negative	G2	T2	LumB	13.4222	0
MB-0054	66.91	Positive	Positive	Negative	G3	T2	LumB	13.3583	0
MB-0056	62.62	Positive	Positive	Negative	G2	T2	LumB	5.23889	0
MB-0060	45.43	Positive	Positive	Negative	G3	T2	LumB	11.7389	0
MB-0062	52.14	Negative	Negative	Negative	G3	T1	Basal	12.8306	0
MB-0064	69.13	Positive	Positive	Negative	G2	T1	LumB	9.07778	0
MB-0066	61.49	Positive	Positive	Negative	G2	T1	LumB	13.1194	0
MB-0068	51.01	Positive	Positive	Negative	G1	T1	LumA	8.59444	0
MB-0079	50.42	Negative	Negative	Negative	G3	T2	Her2	2.375	1
MB-0081	49.61	Positive	Positive	Negative	G2	T2	claudin-low	5.79167	0
MB-0083	64.85	Positive	Positive	Negative	G2	T1	LumB	7.17222	1
MB-0093	43.55	Positive	Positive	Negative	G3	T1	LumB	12.7667	0
MB-0095	80.5	Positive	Positive	Negative	G2	T3	LumB	4.14722	1
MB-0097	78.19	Positive	Positive	Negative	G3	T2	LumA	8.225	0
MB-0100	68.68	Negative	Negative	Negative	G3	T2	Basal	0.672222	1
MB-0101	46.89	Positive	Positive	Negative	G2	T2	Normal	12.3361	0
MB-0102	51.38	Positive	Positive	Negative	G2	T2	LumB	11.7306	1
MB-0106	49.87	Positive	Positive	Negative	G1	T3	LumA	7.11111	0
MB-0107	65.59	Positive	Positive	Negative	G3	T1	LumB	13.1694	0
MB-0108	43.15	Positive	Negative	Negative	G3	T1	claudin-low	3.55833	1
MB-0109	82.53	Positive	Positive	Negative	G3	T2	Basal	9.36667	1
MB-0111	54.23	Positive	Positive	Negative	G1	T2	LumA	10.5917	0
MB-0112	83.89	Positive	Negative	Negative	G3	T3	LumA	3.26389	1
MB-0113	36.96	Negative	Negative	Positive	G3	T1	Her2	3.59722	0
MB-0114	48.59	Positive	Positive	Negative	G2	T2	LumA	1.11667	0
MB-0115	39.84	Negative	Negative	Negative	G3	T2	Basal	5.56111	1
MB-0116	42.55	Positive	Positive	Negative	G2	T3	Normal	10.1889	0
MB-0117	60.07	Positive	Negative	Negative	G2	T2	LumA	0.2	0
MB-0119	82.73	Positive	Negative	Negative	G2	T2	LumB	7.98889	1
MB-0120	72.1	Positive	Negative	Positive	G3	T2	LumB	2.42222	1
MB-0121	78.73	Positive	Negative	Negative	G2	T2	LumA	12.6833	0
MB-0122	58.95	Positive	Positive	Negative	G1	T2	LumA	11.575	0
MB-0123	76.89	Positive	Positive	Negative	G3	T2	LumB	9.51944	1
MB-0124	43.46	Positive	Positive	Negative	G2	T2	LumA	9.85	0
MB-0125	73.98	Positive	Positive	Negative	G1	T1	LumB	0.105556	0
MB-0126	61.95	Positive	Positive	Negative	G2	T2	LumA	10.6361	0
MB-0127	52.11	Negative	Negative	Negative	G2	T1	Normal	11.0056	0
MB-0128	57.4	Positive	Positive	Negative	G2	T1	claudin-low	11.4833	0
MB-0129	63.53	Negative	Negative	Positive	G3	T2	Her2	3.21389	1
MB-0130	56.75	Positive	Negative	Positive	G1	T1	LumA	12.7972	0
MB-0131	69.16	Positive	Negative	Negative	G3	T2	LumA	5.55278	1
MB-0133	58.89	Positive	Negative	Negative	G1	T3	LumA	12.5833	0
MB-0134	73.11	Positive	Negative	Negative	G3	T2	LumB	1.07778	1
MB-0135	74.09	Positive	Positive	Negative	G3	T2	LumB	9.71944	0
MB-0136	72.3	Positive	Positive	Negative	G2	T1	LumA	7.35	0
MB-0138	51.33	Positive	Positive	Negative	G2	T1	LumA	12.5472	0
MB-0139	47.62	Positive	Positive	Negative	G2	T2	LumA	9.1	0
MB-0140	74.07	Positive	Negative	Negative	G2	T2	LumB	12.3278	0
MB-0142	57.99	Positive	Positive	Negative	G2	T1	LumA	1.03333	0
MB-0143	85.39	Positive	Negative	Negative	G3	T2	LumA	4.52778	1
MB-0144	79.73	Positive	Positive	Negative	G3	T2	LumB	12.6722	1
MB-0145	62.4	Positive	Positive	Negative	G2	T2	LumA	12.3056	0
MB-0146	81	Positive	Negative	Negative	G3	T2	LumB	10.1806	1
MB-0147	79.28	Positive	Positive	Negative	G2	T2	LumA	4.31389	1
MB-0148	53.16	Negative	Negative	Positive	G3	T1	Her2	0.147222	0
MB-0149	77.13	Negative	Negative	Negative	G3	T2	Basal	4.30833	1
MB-0150	70.22	Positive	Negative	Negative	G2	T2	Basal	9.26667	0
MB-0151	67.7	Positive	Positive	Negative	G3	T2	LumB	4.10278	1
MB-0152	63.77	Negative	Negative	Positive	G3	T1	Her2	5.25278	0
MB-0154	62.46	Positive	Negative	Negative	G2	T1	LumA	9.56389	0
MB-0155	62.72	Positive	Negative	Negative	G1	T1	claudin-low	4.98333	0
MB-0157	71.5	Negative	Negative	Negative	G3	T2	claudin-low	9.56389	0
MB-0162	57.56	Positive	Positive	Negative	G2	T1	LumA	4.64722	0
MB-0163	84.73	Negative	Negative	Negative	G3	T2	Basal	8.175	1
MB-0164	37.87	Negative	Negative	Negative	G3	T1	claudin-low	0.902778	0
MB-0165	53.75	Positive	Negative	Positive	G3	T3	LumA	3.96944	1
MB-0166	44.98	Positive	Positive	Negative	G3	T2	LumA	8.7	0
MB-0167	76.4	Positive	Positive	Negative	G3	T2	LumB	3.59167	1
MB-0168	60.26	Positive	Negative	Negative	G3	T1	claudin-low	10.2306	0
MB-0170	83.35	Positive	Negative	Negative	G1	T2	LumA	7.78056	1
MB-0171	64.57	Positive	Negative	Negative	G3	T2	Normal	0.452778	0
MB-0172	48.11	Positive	Positive	Negative	G2	T2	LumA	11.5083	0
MB-0173	83.99	Positive	Positive	Negative	G3	T2	LumB	0.313889	0
MB-0174	59.18	Negative	Negative	Negative	G3	T2	claudin-low	6.56389	0
MB-0175	69.51	Positive	Negative	Negative	G1	T2	LumA	6.03056	0
MB-0176	38.78	Positive	Positive	Negative	G3	T2	LumA	9.45278	0
MB-0177	85.94	Positive	Positive	Negative	G2	T2	LumA	3.8	1
MB-0178	74.63	Positive	Positive	Negative	G3	T2	LumB	8.70556	1
MB-0179	56.39	Negative	Negative	Negative	G3	T2	claudin-low	1.49444	1
MB-0180	51.69	Positive	Positive	Negative	G2	T1	LumA	5.19444	0
MB-0181	68.45	Positive	Positive	Negative	G2	T2	LumA	7.16389	0
MB-0184	68.41	Positive	Positive	Negative	G2	T2	LumA	9.08611	0
MB-0188	82.65	Negative	Negative	Negative	G2	T2	Her2	2.60833	1
MB-0189	57.79	Positive	Negative	Negative	G3	T2	Normal	0.755556	1
MB-0191	81.02	Negative	Negative	Negative	G3	T2	Basal	1.275	1
MB-0192	62.55	Positive	Negative	Negative	G1	T1	claudin-low	12.0528	0
MB-0193	51.54	Positive	Positive	Negative	G3	T1	LumB	1.58333	0
MB-0194	56.45	Positive	Positive	Negative	G2	T2	LumA	7.63333	0
MB-0195	75.18	Positive	Negative	Negative	G3	T2	LumB	12.1667	0
MB-0197	50.48	Positive	Positive	Negative	G3	T2	LumB	5.89444	0
MB-0198	43.37	Positive	Positive	Negative	G3	T1	LumB	12.0639	0
MB-0199	57.56	Positive	Positive	Negative	G3	T1	LumA	12.0333	0
MB-0200	69.86	Negative	Negative	Negative	G3	T2	Basal	10.9056	1
MB-0201	49.5	Negative	Negative	Positive	G3	T2	Basal	10.475	0
MB-0202	46	Positive	Positive	Negative	G3	T2	LumA	10.6972	0
MB-0203	86.24	Positive	Positive	Negative	G3	T2	LumA	4.89722	1
MB-0204	79.38	Positive	Negative	Negative	G1	T1	LumA	2.025	1
MB-0205	53.56	Positive	Negative	Negative	G2	T2	Normal	12.0389	0
MB-0206	55.02	Negative	Negative	Negative	G3	T2	claudin-low	11.7639	0
MB-0207	48.13	Positive	Positive	Negative	G2	T2	LumA	14.4694	0
MB-0209	67.17	Positive	Negative	Negative	G2	T1	claudin-low	6.86389	0
MB-0211	42.95	Negative	Negative	Negative	G3	T2	claudin-low	3.73333	1
MB-0214	41.41	Negative	Negative	Negative	G3	T2	Basal	12.2417	0
MB-0215	75.63	Positive	Positive	Negative	G2	T2	LumB	10.1833	0
MB-0218	43.39	Positive	Positive	Negative	G3	T2	LumB	10.9222	0
MB-0220	37.24	Negative	Negative	Negative	G3	T2	claudin-low	3.31944	1
MB-0221	77.72	Negative	Negative	Negative	G3	T2	Her2	1.68333	1
MB-0222	50.31	Positive	Positive	Negative	NA	T2	claudin-low	17.725	0
MB-0223	50.45	Positive	Negative	Negative	G3	T2	LumA	6.77778	1
MB-0224	44.01	Positive	Positive	Negative	G3	T2	LumA	14.7306	0
MB-0225	59.15	Positive	Negative	Positive	G2	T1	LumB	17.6833	0
MB-0226	58.21	Positive	Positive	Negative	G1	T2	LumA	4.80278	0
MB-0227	52.95	Positive	Positive	Negative	G2	T2	LumA	9.32222	0
MB-0228	63.35	Positive	Positive	Negative	G1	T1	Normal	0.902778	1
MB-0229	45.5	Positive	Positive	Negative	G2	T1	LumA	5.95833	0
MB-0230	41.98	Negative	Negative	Positive	NA	T2	Her2	16.6944	0
MB-0231	71.57	Positive	Negative	Negative	NA	T2	LumA	1.63333	0
MB-0232	44.73	Positive	Positive	Negative	G2	T1	LumA	17.3028	0
MB-0233	77.77	Positive	Positive	Negative	G2	T1	LumA	6.03611	1
MB-0234	56.27	Positive	Positive	Negative	NA	T2	LumB	7.85278	1
MB-0235	52.55	Positive	Positive	Negative	G2	T2	LumA	11.8806	1
MB-0236	43.63	Positive	Positive	Positive	G3	T2	LumA	17.0861	0
MB-0238	52.19	Negative	Negative	Negative	G3	T2	claudin-low	16.0972	0
MB-0239	77.85	Positive	Positive	Negative	G1	T2	LumA	7.13056	1
MB-0241	55.09	Positive	Negative	Negative	G3	T2	claudin-low	6.09444	1
MB-0242	51.25	Positive	Positive	Negative	G2	T1	LumB	16.5917	0
MB-0243	53.72	Positive	Positive	Negative	G2	T2	LumB	12.4806	0
MB-0244	67.83	Positive	Positive	Negative	G1	T1	Normal	12.4778	0
MB-0245	54.76	Positive	Negative	Negative	NA	T1	LumA	13.725	0
MB-0247	66.75	Positive	Positive	Negative	G2	T1	LumA	15.4667	0
MB-0248	45.76	Positive	Positive	Negative	G3	T2	LumA	5.91667	0
MB-0249	53.45	Negative	Negative	Negative	G3	T1	Her2	15.6944	0
MB-0253	69.19	Positive	Positive	Negative	G2	T1	Normal	12.6917	0
MB-0256	53.1	Positive	Positive	Negative	G1	T1	LumA	16.725	0
MB-0257	57.61	Positive	Negative	Negative	G2	T2	LumA	7.64444	1
MB-0258	62.7	Positive	Positive	Negative	G3	T1	LumA	7.17778	0
MB-0259	38.99	Negative	Negative	Negative	G3	NA	Basal	0.988889	1
MB-0260	78.26	Positive	Positive	Negative	NA	T1	LumA	14.1528	1
MB-0261	63.93	Positive	Positive	Negative	G1	T2	LumB	7.51944	1
MB-0262	55.44	Positive	Negative	Negative	G3	T2	Her2	15.1889	1
MB-0263	76.49	Positive	Positive	Negative	NA	T2	LumA	14.6694	1
MB-0264	83.93	Positive	Negative	Negative	G3	T2	Her2	3.59167	1
MB-0265	46.44	Negative	Negative	Negative	G2	T2	claudin-low	15.7611	0
MB-0266	84.88	Positive	Positive	Negative	NA	T2	LumA	7.55556	1
MB-0268	66.54	Positive	Positive	Negative	G3	T1	LumB	2.375	1
MB-0269	45.39	Negative	Negative	Negative	G3	T2	claudin-low	1.85278	0
MB-0270	29.98	Positive	Positive	Negative	G3	T1	LumB	28.0861	0
MB-0272	55.36	Positive	Negative	Negative	G3	T2	LumB	10.1667	1
MB-0273	68.66	Positive	Negative	Negative	G2	T2	LumA	15.5444	0
MB-0275	61.94	Positive	Negative	Negative	G1	T1	claudin-low	15.5083	0
MB-0278	34.3	Negative	Negative	Negative	G3	T3	Basal	0.486111	1
MB-0279	69.52	Positive	Positive	Negative	G1	T2	claudin-low	16.0222	1
MB-0280	47.64	Positive	Positive	Negative	G2	T2	Normal	14.4083	1
MB-0282	51.81	Positive	Positive	Negative	G3	T1	claudin-low	16.1861	0
MB-0284	51.42	Negative	Negative	Negative	NA	NA	claudin-low	0	0
MB-0285	48.07	Positive	Positive	Negative	G2	T2	claudin-low	0.280556	0
MB-0286	62.92	Positive	Negative	Negative	G3	T2	claudin-low	16.05	0
MB-0287	77.54	Positive	Negative	Negative	G2	T1	LumB	7.89444	1
MB-0288	55.22	Positive	Negative	Positive	G2	T2	Normal	5.31667	1
MB-0289	75.91	Negative	Negative	Negative	G3	T2	claudin-low	5.96667	1
MB-0290	49.92	Positive	Positive	Negative	G1	T2	LumA	16.6278	0
MB-0291	51.19	Positive	Positive	Positive	G3	T2	LumB	3.26667	1
MB-0292	80.34	Negative	Negative	Negative	G3	T3	Her2	4.11944	1
MB-0293	51.62	Positive	Negative	Negative	G1	T1	claudin-low	5.36389	0
MB-0294	46.17	Negative	Negative	Negative	G2	T1	Normal	6.075	0
MB-0295	47.13	Positive	Positive	Negative	G1	T1	LumA	13.7083	0
MB-0301	82.46	Positive	Positive	Negative	G3	T2	LumA	10.225	1
MB-0302	81.53	Positive	Negative	Negative	G3	T2	LumA	7.01667	1
MB-0303	47.71	Negative	Negative	Negative	G3	T1	claudin-low	5.01111	0
MB-0304	84.85	Positive	Positive	Negative	G3	T1	LumB	9.29444	1
MB-0305	60.62	Positive	Positive	Negative	G3	T2	Normal	5.29167	1
MB-0306	82.53	Positive	Positive	Negative	G3	T2	LumA	3.58056	1
MB-0307	41.63	Positive	Negative	Positive	G3	T1	claudin-low	14.7778	0
MB-0308	51.21	Positive	Negative	Negative	G1	T1	LumA	15.2722	0
MB-0309	89.43	Positive	Positive	Negative	G1	T2	LumA	3.52778	1
MB-0310	67.38	Positive	Positive	Negative	G2	T1	LumA	15.4306	0
MB-0311	77.94	Positive	Negative	Negative	G1	T2	LumB	12.5972	1
MB-0312	70.49	Positive	Positive	Negative	G2	T2	LumB	14.1333	1
MB-0313	55.52	Positive	Positive	Negative	G3	T2	LumB	15.3972	0
MB-0314	73.48	Negative	Negative	Positive	G3	T2	Her2	0.369444	1
MB-0315	56.32	Positive	Negative	Negative	G2	T2	LumA	15.5167	0
MB-0316	50.82	Negative	Negative	Negative	G3	T2	Basal	15.2417	0
MB-0317	76.68	Positive	Positive	Negative	G3	T2	LumA	12.6389	1
MB-0318	58.01	Negative	Negative	Negative	NA	T1	Normal	14.0583	0
MB-0319	92.14	Positive	Negative	Negative	G2	T2	LumB	3.39167	1
MB-0320	50.98	Positive	Positive	Negative	G1	T1	LumA	5.31111	0
MB-0321	46.86	Positive	Positive	Negative	G3	T2	LumA	14.5528	0
MB-0322	86.28	Positive	Negative	Negative	G2	T2	LumA	4.21111	1
MB-0324	47.64	Positive	Positive	Negative	G3	T2	LumA	12.0806	1
MB-0325	79.34	Positive	Positive	Negative	G3	T2	LumB	14.7944	0
MB-0328	69.62	Positive	Positive	Negative	G3	T2	LumB	10.4667	1
MB-0336	74.76	Positive	Positive	Negative	G3	T2	LumB	14.2194	1
MB-0339	90.43	Positive	Positive	Negative	G2	T2	LumB	2.22778	1
MB-0340	79.97	Negative	Negative	Negative	G3	T1	Basal	13.7278	0
MB-0341	67.01	Positive	Positive	Negative	G2	T2	LumA	14.4917	1
MB-0342	54.96	Positive	Positive	Negative	G2	T2	Normal	10.4444	1
MB-0343	70.51	Positive	Positive	Negative	G2	T2	Normal	7.59444	1
MB-0344	59.75	Positive	Positive	Negative	G2	T2	Normal	12.7444	0
MB-0345	37.3	Positive	Positive	Negative	G2	T2	LumA	6.05556	0
MB-0346	32.61	Negative	Negative	Positive	G3	T1	Her2	1.70278	1
MB-0348	81.88	Positive	Positive	Negative	G1	T2	LumA	10.225	1
MB-0349	72.26	Positive	Negative	Negative	G3	T2	LumB	12.1694	1
MB-0350	49.05	Negative	Negative	Negative	G3	T3	Basal	3.83889	1
MB-0352	61.32	Negative	Negative	Negative	G3	T1	claudin-low	4.6	1
MB-0353	86.26	Positive	Negative	Negative	G2	T2	LumA	3.48611	1
MB-0354	73.01	Negative	Negative	Negative	G3	T1	claudin-low	0.966667	1
MB-0356	58.16	Positive	Positive	Negative	G2	T1	LumA	17.7917	0
MB-0358	57.87	Positive	Positive	Negative	G3	T2	LumA	2.73889	0
MB-0359	44.21	Positive	Positive	Negative	G2	T2	LumA	1.8	0
MB-0360	83.58	Positive	Positive	Negative	G1	T2	LumB	11.0472	1
MB-0361	40.5	Negative	Negative	Positive	G3	T2	Her2	1.25556	1
MB-0362	52.79	Positive	Positive	Negative	G2	T1	LumA	3.91944	1
MB-0363	73.24	Positive	Negative	Negative	G2	T3	LumB	7.49167	1
MB-0364	48.67	Positive	Negative	Negative	G2	T2	LumA	14.7167	0
MB-0365	76.84	Positive	Negative	Positive	G2	T1	claudin-low	7.26944	1
MB-0366	51.74	Positive	Positive	Negative	G2	T2	LumA	5.35278	0
MB-0367	70.98	Positive	Negative	Negative	G2	T1	claudin-low	11.8694	0
MB-0368	74.79	Positive	Positive	Negative	G3	T2	LumB	5.15833	1
MB-0369	65.47	Positive	Negative	Negative	G3	T2	LumB	12.0278	0
MB-0370	64.01	Positive	Negative	Negative	G3	T2	LumB	7.79167	1
MB-0371	78.41	Positive	Negative	Positive	G3	T2	LumB	10.9278	0
MB-0372	39.86	Negative	Negative	Negative	G3	T1	Basal	5.23056	1
MB-0373	63.31	Positive	Positive	Positive	G3	T2	LumB	2.25	1
MB-0374	34.68	Positive	Negative	Negative	G3	T2	LumB	0.119444	0
MB-0375	72.69	Positive	Positive	Negative	G3	T2	Normal	11.9306	0
MB-0377	63.25	Positive	Positive	Negative	G2	T1	LumA	11.1972	0
MB-0378	57.15	Negative	Negative	Positive	G3	T2	Her2	8.10833	1
MB-0379	48.22	Positive	Negative	Negative	G2	T2	LumA	11.3056	0
MB-0380	83.9	Positive	Positive	Negative	G3	T2	LumB	5.77778	1
MB-0381	33.65	Positive	Negative	Positive	G3	T2	Her2	10.85	0
MB-0382	59.05	Positive	Negative	Negative	G2	T2	LumA	11.3722	0
MB-0383	65.02	Positive	Negative	Negative	G3	T1	LumB	7.14444	1
MB-0384	74.58	Positive	Positive	Negative	G3	T2	LumB	5.09167	1
MB-0385	66.58	Positive	Negative	Negative	G3	T2	LumB	3.03611	1
MB-0386	66.83	Positive	Positive	Negative	G3	T1	LumA	11.5111	0
MB-0388	46.63	Positive	Negative	Positive	G3	T2	Normal	8.13056	0
MB-0389	46.87	Positive	Positive	Positive	G3	T2	LumB	8.08056	0
MB-0391	61.23	Negative	Negative	Positive	G3	T2	claudin-low	11.8722	0
MB-0392	56.28	Positive	Positive	Negative	G3	T2	Normal	3.17778	1
MB-0393	68.74	Positive	Positive	Negative	G3	T3	claudin-low	1.73611	1
MB-0394	56.48	Positive	Positive	Negative	G2	T2	LumA	5.35278	0
MB-0395	80.38	Negative	Negative	Positive	G3	T2	Her2	2.41667	1
MB-0396	56.45	Negative	Negative	Negative	G3	T2	Basal	5.05556	0
MB-0397	58.56	Positive	Positive	Negative	G1	T1	LumA	4.76944	0
MB-0398	56.41	Positive	Negative	Negative	G3	T2	LumB	3.6	1
MB-0399	68.47	Negative	Negative	Negative	G3	T2	Her2	11.425	1
MB-0400	55.28	Negative	Negative	Negative	G3	T1	claudin-low	1.87222	1
MB-0401	48.58	Negative	Negative	Negative	G3	T2	claudin-low	2.18889	1
MB-0402	73.06	Positive	Positive	Negative	G1	T1	claudin-low	8.31111	0
MB-0404	60.71	Positive	Positive	Negative	G3	T1	LumA	5.29167	0
MB-0406	69.32	Positive	Negative	Negative	G3	T3	LumB	8.075	1
MB-0410	57.41	Positive	Positive	Negative	G2	T2	LumA	5.25	0
MB-0411	54.6	Positive	Negative	Negative	G2	T1	LumA	11.5972	0
MB-0412	54.06	Positive	Negative	Negative	G3	T1	LumB	11.3472	0
MB-0413	56.58	Positive	Positive	Negative	G3	T2	LumA	11.6722	0
MB-0414	72.16	Negative	Negative	Negative	G3	T2	claudin-low	6.38611	0
MB-0417	54.22	Positive	Positive	Negative	G2	T2	Her2	0.522222	1
MB-0418	58.72	Positive	Negative	Negative	G3	T2	Her2	8.50556	0
MB-0419	77.92	Positive	Positive	Negative	G2	T2	LumA	8.69167	1
MB-0420	34.92	Negative	Negative	Negative	G3	T1	claudin-low	6.39444	0
MB-0421	73.53	Positive	Positive	Positive	G3	T2	Her2	7.75	1
MB-0422	66.72	Positive	Positive	Negative	G2	T1	LumA	2.81667	1
MB-0424	44.02	Negative	Negative	Negative	G3	T3	claudin-low	0.819444	1
MB-0425	83.17	Positive	Positive	Negative	G2	T2	LumA	2.03333	1
MB-0426	50.48	Positive	Positive	Negative	G2	T2	Normal	10.925	0
MB-0427	81.89	Positive	Negative	Negative	G2	T2	LumA	9.675	0
MB-0428	85.21	Positive	Negative	Negative	G3	T2	LumA	4.66111	0
MB-0429	78.86	Positive	Positive	Negative	G3	T2	LumB	6.20556	1
MB-0431	63.61	Positive	Negative	Negative	G2	T3	LumA	7.09444	0
MB-0434	69.79	Positive	Negative	Positive	G3	T2	LumB	3.79167	1
MB-0436	88.29	Negative	Negative	Negative	G3	T1	Her2	6.29167	1
MB-0437	82.17	Positive	Positive	Negative	G2	T1	LumB	7.54722	0
MB-0438	57.41	Negative	Negative	Positive	G3	T2	Her2	11.2639	0
MB-0439	50.32	Positive	Positive	Negative	G2	T1	LumB	9.34444	0
MB-0440	56.73	Positive	Negative	Negative	G3	T2	LumB	8.40278	0
MB-0442	71.58	Positive	Negative	Negative	G2	T1	claudin-low	8.62222	1
MB-0443	61.67	Positive	Positive	Negative	G2	T2	claudin-low	3.75278	0
MB-0444	49.87	Positive	Positive	Negative	G2	T2	LumB	4.62222	1
MB-0445	40.07	Positive	Positive	Negative	G2	T2	LumA	11.0444	0
MB-0446	56.96	Negative	Negative	Negative	G3	T2	claudin-low	6.02222	0
MB-0449	54.38	Positive	Positive	Negative	G1	T2	LumA	9.38056	0
MB-0451	63.2	Positive	Negative	Negative	G1	T1	LumA	4.17222	0
MB-0452	54.43	Positive	Negative	Negative	G3	T2	LumB	5.23333	0
MB-0453	61.11	Negative	Negative	Negative	G3	T3	Her2	3.59444	1
MB-0454	90.02	Positive	Positive	Negative	G2	T2	LumA	3.90278	1
MB-0455	56.84	Positive	Positive	Negative	G2	T1	LumB	8.27778	0
MB-0458	49.28	Positive	Positive	Negative	G2	T2	Normal	11.2083	0
MB-0459	85.09	Positive	Negative	Negative	G3	T2	LumB	2.96667	1
MB-0460	81.44	Positive	Positive	Negative	G2	T2	claudin-low	9.5	1
MB-0462	60.5	Negative	Negative	Positive	G3	T1	claudin-low	11.0639	0
MB-0463	60.48	Positive	Positive	Negative	G2	T2	LumA	10.0472	1
MB-0464	58.98	Negative	Negative	Negative	G3	T1	Basal	3.275	1
MB-0465	87.18	Positive	Negative	Positive	G3	T2	LumB	2.38333	1
MB-0466	33.97	Positive	Negative	Negative	G2	T3	LumA	3.65556	0
MB-0467	58.35	Negative	Negative	Positive	G3	T1	Her2	8.8	1
MB-0468	60.95	Positive	Negative	Negative	G3	T2	LumA	10.8	1
MB-0469	67.94	Positive	Positive	Negative	G3	T2	LumB	10.9389	0
MB-0470	61.78	Negative	Negative	Negative	G1	T1	claudin-low	7.35278	0
MB-0471	76.49	Positive	Positive	Negative	G2	T1	LumA	8.95556	0
MB-0472	59.34	Positive	Positive	Negative	NA	T1	LumB	2.28333	0
MB-0474	54.29	Positive	Positive	Negative	G3	T3	LumB	9.25833	1
MB-0475	54.15	Positive	Positive	Negative	G3	T2	LumA	10.8917	0
MB-0476	54.62	Positive	Negative	Negative	G3	T2	claudin-low	10.8694	0
MB-0478	74.02	Positive	Positive	Negative	G2	T2	claudin-low	11.025	0
MB-0479	33.83	Negative	Negative	Positive	G3	T2	Her2	11.0639	0
MB-0480	51.86	Positive	Negative	Negative	G3	T1	LumA	7.88056	0
MB-0481	54.22	Negative	Negative	Negative	G3	T1	Basal	3.03333	1
MB-0482	39.53	Negative	Negative	Positive	G3	T1	Normal	2.07222	1
MB-0483	49.61	Positive	Positive	Negative	G3	T2	LumB	6.20556	1
MB-0484	38.72	Positive	Positive	Positive	G3	T2	Her2	6.88611	0
MB-0485	60.78	Positive	Negative	Negative	G3	T2	LumA	3.06389	1
MB-0486	57.57	Positive	Positive	Negative	G3	T2	LumA	7.49722	0
MB-0487	57.36	Positive	Positive	Negative	G2	T1	Normal	7.24167	0
MB-0488	50.64	Positive	Positive	Negative	G1	T2	Basal	9.41111	0
MB-0489	41.46	Negative	Negative	Negative	G3	T1	claudin-low	7.54722	0
MB-0490	81.9	Positive	Positive	Negative	G2	T2	LumA	8.49722	0
MB-0491	43.4	Positive	Positive	Negative	G2	T2	LumA	10.4833	0
MB-0492	85.21	Positive	Positive	Negative	G3	T2	LumB	6.76111	1
MB-0494	77.22	Negative	Negative	Negative	G3	T2	claudin-low	3.05278	1
MB-0495	63.19	Negative	Negative	Negative	G3	T1	claudin-low	5.98333	1
MB-0496	60	Positive	Positive	Negative	G1	T2	Normal	10.9083	0
MB-0497	57.27	Positive	Positive	Negative	G2	T2	LumA	6.14167	0
MB-0500	36.56	Negative	Negative	Negative	G3	T2	Basal	5.62222	0
MB-0501	48.93	Positive	Positive	Negative	G3	T2	LumA	5.95833	0
MB-0502	56.41	Negative	Negative	Negative	G3	T2	claudin-low	6.84167	0
MB-0503	60.77	Positive	Positive	Negative	G2	T2	LumA	8.43611	0
MB-0504	68.16	Positive	Positive	Negative	G3	T2	LumA	10.8722	0
MB-0505	56.38	Positive	Positive	Negative	G1	T1	LumA	5.05833	0
MB-0506	60.74	Negative	Positive	Negative	G3	T2	Her2	3.81667	1
MB-0507	58.71	Positive	Positive	Negative	G3	T1	LumA	1.98333	0
MB-0508	42.68	Positive	Negative	Negative	G2	T1	Normal	9.52778	0
MB-0509	41.48	Positive	Positive	Negative	G3	T1	Basal	9.60833	0
MB-0510	71.84	Positive	Positive	Negative	G3	T3	Normal	10.7	0
MB-0511	59.84	Positive	Positive	Negative	G2	T2	LumA	5.14167	0
MB-0512	56.74	Positive	Positive	Negative	G1	T2	LumA	10.1278	0
MB-0513	73.39	Positive	Positive	Negative	G2	T2	LumA	9.75278	0
MB-0514	42.89	Positive	Positive	Negative	G2	T2	LumB	1.11667	0
MB-0516	62.81	Negative	Negative	Negative	G3	T1	Basal	9.53889	0
MB-0517	47.92	Positive	Positive	Negative	G2	T1	LumA	5.15833	0
MB-0519	61.99	Positive	Negative	Negative	G3	T3	claudin-low	9.24722	0
MB-0521	52.2	Positive	Positive	Negative	G2	T2	LumA	17.6833	0
MB-0522	54.08	Negative	Negative	Positive	NA	NA	Her2	0.208333	0
MB-0524	40.65	Positive	Negative	Negative	G3	T1	Normal	6.73611	0
MB-0525	48.47	Negative	Negative	Negative	G3	T2	Basal	5.48889	0
MB-0526	72.18	Positive	Positive	Negative	G3	T1	LumB	11.6361	1
MB-0527	73.22	Positive	Positive	Negative	G2	T1	claudin-low	9.15278	1
MB-0528	53.64	Positive	Negative	Negative	G3	T2	LumA	16.1639	0
MB-0529	67.46	Positive	Positive	Negative	G2	T2	LumA	4.04444	1
MB-0531	60.12	Positive	Positive	Negative	G3	T1	Normal	13.6556	0
MB-0532	59.07	Positive	Positive	Negative	G3	T2	LumB	11.9278	1
MB-0534	51.56	Positive	Positive	Negative	G3	T1	claudin-low	10.3417	0
MB-0535	46.66	Positive	Positive	Negative	G2	T1	LumA	16.5944	0
MB-0536	67.88	Positive	Negative	Negative	G3	T2	LumB	12.2806	1
MB-0537	59.8	Positive	Negative	Negative	G1	T1	claudin-low	9.46389	0
MB-0538	61.89	Positive	Positive	Negative	G3	T2	LumA	2.00833	1
MB-0540	66.11	Negative	Negative	Negative	G1	T1	claudin-low	16.2111	0
MB-0541	38.86	Positive	Negative	Negative	G3	T1	LumA	14.5222	0
MB-0542	39.3	Positive	Positive	Negative	G3	T2	Normal	4.05	1
MB-0544	74.46	Positive	Positive	Negative	G3	T3	LumB	6.61111	1
MB-0545	83.92	Positive	Negative	Negative	G3	T2	Normal	3.43056	1
MB-0550	60.12	Positive	Negative	Negative	G2	T1	LumB	11.0278	1
MB-0551	76.32	Positive	Positive	Negative	G2	T2	Normal	4.33056	1
MB-0552	61.53	Positive	Negative	Positive	G3	T2	Her2	5.67222	1
MB-0553	86.99	Positive	Negative	Positive	G2	T2	LumA	7.14444	1
MB-0554	82.35	Positive	Positive	Negative	NA	T1	LumA	9.26389	1
MB-0558	69.88	Negative	Negative	Negative	G3	T2	claudin-low	8.15278	1
MB-0559	47.71	Positive	Positive	Negative	G3	T2	LumA	13.4806	0
MB-0568	61.28	Positive	Positive	Negative	G2	T1	LumA	15.1222	0
MB-0569	74.96	Positive	Positive	Negative	G3	T2	LumB	4.95833	1
MB-0570	68.99	Positive	Positive	Negative	G3	T2	LumB	22.6833	0
MB-0571	61.79	Positive	Positive	Negative	G1	T2	LumA	12.4889	0
MB-0573	76.22	Positive	Positive	Negative	G2	T3	claudin-low	13.6	1
MB-0574	71.21	Positive	Positive	Negative	G3	T2	LumA	9.98333	0
MB-0575	48.1	Positive	Positive	Negative	G2	T3	LumA	10.7139	0
MB-0576	68.47	Positive	Positive	Negative	G3	T2	LumB	2.58333	1
MB-0577	51.42	Positive	Negative	Negative	G2	T1	LumB	5.45	0
MB-0578	59.64	Positive	Positive	Negative	G2	T2	Normal	9.175	0
MB-0579	70.53	Positive	Negative	Negative	G2	T2	LumB	7.73056	1
MB-0580	33.8	Positive	Positive	Negative	G3	T2	LumA	6.61389	1
MB-0581	96.29	Negative	Negative	Negative	G3	T2	Basal	0.655556	1
MB-0582	84.76	Negative	Negative	Negative	G3	T2	Basal	1.29444	1
MB-0583	75.67	Positive	Positive	Negative	G2	T2	LumA	5.21944	0
MB-0584	41.31	Positive	Positive	Negative	G3	T2	LumB	9.85	0
MB-0585	76.72	Positive	Negative	Negative	G3	T2	LumB	9.64167	1
MB-0586	77.99	Positive	Negative	Negative	G2	T3	LumA	6.43611	1
MB-0587	50.41	Positive	Positive	Negative	G2	T2	LumA	7.60556	0
MB-0588	76.35	Negative	Negative	Negative	G2	T2	Normal	9.97778	0
MB-0589	59.96	Positive	Negative	Positive	G2	T2	LumB	10.4833	0
MB-0590	60.27	Positive	Positive	Negative	G3	T2	LumB	6.03889	1
MB-0591	84	Positive	Negative	Negative	G3	T1	LumB	9.95556	1
MB-0593	62.34	Negative	Negative	Positive	G2	T3	Her2	2.88889	1
MB-0594	77.96	Positive	Negative	Negative	G3	T2	LumB	3.68611	0
MB-0596	77.48	Positive	Positive	Negative	G2	T1	LumA	8.925	1
MB-0597	64.55	Positive	Positive	Negative	G2	T1	Normal	9.43333	1
MB-0598	77.48	Positive	Positive	Negative	G2	T2	LumB	7.44722	1
MB-0599	46.85	Positive	Negative	Negative	G2	T2	LumA	10.2722	0
MB-0600	70.5	Positive	Negative	Negative	G3	T2	LumA	9.25	0
MB-0601	32.99	Positive	Negative	Negative	G3	T2	LumB	2.47222	1
MB-0603	79.52	Positive	Positive	Negative	G2	T2	LumA	10.1639	0
MB-0605	58.08	Positive	Positive	Negative	G2	T1	LumA	9.55	0
MB-0606	83.19	Positive	Negative	Negative	G2	T1	LumB	2.28889	1
MB-0607	53.1	Positive	Positive	Negative	G3	T2	LumA	7.31944	0
MB-0608	76.81	Negative	Negative	Negative	G3	T2	claudin-low	5.33056	1
MB-0609	51.15	Positive	Negative	Negative	G2	T1	LumA	8.225	1
MB-0610	71.3	Positive	Negative	Negative	G2	T1	claudin-low	6.39167	0
MB-0611	75.65	Positive	Positive	Negative	G3	T2	LumB	8.71111	0
MB-0613	60.2	Negative	Negative	Negative	G2	T3	claudin-low	4.06667	0
MB-0614	48.99	Positive	Positive	Negative	G3	T1	LumA	9.94444	0
MB-0615	38.75	Negative	Negative	Positive	G2	T1	Normal	2.89722	0
MB-0616	75.98	Positive	Negative	Negative	G3	T2	LumB	2.41944	1
MB-0617	72.14	Negative	Negative	Negative	G1	T2	claudin-low	7.74722	1
MB-0618	63.86	Positive	Positive	Negative	G2	T1	LumB	8.49167	0
MB-0619	38.9	Positive	Negative	Negative	G3	T2	Normal	7.85278	0
MB-0620	62.97	Positive	Negative	Negative	G3	T1	claudin-low	9.4	0
MB-0621	70.04	Positive	Positive	Negative	G2	T2	LumA	2.79722	0
MB-0623	66.52	Positive	Positive	Negative	G2	T1	Normal	9.25556	0
MB-0624	64.28	Positive	Negative	Negative	G2	T1	LumA	5.33611	0
MB-0626	61.11	Positive	Negative	Negative	G3	T2	LumB	2.96111	1
MB-0627	54.1	Negative	Negative	Negative	G3	T2	claudin-low	0.0638889	0
MB-0628	63.98	Positive	Negative	Negative	G2	T1	Normal	8.83056	0
MB-0630	38.35	Positive	Positive	Positive	G3	T2	LumB	7.23333	0
MB-0631	84.41	Positive	Positive	Negative	G2	T2	LumA	3.95278	1
MB-0632	51.92	Positive	Negative	Negative	G2	T2	LumA	4.70833	0
MB-0634	55.99	Negative	Negative	Negative	G2	T1	claudin-low	1.48056	0
MB-0636	26.36	Positive	Positive	Negative	G3	T1	LumA	2.71944	1
MB-0637	75.71	Positive	Positive	Negative	G3	T2	LumB	6.72222	0
MB-0638	66.95	Positive	Negative	Negative	G2	T2	Normal	8.64722	1
MB-0639	50.39	Negative	Negative	Negative	G3	T1	Basal	6.28333	0
MB-0640	66.09	Positive	Positive	Negative	G2	T1	Normal	5.11111	0
MB-0641	56.34	Positive	Negative	Negative	G2	T1	claudin-low	8.54722	0
MB-0642	79.12	Positive	Positive	Negative	G1	T2	LumA	7.01667	1
MB-0643	73.46	Negative	Negative	Positive	G3	T3	Her2	1.64444	1
MB-0644	71.06	Positive	Positive	Negative	G2	T2	claudin-low	7.775	0
MB-0646	67.06	Positive	Negative	Negative	G2	T2	LumB	1.26389	1
MB-0649	60.62	Positive	Positive	Negative	G1	T1	LumA	5.11944	0
MB-0650	79.48	Positive	Negative	Negative	G2	T2	LumA	2.12778	0
MB-0652	85.12	Positive	Positive	Positive	G3	T2	Her2	8.05278	1
MB-0653	69.95	Negative	Negative	Negative	G3	T2	Her2	2.06667	1
MB-0654	82.5	Positive	Positive	Negative	G1	T2	LumA	5.78333	0
MB-0655	69.73	Positive	Positive	Negative	NA	T3	Normal	9.25556	0
MB-0656	35.9	Negative	Negative	Positive	G3	T3	claudin-low	1.58611	1
MB-0657	58.65	Positive	Negative	Negative	G2	T3	claudin-low	2.53611	0
MB-0658	60.89	Negative	Negative	Negative	G3	T2	claudin-low	8.10556	0
MB-0659	82.87	Negative	Negative	Negative	G2	T2	Normal	1.94444	1
MB-0660	52.43	Negative	Negative	Negative	G3	T3	Her2	1.57778	1
MB-0661	78.78	Positive	Positive	Negative	G2	T1	LumA	1.66667	1
MB-0662	50.94	Positive	Positive	Positive	G3	T1	Normal	5.81667	1
MB-0663	57.76	Negative	Negative	Positive	G3	T1	Her2	4.61389	0
MB-0664	78.27	Negative	Negative	Negative	G3	T3	Basal	0.922222	1
MB-0666	61.31	Positive	Positive	Negative	G3	T2	LumA	2.02778	1
MB-0869	58.83	Negative	Negative	Negative	G3	T2	Basal	9.36667	1
MB-0872	82.34	Positive	Positive	Negative	G2	T1	Normal	12.6722	1
MB-0874	59.22	Negative	Negative	Negative	G3	T2	Basal	1.38333	1
MB-0877	79.41	Positive	Positive	Negative	G3	T2	LumB	1.20278	1
MB-0880	73.64	Positive	Positive	Negative	G1	T2	LumA	0.102778	0
MB-0882	73.39	Positive	Positive	Negative	G3	T2	LumB	3.53056	1
MB-0884	56.47	Positive	Negative	Negative	G3	T2	LumB	7.80556	1
MB-0891	83.68	Positive	Negative	Negative	G1	T2	LumA	12.45	0
MB-0893	57.41	Negative	Negative	Negative	G3	T2	claudin-low	14.6361	0
MB-0895	79.61	Positive	Positive	Positive	G3	T1	LumB	3.59167	1
MB-0897	41.32	Positive	Positive	Negative	G2	T2	Normal	2.58056	1
MB-0899	50.62	Positive	Positive	Negative	G2	T2	LumA	14.65	0
MB-0901	68.19	Negative	Negative	Negative	G3	T2	Basal	11.3472	0
MB-0904	83.01	Positive	Positive	Negative	G2	T2	LumA	12.0583	1
MB-0906	70.6	Negative	Negative	Negative	G3	T2	claudin-low	5.32222	1
MB-2513	57.96	Negative	Negative	Positive	G2	T2	LumA	4.975	1
MB-2517	60.29	Negative	Negative	Positive	G3	T1	Her2	22.3694	1
MB-2536	54.11	Positive	Negative	Negative	G1	T1	LumA	3.99167	1
MB-2556	62.59	Negative	Negative	Negative	G2	T2	claudin-low	18.4083	1
MB-2564	52.98	Positive	Positive	Negative	G1	T1	LumA	23.7861	0
MB-2610	58.99	Positive	Positive	Negative	G1	T2	LumA	23.3917	0
MB-2613	59.63	Positive	Positive	Negative	G3	T2	LumB	13.6167	0
MB-2614	43.72	Positive	Positive	Negative	G1	T1	LumA	5.41111	1
MB-2616	65.07	Positive	Positive	Negative	G2	T1	claudin-low	18.2639	1
MB-2617	63.3	Positive	Negative	Negative	G3	T1	LumB	7.425	1
MB-2618	66.22	Positive	Positive	Negative	G2	T1	LumB	7.425	1
MB-2624	53.53	Positive	Positive	Negative	G1	T1	LumA	10.7111	0
MB-2626	62.54	Positive	Positive	Positive	G3	T1	LumB	16.1417	0
MB-2629	61.22	Positive	Negative	Negative	G3	T1	LumB	23.2583	0
MB-2632	36.52	Negative	Negative	Positive	G3	T1	Her2	1.59167	1
MB-2634	70.69	Positive	Positive	Negative	G3	T1	LumB	22.8361	0
MB-2642	30.67	Positive	Positive	Negative	G3	T2	LumB	3.76389	1
MB-2643	34.2	Negative	Negative	Negative	G2	T1	claudin-low	4.41389	1
MB-2645	69.45	Positive	Negative	Negative	G3	T2	Basal	3.73056	1
MB-2669	62.56	Positive	Negative	Negative	G2	T2	LumA	6.14167	1
MB-2686	68.76	Positive	Negative	Negative	G3	T1	LumB	14.7722	0
MB-2705	61.78	Positive	Negative	Negative	G2	T1	LumB	13.6444	0
MB-2708	66.36	Positive	Positive	Negative	G2	T1	LumB	11.1028	1
MB-2711	48.07	Positive	Positive	Negative	G2	T1	LumA	16.7889	0
MB-2712	54.59	Positive	Positive	Negative	G1	T1	LumA	19.5361	1
MB-2718	47.94	Negative	Negative	Negative	G2	T2	Basal	23.1889	0
MB-2721	44.82	Positive	Positive	Negative	G1	T1	LumA	20.9694	0
MB-2724	60.59	Negative	Negative	Negative	G3	T1	claudin-low	9.00556	1
MB-2725	44.88	Positive	Positive	Negative	G1	T1	LumA	19.7444	0
MB-2728	28.62	Positive	Positive	Negative	G3	T2	LumB	4.28333	1
MB-2730	61.99	Positive	Negative	Negative	G3	T2	LumB	11.1444	0
MB-2735	49.94	Positive	Negative	Negative	G3	T1	LumB	22.875	0
MB-2742	48.25	Negative	Negative	Positive	G3	T1	Her2	2.075	1
MB-2744	45.57	Positive	Positive	Negative	G2	T2	Normal	22.9694	0
MB-2745	46.85	Positive	Positive	Negative	G2	T2	LumA	14.0806	1
MB-2747	68.23	Positive	Positive	Negative	G1	T1	LumA	19.5278	1
MB-2749	60.13	Positive	Positive	Negative	G1	T1	LumA	8.14722	1
MB-2750	47.48	Positive	Negative	Negative	G1	T2	LumA	12.1194	1
MB-2752	51.36	Positive	Positive	Negative	G2	T2	LumA	6.82778	1
MB-2753	30.95	Negative	Negative	Negative	G3	T2	Basal	22.8667	0
MB-2754	66.11	Negative	Negative	Negative	G2	T2	Normal	16.9611	1
MB-2758	38.16	Negative	Negative	Positive	G3	T2	claudin-low	2.91667	1
MB-2760	63.1	Positive	Positive	Negative	G2	T1	LumB	9.83611	1
MB-2763	70.32	Positive	Positive	Negative	G2	T2	LumB	22.9667	0
MB-2764	57.48	Positive	Negative	Negative	G2	T1	claudin-low	22.5111	1
MB-2765	65.79	Positive	Positive	Negative	G3	T1	claudin-low	18.9889	1
MB-2767	53.11	Positive	Positive	Negative	G3	T2	LumB	22.6111	0
MB-2769	59.9	Positive	Positive	Negative	G2	T1	LumB	13.3333	0
MB-2770	60.32	Positive	Positive	Negative	G2	T2	LumA	22.8639	0
MB-2771	56.79	Negative	Negative	Negative	G3	T1	Basal	3.73611	1
MB-2772	54.4	Positive	Positive	Negative	G3	T1	LumB	12.5611	1
MB-2774	66.06	Positive	Positive	Negative	G2	T2	LumB	10.9722	1
MB-2778	62.76	Positive	Positive	Negative	G2	T1	NC	15.1028	1
MB-2779	36.8	Positive	Positive	Negative	G2	T2	LumA	22.9361	0
MB-2781	64.32	Positive	Positive	Negative	G2	T2	LumB	3.36944	1
MB-2786	62.36	Positive	Negative	Positive	G3	T2	LumA	5.68889	1
MB-2790	47.03	Positive	Positive	Negative	G2	T2	LumA	9.74444	0
MB-2791	40.79	Positive	Positive	Negative	G2	T1	LumA	22.6611	0
MB-2792	50.38	Positive	Positive	Negative	G2	T2	Her2	9.23056	1
MB-2793	67.62	Positive	Positive	Negative	G2	T2	LumB	22.2694	0
MB-2795	42.07	Positive	Negative	Negative	G2	T1	claudin-low	22.675	0
MB-2796	57.94	Positive	Positive	Negative	G3	T2	claudin-low	7.30833	1
MB-2797	50.07	Positive	Positive	Negative	G1	T1	LumA	21.0806	0
MB-2801	70.35	Positive	Positive	Negative	G2	T1	LumA	22.6056	0
MB-2803	63.01	Positive	Negative	Negative	G2	T1	LumB	7.15556	1
MB-2814	65.25	Positive	Positive	Negative	G2	T1	LumB	19.2528	1
MB-2815	64.25	Positive	Positive	Negative	G1	T2	Normal	21.4639	0
MB-2819	61.95	Positive	Positive	Negative	G1	T1	LumA	22.5472	0
MB-2820	40.06	Positive	Positive	Negative	G3	T1	LumA	21.2194	0
MB-2821	57.39	Negative	Positive	Negative	NA	T1	claudin-low	11.3389	1
MB-2823	35.97	Positive	Positive	Positive	G3	T1	claudin-low	22.4917	0
MB-2827	36.5	Negative	Negative	Negative	G3	T1	Basal	19.6389	0
MB-2833	42.9	Negative	Negative	Negative	G3	T2	claudin-low	21.6472	0
MB-2834	56.85	Negative	Negative	Negative	G2	T1	Her2	12.8194	1
MB-2835	59.84	Positive	Positive	Negative	G3	T2	LumA	4.58611	1
MB-2838	67.12	Positive	Positive	Negative	G2	T2	LumA	22.525	0
MB-2840	60.48	Positive	Negative	Negative	G2	T1	LumA	22.4167	0
MB-2842	58.48	Negative	Negative	Negative	G3	T2	Basal	1.64444	1
MB-2843	61.08	Positive	Negative	Negative	G2	T1	LumA	19.2944	1
MB-2844	60.76	Positive	Negative	Negative	G3	T1	LumB	12.2278	0
MB-2845	55.8	Positive	Negative	Negative	G2	T1	claudin-low	22.0639	0
MB-2846	58.85	Positive	Negative	Negative	G2	T1	Basal	12.475	1
MB-2847	65.04	Negative	Negative	Positive	G3	T2	Her2	3.29444	1
MB-2848	60.11	Positive	Positive	Negative	G2	T1	LumA	18.9778	1
MB-2849	60.65	Negative	Negative	Negative	G3	T2	Basal	3.6	1
MB-2850	31.48	Negative	Negative	Negative	G3	T2	claudin-low	0.786111	1
MB-2851	58.69	Positive	Positive	Negative	G3	T1	LumA	13.25	1
MB-2853	36.25	Positive	Negative	Negative	G2	T2	LumB	22.4694	0
MB-2854	61.53	Positive	Negative	Negative	G2	T2	LumA	22.5361	0
MB-2857	45.3	Negative	Negative	Negative	G3	T2	claudin-low	20.8889	0
MB-2858	63.94	Positive	Positive	Negative	G3	T2	LumB	11.7972	1
MB-2863	59.58	Positive	Negative	Negative	G1	T2	LumA	21.5278	0
MB-2867	47.1	Positive	Positive	Negative	G1	T2	LumA	22.4444	0
MB-2895	66.84	Negative	Negative	Positive	G3	T1	claudin-low	16.3806	1
MB-2896	68.18	Positive	Negative	Negative	G2	T1	claudin-low	19.7806	1
MB-2900	59.29	Positive	Positive	Negative	G2	T2	Normal	1.72222	1
MB-2901	49.83	Positive	Positive	Negative	G2	T2	LumB	18.1917	1
MB-2904	34.83	Negative	Negative	Negative	G3	T2	claudin-low	10.4667	1
MB-2912	59.6	Negative	Negative	Negative	G3	T2	Basal	22.2833	0
MB-2916	48.93	Positive	Positive	Negative	G1	T1	LumA	22.2444	0
MB-2917	33.9	Negative	Negative	Negative	G3	T2	Basal	2.66111	1
MB-2919	59.13	Positive	Positive	Negative	G1	T2	LumB	20.0028	1
MB-2922	45.74	Negative	Negative	Negative	G3	T2	Her2	1.2	1
MB-2923	37.01	Negative	Negative	Positive	G3	T2	Her2	1.175	1
MB-2927	58.14	Positive	Positive	Negative	G1	T1	LumA	21.975	1
MB-2929	53.31	Negative	Negative	Negative	G2	T2	Her2	21.9056	1
MB-2931	46.9	Positive	Positive	Negative	G2	T1	LumB	19.0083	1
MB-2932	63.1	Positive	Positive	Negative	G3	T1	LumB	9.03611	0
MB-2933	44.08	Positive	Positive	Negative	G1	T1	LumA	13.4944	1
MB-2939	70.19	Positive	Positive	Positive	G3	T1	LumB	8.43889	1
MB-2944	66.97	Positive	Positive	Negative	G3	T2	LumA	2.26667	1
MB-2947	36.47	Positive	Positive	Negative	G2	T1	LumA	9.33333	0
MB-2951	39.07	Positive	Positive	Negative	G2	T1	LumA	21.9472	0
MB-2952	52.67	Positive	Positive	Negative	G1	T1	LumA	15.7583	1
MB-2953	43.08	Positive	Positive	Negative	G2	T1	LumB	2.51111	1
MB-2954	69.79	Positive	Positive	Negative	G2	T2	LumB	0.458333	1
MB-2957	31.02	Negative	Negative	Negative	G3	T2	claudin-low	21.8444	0
MB-2960	69.67	Positive	Negative	Negative	G3	T2	LumA	18.5167	1
MB-2963	53.99	Negative	Negative	Negative	G2	T1	claudin-low	18.9861	1
MB-2964	69.48	Positive	Negative	Negative	G3	T2	Her2	0.8	1
MB-2966	50.3	Positive	Positive	Negative	G3	T1	LumA	22.0833	0
MB-2969	66.86	Positive	Positive	Negative	G2	T1	LumA	14.4083	1
MB-2970	46.49	Positive	Positive	Negative	G2	T2	LumA	21.0722	1
MB-2971	69.6	Positive	Positive	Negative	G2	T1	LumA	22.0194	0
MB-2977	40.02	Positive	Positive	Negative	G1	T1	LumA	9.21667	1
MB-2983	56.26	Positive	Positive	Positive	G2	T1	LumB	15.0694	1
MB-2984	64.04	Positive	Negative	Positive	G3	T2	LumB	21.7667	0
MB-2990	48.47	Positive	Positive	Negative	G1	T1	LumA	21.6667	0
MB-2993	63.65	Negative	Negative	Negative	G3	T2	claudin-low	15.5861	0
MB-2994	46.7	Positive	Positive	Positive	G3	T1	LumA	21.2083	0
MB-2996	58.1	Positive	Positive	Negative	G3	T1	LumA	15.9361	0
MB-2999	61.42	Positive	Negative	Negative	G3	T1	LumA	21.8333	0
MB-3001	50.45	Negative	Negative	Negative	G3	T1	claudin-low	21.9361	0
MB-3002	62.32	Positive	Negative	Negative	G2	T2	LumA	11.7139	1
MB-3005	45.75	Positive	Positive	Negative	G2	T2	LumA	21.0889	0
MB-3006	60.09	Positive	Negative	Negative	G2	T2	claudin-low	1.30833	1
MB-3007	48.48	Positive	Positive	Negative	G2	T1	LumB	9.575	1
MB-3008	51.94	Positive	Positive	Negative	G1	T1	LumA	12.4667	0
MB-3013	50.37	Positive	Negative	Negative	G1	T2	claudin-low	19.8639	0
MB-3014	39.7	Negative	Negative	Negative	G3	T1	Basal	21.8861	0
MB-3016	56.83	Positive	Positive	Negative	G3	T1	LumB	21.5722	0
MB-3021	63.08	Positive	Positive	Negative	G3	T2	LumA	18.1306	1
MB-3025	37.89	Negative	Negative	Positive	G3	T1	Her2	21.3333	0
MB-3026	49.92	Positive	Negative	Negative	G3	T2	LumA	21.7667	0
MB-3028	60.93	Positive	Negative	Positive	G3	T1	LumB	3.54722	1
MB-3031	46.76	Positive	Negative	Positive	G3	T2	Her2	2.96944	1
MB-3032	50.01	Positive	Positive	Negative	G1	T1	LumA	20.8444	0
MB-3033	69.07	Positive	Positive	Negative	G2	T1	LumA	5.86667	1
MB-3035	54.64	Positive	Negative	Negative	G2	T2	LumA	21.7278	0
MB-3037	53.19	Positive	Positive	Negative	G2	T1	LumA	8.23611	0
MB-3046	67.2	Negative	Negative	Negative	G3	T2	Basal	6.15278	1
MB-3049	57.17	Positive	Positive	Negative	G2	T1	LumA	21.6639	0
MB-3050	59.53	Positive	Negative	Negative	G3	T2	LumB	21.2583	1
MB-3057	55.3	Negative	Negative	Negative	G3	T2	Basal	2.66944	1
MB-3058	47.74	Negative	Negative	Negative	G3	T2	Basal	21.1889	0
MB-3060	65.69	Positive	Negative	Negative	G3	T2	LumB	3.71667	1
MB-3062	62.87	Negative	Negative	Negative	G3	T1	claudin-low	12.1972	0
MB-3063	43.51	Negative	Negative	Negative	G3	T2	Basal	2.38056	1
MB-3064	46.7	Positive	Positive	Negative	G1	T2	LumA	13.7639	1
MB-3067	60.29	Negative	Negative	Negative	G3	T1	claudin-low	21.6278	0
MB-3079	50.54	Positive	Positive	Negative	G2	T1	LumA	12.4667	0
MB-3083	68.5	Positive	Positive	Negative	G3	T2	LumB	6.75833	1
MB-3085	43.68	Positive	Positive	Negative	G2	T2	Normal	17.5806	1
MB-3088	65.58	Positive	Positive	Negative	G2	T1	LumA	21.375	0
MB-3092	56.73	Positive	Positive	Negative	G3	T2	LumB	12.6944	1
MB-3102	60.34	Positive	Positive	Negative	G2	T2	LumA	21.5278	0
MB-3103	58.55	Positive	Negative	Positive	G3	T1	LumB	2.39444	1
MB-3104	28.96	Positive	Negative	Positive	G2	T2	LumA	6.28056	1
MB-3105	48.34	Positive	Positive	Negative	G1	T2	LumA	21.0278	0
MB-3110	61.07	Positive	Negative	Negative	G2	T1	LumA	8.39444	0
MB-3121	63.06	Positive	Positive	Negative	G1	T1	LumA	10.9444	1
MB-3122	62.39	Positive	Negative	Negative	G3	T1	Her2	21.4806	0
MB-3123	50.26	Negative	Negative	Negative	G3	T2	Basal	13.9528	0
MB-3153	42.17	Negative	Negative	Negative	G3	T1	Basal	18.9944	0
MB-3165	59.78	Positive	Negative	Negative	G3	T2	Basal	18.4361	0
MB-3167	66.76	Positive	Positive	Negative	G2	T1	LumA	11.4111	0
MB-3171	54.95	Positive	Positive	Negative	G2	T1	LumA	18.3056	1
MB-3181	43.6	Positive	Positive	Negative	G3	T1	LumB	14.8472	1
MB-3211	58.31	Negative	Negative	Negative	G3	T1	Basal	12.125	0
MB-3218	44.94	Negative	Negative	Negative	G3	T1	Basal	20.7306	0
MB-3222	63.03	Positive	Positive	Negative	G1	T1	LumA	1.99444	1
MB-3228	58.31	Positive	Positive	Negative	G2	T1	LumA	21	0
MB-3235	50.66	Positive	Positive	Positive	G3	T1	LumB	19.6778	0
MB-3252	41.4	Positive	Positive	Negative	G1	T2	LumA	8.30833	0
MB-3253	56.81	Positive	Positive	Negative	G3	T2	LumB	4.65278	1
MB-3254	50.21	Positive	Positive	Negative	G1	T1	LumA	10.325	0
MB-3266	52.91	Positive	Positive	Negative	G3	T1	LumB	4.26667	1
MB-3271	59.43	Negative	Negative	Negative	G3	T2	claudin-low	5.45556	1
MB-3272	63.53	Positive	Positive	Positive	G3	T2	LumB	1.88889	1
MB-3275	45	Positive	Positive	Negative	G3	T2	LumB	3.46111	1
MB-3277	29.92	Negative	Negative	Negative	G3	T2	Basal	2.74444	1
MB-3292	60.04	Negative	Negative	Negative	G3	T1	claudin-low	18.1472	0
MB-3295	60.42	Positive	Positive	Negative	G3	T2	Normal	13.2111	1
MB-3297	42.72	Negative	Negative	Negative	G3	T2	Basal	19.6722	0
MB-3298	48.75	Positive	Positive	Negative	G2	T1	LumA	20.2139	0
MB-3300	64.99	Positive	Negative	Negative	G2	T1	LumB	20.5833	0
MB-3301	49.5	Positive	Positive	Negative	G2	T2	LumB	20.7306	0
MB-3303	63.96	Positive	Positive	Negative	G3	T2	LumB	20.325	0
MB-3328	69.65	Positive	Negative	Negative	G2	T2	LumA	15.9278	1
MB-3329	56.03	Negative	Negative	Positive	G3	T2	Her2	3.16389	1
MB-3341	62.96	Positive	Positive	Negative	G2	T2	LumA	12.3972	1
MB-3344	33.76	Positive	Positive	Negative	G2	T2	LumA	20.1056	0
MB-3350	62.62	Positive	Positive	Negative	G2	T2	LumB	18.9833	1
MB-3351	39.4	Positive	Positive	Negative	G2	T1	LumA	20.1556	0
MB-3355	48.53	Negative	Negative	Positive	G3	T2	Her2	9.08333	0
MB-3357	47.75	Positive	Positive	Negative	G3	T2	LumB	3.16944	1
MB-3360	48.48	Positive	Positive	Positive	G3	T2	LumB	2.23056	1
MB-3361	57.31	Positive	Negative	Positive	G3	T1	LumB	5.68333	1
MB-3363	56.42	Positive	Negative	Negative	G3	T2	Basal	0.905556	1
MB-3365	51.18	Positive	Positive	Negative	G2	T2	LumA	20.1333	0
MB-3367	65.62	Positive	Negative	Negative	G3	T2	claudin-low	14.9528	0
MB-3371	66.15	Positive	Negative	Negative	G2	T1	LumB	20.1056	0
MB-3378	65.5	Positive	Positive	Negative	G2	T1	LumA	7.29444	1
MB-3379	60.99	Positive	Positive	Positive	G3	T2	LumA	9.48611	1
MB-3381	53.36	Positive	Positive	Negative	G3	T2	LumA	19.7194	0
MB-3382	61.26	Positive	Negative	Positive	G3	T2	LumB	11.3528	0
MB-3383	38.49	Negative	Negative	Negative	G3	T2	claudin-low	1.93333	1
MB-3386	40.06	Negative	Negative	Positive	G3	T2	Her2	4.63611	1
MB-3388	59.3	Positive	Positive	Negative	G3	T2	LumB	19.05	1
MB-3389	63.34	Positive	Negative	Negative	G3	T2	LumB	20.0583	0
MB-3395	52.45	Negative	Negative	Negative	G3	T1	claudin-low	20.3139	0
MB-3396	59.29	Negative	Negative	Negative	G3	T2	Basal	18.8944	0
MB-3402	41.17	Positive	Positive	Negative	G3	T2	LumB	4.16944	1
MB-3403	50.92	Positive	Positive	Negative	G2	T1	LumA	11.5278	0
MB-3412	55.28	Positive	Negative	Negative	G3	T2	LumA	19.0667	0
MB-3417	59.16	Positive	Positive	Negative	G2	T2	LumB	8.62222	0
MB-3429	49.08	Positive	Negative	Negative	G2	T2	Normal	20.2917	0
MB-3430	68.86	Positive	Positive	Negative	G3	T2	LumA	18.3139	1
MB-3435	37.05	Negative	Negative	Positive	G3	T2	Her2	2.11944	1
MB-3436	38.2	Positive	Positive	Negative	G3	T3	LumB	4.23056	1
MB-3437	70.52	Positive	Positive	Negative	G3	T2	LumB	9.06389	0
MB-3439	43.67	Positive	Positive	Negative	G2	T1	LumA	15.7278	0
MB-3450	51.52	Positive	Positive	Negative	G2	T1	LumA	20.0389	0
MB-3452	64.04	Positive	Negative	Negative	G3	T2	Normal	9.98889	1
MB-3453	51.36	Negative	Negative	Negative	G3	T2	Basal	2.73611	1
MB-3459	57.66	Positive	Positive	Negative	G2	T2	claudin-low	20.1167	0
MB-3462	40.92	Positive	Positive	Negative	G2	T1	LumA	19.5194	0
MB-3466	55.3	Positive	Positive	Negative	G3	T1	Her2	19.5111	1
MB-3467	21.93	Negative	Negative	Positive	G2	T2	Her2	3.23333	1
MB-3470	56.4	Negative	Negative	Positive	G3	T3	Her2	5.21111	1
MB-3476	68.59	Negative	Negative	Negative	G3	T1	claudin-low	13.2556	1
MB-3479	60.3	Positive	Positive	Negative	G3	T2	claudin-low	19.3056	0
MB-3487	43.58	Positive	Negative	Negative	G3	T2	LumB	19.7611	0
MB-3488	41.1	Positive	Negative	Positive	G3	T2	Her2	2.28889	1
MB-3490	45.74	Positive	Positive	Negative	G2	T2	LumB	8.53333	1
MB-3492	62.09	Positive	Positive	Negative	G3	T2	LumB	9.84444	1
MB-3497	53.5	Negative	Negative	Positive	G3	T2	Her2	1.29167	1
MB-3500	66.91	Negative	Negative	Negative	G3	T2	Basal	19.9417	0
MB-3502	50.79	Negative	Negative	Negative	G3	T2	Basal	19.1111	0
MB-3506	39.28	Positive	Positive	Negative	G3	T1	LumB	20.0694	0
MB-3510	67.6	Positive	Positive	Negative	G1	T2	LumA	4.96667	1
MB-3525	65.56	Positive	Negative	Negative	G3	T2	LumB	19.725	0
MB-3526	60.3	Positive	Negative	Negative	G3	T2	Normal	7.17222	1
MB-3528	71.03	Negative	Negative	Positive	G3	T2	Her2	9.47222	0
MB-3530	70.94	Positive	Positive	Negative	G2	T2	Her2	9.41389	1
MB-3536	48.12	Positive	Negative	Negative	G2	T1	Normal	7.18611	1
MB-3545	49.84	Positive	Positive	Negative	G3	T2	LumA	19.3944	1
MB-3548	66.85	Positive	Positive	Negative	G2	T2	LumA	19.5444	1
MB-3556	51.76	Negative	Negative	Positive	G3	T3	Her2	3.16944	1
MB-3567	55.95	Negative	Negative	Negative	G3	T2	claudin-low	19.6694	0
MB-3576	53.04	Positive	Negative	Negative	G3	T2	Her2	2.07222	1
MB-3582	63.97	Positive	Positive	Negative	NA	T3	claudin-low	19.1139	1
MB-3600	60.15	Positive	Positive	Negative	G2	T1	LumB	17.8917	0
MB-3606	68.61	Negative	Negative	Positive	G3	T2	Her2	9.21944	0
MB-3614	63.95	Positive	Positive	Negative	G3	T2	LumB	19.6167	0
MB-3702	37.16	Negative	Negative	Negative	G3	T1	claudin-low	19.2056	0
MB-3706	55.71	Negative	Negative	Negative	G3	T1	Basal	3.23333	1
MB-3707	70.77	Positive	Negative	Negative	G3	T2	claudin-low	19.0639	1
MB-3711	41.52	Positive	Positive	Negative	G1	T2	LumA	18.5083	0
MB-3748	51.01	Positive	Positive	Negative	G3	T1	LumA	19	0
MB-3752	49.98	Negative	Negative	Negative	G3	T1	claudin-low	6.27778	1
MB-3754	57.01	Positive	Negative	Negative	G3	T2	LumB	7.72778	1
MB-3781	48.16	Positive	Positive	Negative	G2	T1	LumA	18.7139	0
MB-3797	68.72	Positive	Positive	Negative	NA	T2	LumA	19.0278	0
MB-3824	49.45	Positive	Positive	Negative	G3	T2	LumB	10.5389	1
MB-3838	60.45	Positive	Positive	Negative	G3	T2	LumB	11.2056	1
MB-3840	53.89	Positive	Negative	Negative	G2	T1	LumB	23.9361	0
MB-3842	54.6	Positive	Negative	Negative	G3	T2	LumB	18.8389	0
MB-3850	65.89	Positive	Positive	Positive	G2	T2	LumA	6.025	0
MB-3852	43.56	Positive	Positive	Positive	G3	T2	LumA	18.7917	0
MB-3854	63.82	Positive	Positive	Negative	G1	T1	LumA	8.26944	0
MB-3865	49.37	Positive	Negative	Negative	G1	T1	claudin-low	16.6639	0
MB-3866	54.29	Negative	Negative	Positive	G3	T1	Her2	18.7917	0
MB-3871	62.03	Positive	Positive	Negative	G2	T2	LumA	14.4	1
MB-3874	35.5	Positive	Positive	Negative	G2	T1	LumA	15.5361	0
MB-3978	57.91	Negative	Negative	Positive	G3	T1	Her2	8.40556	1
MB-4000	76.96	Positive	Negative	Negative	G2	T2	LumA	2.33889	1
MB-4001	74.51	Positive	Negative	Negative	G2	T2	LumA	4.13889	1
MB-4003	70.31	Positive	Positive	Negative	G2	T2	Her2	8.88056	1
MB-4004	61.16	Positive	Positive	Negative	G3	T1	LumB	21.4056	1
MB-4005	66.37	Positive	Positive	Negative	G2	T1	claudin-low	15.6972	0
MB-4008	64.91	Positive	Positive	Negative	G3	T2	LumB	3.72778	1
MB-4010	73.15	Positive	Positive	Negative	G3	T2	Her2	0.975	1
MB-4011	72.36	Positive	Negative	Negative	G3	T2	LumA	16.0972	0
MB-4012	63.23	Negative	Negative	Positive	NA	T2	Her2	23.1139	1
MB-4015	76.13	Negative	Negative	Negative	G2	T2	Her2	0.941667	1
MB-4017	76.17	Positive	Negative	Negative	G3	T2	LumB	11.6083	1
MB-4018	71.32	Positive	Positive	Negative	G2	T2	LumA	8.80556	1
MB-4024	56.14	Negative	Negative	Negative	G3	T2	Basal	10.3417	0
MB-4033	82.17	Positive	Positive	Negative	G2	T2	LumA	1.26667	1
MB-4046	59.24	Positive	Positive	Negative	G2	T1	Her2	24.8361	1
MB-4059	50.23	Positive	Positive	Negative	G2	T2	Normal	14.3333	1
MB-4079	63.17	Positive	Positive	Negative	G3	T2	Her2	29.25	1
MB-4091	74.45	Positive	Positive	Negative	G3	T2	LumA	23.4472	1
MB-4098	68.55	Positive	Negative	Negative	NA	T2	Her2	14.6972	0
MB-4119	65.46	Positive	Negative	Negative	G2	T2	Her2	5.65	1
MB-4120	56.19	Positive	Positive	Negative	G2	T1	LumA	18.0917	1
MB-4126	73.2	Positive	Positive	Negative	NA	T2	Her2	14.5667	1
MB-4127	54.35	Negative	Negative	Positive	G3	T2	Her2	21.5139	1
MB-4139	63.05	Positive	Positive	Negative	NA	T2	LumB	13.7833	1
MB-4140	71.17	Positive	Negative	Negative	G3	T2	LumA	9.54167	1
MB-4141	58.32	Positive	Positive	Negative	G3	T1	Her2	12.3194	1
MB-4145	60.33	Positive	Positive	Negative	NA	T2	Her2	18.1361	1
MB-4146	43.06	Negative	Negative	Negative	G3	T2	Basal	1.30278	1
MB-4148	57.85	Positive	Positive	Negative	G2	T2	LumB	5.25278	1
MB-4154	54.22	Positive	Positive	Negative	G3	T2	LumB	4.13056	1
MB-4171	64.21	Positive	Negative	Negative	G3	T2	Her2	15.3917	1
MB-4173	74.31	Positive	Positive	Negative	G2	T1	LumA	13.3611	1
MB-4189	60.99	Positive	Positive	Negative	NA	NA	Her2	29.6	1
MB-4212	45.5	Positive	Positive	Negative	G2	T2	LumA	27.5306	0
MB-4213	67.02	Positive	Negative	Negative	G2	T2	LumB	7.04167	1
MB-4222	58.8	Positive	Positive	Negative	G1	T2	Her2	4.60278	1
MB-4224	72.39	Positive	Positive	Negative	G2	T2	NC	5.45833	1
MB-4230	75.87	Positive	Negative	Negative	G2	T2	LumA	9.63333	1
MB-4233	54.01	Positive	Negative	Negative	G2	T2	LumB	3.03056	1
MB-4234	68.25	Positive	Positive	Negative	G3	T2	LumA	21.1278	1
MB-4235	67.46	Positive	Negative	Negative	G2	T2	Basal	27.9778	1
MB-4236	73.91	Positive	Negative	Negative	G3	T1	Her2	16.975	1
MB-4250	80.81	Positive	Negative	Negative	G2	T3	LumA	8.34722	1
MB-4254	68.7	Negative	Negative	Negative	G3	T2	Basal	14.8667	0
MB-4264	72.17	Positive	Positive	Negative	G2	T2	LumA	13.6	1
MB-4266	28.04	Positive	Negative	Negative	G3	T2	LumA	2.825	1
MB-4270	37.85	Positive	Positive	Positive	G2	T1	Her2	8.225	1
MB-4274	74.32	Positive	Positive	Negative	G2	T2	LumB	4.99444	1
MB-4276	55.07	Positive	Positive	Positive	G2	T2	Her2	11.0167	1
MB-4278	68.32	Positive	Positive	Negative	G3	T2	Her2	20.35	1
MB-4281	60	Positive	Negative	Negative	G3	T2	Her2	21.6694	1
MB-4282	49.61	Positive	Positive	Negative	G3	T1	LumA	2.84167	0
MB-4283	55.62	Positive	Positive	Negative	G2	T2	LumA	14.5694	0
MB-4289	65.49	Positive	Negative	Positive	G1	T2	Her2	8.06944	1
MB-4292	58.8	Positive	Positive	Negative	G3	T2	LumA	27.9667	1
MB-4293	54.16	Positive	Negative	Negative	G2	T2	LumA	18.2639	1
MB-4300	70.58	Positive	Negative	Negative	G3	T2	Her2	15.7528	0
MB-4303	66.91	Negative	Negative	Negative	G3	T1	Basal	7.41944	1
MB-4306	69.19	Positive	Positive	Negative	G1	T2	LumA	19.5583	1
MB-4310	76.51	Positive	Positive	Negative	G1	T2	LumA	22.1306	1
MB-4313	58.02	Positive	Positive	Negative	G3	T2	LumA	25.0583	1
MB-4317	51.93	Positive	Positive	Positive	G2	T2	Her2	14.825	0
MB-4318	72.44	Positive	Positive	Negative	G3	T2	LumB	1.42778	1
MB-4322	63.39	Positive	Negative	Negative	G2	T2	LumA	16.3722	1
MB-4323	80.04	Positive	Positive	Negative	NA	T2	LumA	10.5528	1
MB-4324	61.22	Positive	Positive	Negative	G3	T2	Her2	7.26944	1
MB-4328	64.12	Positive	Positive	Negative	G2	T2	LumA	16.6056	1
MB-4329	70.75	Positive	Positive	Negative	G3	T2	LumA	14.0222	1
MB-4331	63.34	Positive	Negative	Negative	G3	T2	Her2	19.6306	1
MB-4332	34.36	Negative	Negative	Negative	G3	T2	Basal	25.6611	0
MB-4333	64.5	Positive	Negative	Negative	G1	T2	LumA	17.3306	1
MB-4339	74.98	Positive	Positive	Negative	G2	T2	LumB	14.4667	1
MB-4341	35.14	Negative	Negative	Positive	G3	T2	Her2	2.80833	1
MB-4342	73.2	Positive	Negative	Negative	NA	T3	LumA	19.3972	1
MB-4343	68.09	Positive	Negative	Negative	G3	T2	Her2	16.55	1
MB-4348	61.57	Positive	Negative	Positive	G3	T2	Her2	18.85	1
MB-4350	35.64	Negative	Negative	Positive	G3	T1	Her2	2.58889	1
MB-4351	70.27	Negative	Negative	Negative	G3	T2	Her2	5.67778	1
MB-4353	59.23	Positive	Positive	Negative	G3	T2	LumB	10.7111	1
MB-4354	55.01	Negative	Negative	Negative	G2	T2	Her2	1.28056	1
MB-4357	77.12	Positive	Negative	Negative	G3	T2	LumA	9.50278	1
MB-4360	59.16	Negative	Negative	Positive	G3	T1	Her2	0.988889	1
MB-4362	50.08	Positive	Positive	Negative	G3	T2	Normal	22.2722	0
MB-4368	74.6	Positive	Positive	Negative	G2	T2	LumA	9.95556	1
MB-4374	77.51	Positive	Positive	Negative	G3	T2	LumA	3.54722	1
MB-4375	40.04	Positive	Positive	Negative	G2	T1	Normal	24.2639	0
MB-4381	59.75	Positive	Positive	Negative	G1	T2	Normal	5.12222	1
MB-4390	68.49	Positive	Positive	Negative	G2	T2	LumA	13.6944	1
MB-4395	45.21	Positive	Positive	Negative	G3	T2	Her2	11.6333	1
MB-4407	44.4	Negative	Negative	Negative	G3	T1	Basal	6.94722	1
MB-4408	71.66	Negative	Negative	Negative	G3	T2	Basal	17.2139	1
MB-4416	44.89	Negative	Negative	Negative	G3	T2	claudin-low	20.1333	1
MB-4417	68.16	Negative	Negative	Negative	G3	T2	Basal	1.39167	1
MB-4418	56.11	Positive	Positive	Negative	G2	T2	LumA	25.6361	0
MB-4421	69.01	Positive	Positive	Negative	G2	T1	LumA	22.0639	1
MB-4426	70.84	Positive	Positive	Negative	G3	T2	Basal	14.2417	1
MB-4434	74.84	Positive	Negative	Negative	G3	T2	Her2	12.3417	1
MB-4442	47.29	Positive	Positive	Negative	G2	T1	LumA	24.7389	0
MB-4484	66.23	Positive	Positive	Negative	G3	T3	Normal	4.35833	1
MB-4529	61.21	Positive	Negative	Negative	G1	T1	LumA	10.5389	1
MB-4548	50.42	Negative	Negative	Positive	G3	T1	Her2	26.9028	0
MB-4557	51.25	Positive	Positive	Negative	G1	T2	LumA	23.3167	0
MB-4564	74.67	Positive	Positive	Negative	G3	T1	LumA	17.5361	1
MB-4578	72.74	Positive	Positive	Negative	G2	T2	LumA	16.4444	1
MB-4591	71.93	Positive	Positive	Negative	G3	T2	LumB	3.43056	1
MB-4593	48.44	Positive	Positive	Negative	G2	T1	LumA	11.6861	0
MB-4598	67.92	Positive	Positive	Negative	G2	T2	LumB	9.94722	1
MB-4599	63.83	Positive	Positive	Negative	G3	T2	LumA	15.9306	0
MB-4601	39.14	Negative	Negative	Positive	G3	T2	Basal	4.68889	1
MB-4602	58.38	Positive	Positive	Negative	G3	T2	LumB	10.2333	1
MB-4603	42.79	Positive	Positive	Negative	G2	T1	Normal	19.9361	0
MB-4607	55.42	Positive	Negative	Negative	G2	T1	LumA	10.1444	0
MB-4616	71.47	Positive	Positive	Negative	G2	T2	LumA	7.51111	1
MB-4618	40.05	Positive	Positive	Negative	G2	T1	LumB	22.2833	0
MB-4621	39.51	Negative	Negative	Negative	G3	T3	Basal	22.6556	0
MB-4622	40.83	Negative	Negative	Negative	G3	T2	claudin-low	23.5694	1
MB-4623	61.88	Positive	Negative	Negative	G2	T1	LumA	24.3361	1
MB-4626	64.61	Positive	Negative	Positive	G3	T1	Her2	11.9167	1
MB-4627	55.65	Positive	Positive	Negative	G3	T2	LumA	15.5528	1
MB-4630	67.48	Positive	Positive	Negative	NA	T2	LumB	7.98611	1
MB-4633	67.03	Positive	Positive	Negative	G3	T2	LumA	26.5167	0
MB-4634	66.37	Positive	Positive	Negative	G3	T1	LumA	9.13333	1
MB-4639	71.17	Positive	Positive	Negative	G3	T2	LumB	9.91667	1
MB-4640	61.59	Negative	Negative	Negative	G3	T2	Her2	16.7167	0
MB-4641	64.93	Positive	Positive	Negative	G3	T1	LumA	12.3806	1
MB-4642	66.27	Positive	Positive	Negative	G3	T2	LumB	23.8083	1
MB-4643	78.21	Negative	Negative	Positive	G3	T1	Her2	3.45556	1
MB-4644	59.13	Positive	Negative	Positive	G2	T2	LumB	7.5	1
MB-4648	75.19	Positive	Positive	Negative	G3	T2	LumB	14.0444	1
MB-4649	61.67	Positive	Negative	Negative	G2	T2	LumB	1.40278	1
MB-4651	69.96	Positive	Negative	Negative	G2	T2	LumB	2.525	1
MB-4653	44.5	Positive	Positive	Negative	G3	T2	Normal	4.01111	1
MB-4654	80.82	Positive	Positive	Negative	G3	T2	LumB	5.35833	1
MB-4655	64.01	Positive	Positive	Negative	G3	T1	LumA	8.25	1
MB-4660	37.53	Negative	Negative	Negative	G3	T2	Basal	3.32222	1
MB-4661	81.11	Positive	Positive	Negative	G2	T2	LumA	19.5194	0
MB-4663	61.97	Negative	Negative	Positive	G3	T2	Basal	19.9444	0
MB-4665	54.27	Positive	Positive	Negative	G3	T1	LumA	21.6833	0
MB-4666	57.98	Positive	Negative	Negative	G3	T1	LumA	9.29722	1
MB-4667	65.58	Negative	Negative	Negative	G3	T2	Her2	24.6111	1
MB-4669	68.82	Positive	Negative	Negative	G3	T2	LumB	9.95556	1
MB-4670	61	Positive	Positive	Negative	G2	T2	LumA	5.65	1
MB-4671	72.48	Positive	Positive	Negative	G3	T2	LumB	2.89167	1
MB-4672	58.78	Positive	Positive	Negative	G3	T2	LumA	18.4111	1
MB-4673	63.27	Positive	Negative	Negative	G2	T2	LumB	7.25	1
MB-4674	75.26	Positive	Positive	Negative	G2	T2	LumA	6.75556	1
MB-4675	59.23	Positive	Positive	Negative	G3	T1	LumA	21.9194	0
MB-4679	64.11	Negative	Negative	Negative	G3	T1	Basal	24.3889	1
MB-4681	60.66	Positive	Negative	Negative	NA	T1	LumA	20.9833	1
MB-4682	65.5	Positive	Positive	Negative	G3	T2	LumA	11.6278	1
MB-4685	73.6	Positive	Negative	Negative	G3	T2	LumB	3.60833	1
MB-4686	53.03	Positive	Negative	Negative	G3	T2	LumA	4.03611	1
MB-4687	81.98	Positive	Negative	Negative	G3	T2	LumA	6.175	1
MB-4688	71.17	Positive	Positive	Positive	G2	T2	LumB	7.10833	1
MB-4691	49.76	Positive	Negative	Negative	G3	T1	LumA	23.5472	1
MB-4692	58.49	Positive	Positive	Negative	G1	T2	LumA	8.93889	1
MB-4694	76.06	Positive	Negative	Negative	G3	T2	Basal	16.525	0
MB-4695	61.12	Positive	Negative	Negative	G2	T2	Normal	1.775	1
MB-4696	49.98	Negative	Negative	Negative	G3	T2	claudin-low	21.2722	0
MB-4697	79.01	Positive	Negative	Negative	NA	T2	NC	9.83333	1
MB-4698	59.18	Positive	Positive	Negative	G3	T2	LumA	14.2222	1
MB-4701	47.62	Positive	Positive	Negative	G3	T2	LumA	10.6278	0
MB-4702	52.13	Positive	Negative	Negative	G3	T2	LumB	25.0722	0
MB-4704	67.79	Positive	Negative	Negative	G3	T2	LumA	5.33333	1
MB-4705	63.58	Positive	Positive	Negative	G2	T2	LumA	17.7583	1
MB-4706	75.48	Positive	Positive	Negative	G3	T1	LumA	4.63889	1
MB-4707	59.85	Negative	Negative	Negative	G3	T2	Basal	18.4333	0
MB-4708	63.03	Positive	Negative	Negative	G3	T1	LumA	18.9917	1
MB-4709	49.02	Positive	Positive	Negative	G2	T2	LumA	12.2306	0
MB-4710	77.12	Positive	Positive	Negative	G3	T1	LumA	4.80556	0
MB-4711	56.07	Negative	Negative	Positive	G3	T3	claudin-low	2.62222	1
MB-4712	46.59	Positive	Negative	Negative	G3	T2	Normal	20.7944	1
MB-4714	64.68	Negative	Negative	Negative	G3	T1	Basal	6.97222	1
MB-4715	67.8	Negative	Negative	Negative	G3	T2	Basal	2.93611	1
MB-4716	52.98	Positive	Positive	Negative	G3	T2	LumA	6.34444	1
MB-4717	43.51	Negative	Negative	Negative	G3	T2	Basal	3.575	1
MB-4718	44.27	Positive	Positive	Negative	G1	T3	Normal	16.5278	1
MB-4719	67.27	Positive	Positive	Negative	G2	T2	LumA	6.79722	1
MB-4721	66.39	Positive	Negative	Negative	G1	T3	LumA	1.97778	1
MB-4722	64.02	Positive	Positive	Negative	NA	T2	LumA	7.175	0
MB-4723	64.76	Positive	Negative	Negative	G3	T1	LumB	17.6639	0
MB-4724	60.44	Negative	Negative	Positive	G3	T2	Her2	12.1722	0
MB-4725	65.83	Positive	Positive	Positive	G3	T2	Her2	8.23056	1
MB-4729	75.41	Positive	Negative	Positive	G3	T2	LumA	2.33333	1
MB-4730	51.29	Positive	Positive	Negative	G3	T3	LumA	10.9417	1
MB-4731	49.43	Negative	Negative	Positive	G3	T3	Her2	3.73889	1
MB-4732	26.72	Negative	Negative	Negative	G3	T2	Basal	12.4889	0
MB-4733	56.27	Negative	Negative	Negative	G3	T1	claudin-low	1.64444	1
MB-4735	54.18	Positive	Positive	Negative	G2	T2	LumA	24.8167	0
MB-4737	52.29	Positive	Negative	Negative	G3	T2	LumB	10.1833	0
MB-4738	42.27	Positive	Positive	Negative	G2	T2	Normal	14.6722	0
MB-4739	56.08	Positive	Positive	Negative	G2	T1	LumA	13.4722	1
MB-4741	53.02	Positive	Negative	Negative	G2	T2	LumB	4.70833	1
MB-4742	76.42	Positive	Positive	Negative	NA	T2	LumA	6.92778	1
MB-4743	52.61	Positive	Negative	Negative	G2	T1	Normal	19.1806	0
MB-4744	64.21	Positive	Positive	Negative	G3	T1	LumB	12.75	1
MB-4745	50.08	Negative	Negative	Positive	G3	T2	Her2	3.55556	1
MB-4746	38.1	Positive	Positive	Negative	G3	T2	Normal	20.3694	0
MB-4749	70.57	Positive	Positive	Negative	G3	T2	LumA	4.28889	1
MB-4750	73.21	Positive	Positive	Negative	G2	T2	LumB	3.14444	1
MB-4752	63.7	Positive	Negative	Negative	G2	T3	LumA	10.4389	1
MB-4757	38.93	Negative	Negative	Negative	G3	T1	Basal	2.28333	1
MB-4758	45.77	Negative	Negative	Negative	G3	T1	Basal	17.6611	0
MB-4760	48.41	Positive	Positive	Negative	NA	T1	LumA	10.4	1
MB-4762	67.82	Positive	Positive	Negative	G2	T1	LumA	21.0083	0
MB-4763	44.07	Negative	Negative	Positive	G3	T2	Her2	8.50833	0
MB-4764	57.95	Positive	Positive	Negative	G3	T2	LumA	20.4583	0
MB-4767	74.86	Positive	Positive	Negative	G3	T2	LumB	3.92778	1
MB-4769	65.86	Negative	Negative	Negative	G3	T2	Basal	1.80833	1
MB-4770	70.22	Negative	Negative	Positive	G3	T1	Her2	12.6722	1
MB-4771	47.86	Positive	Positive	Negative	G2	T2	LumA	24.7694	0
MB-4778	78.62	Positive	Positive	Negative	G2	T2	LumA	17.1778	1
MB-4779	53.39	Positive	Positive	Negative	G2	T1	LumA	8.46389	0
MB-4782	43.85	Positive	Positive	Negative	G2	NA	Normal	20.9222	0
MB-4784	63.35	Positive	Negative	Negative	G3	T2	Normal	12.1444	1
MB-4785	75.46	Positive	Positive	Negative	G2	T2	LumA	10.1389	1
MB-4787	68.85	Positive	Positive	Negative	G2	T2	LumA	6.75556	1
MB-4790	43.73	Positive	Negative	Negative	G2	T2	LumA	5.87222	1
MB-4791	83.49	Positive	Negative	Negative	G1	T2	LumB	14.4861	1
MB-4792	49.92	Negative	Negative	Negative	G3	T2	Basal	3.38611	1
MB-4793	72.49	Negative	Negative	Negative	G3	T2	Basal	6.94722	1
MB-4794	89	Positive	Positive	Negative	NA	T2	LumA	3.79167	1
MB-4796	53.18	Positive	Negative	Positive	G2	T2	LumB	10.6889	0
MB-4797	81.06	Positive	Negative	Negative	G2	T2	LumA	8.28056	1
MB-4798	44.51	Positive	Positive	Negative	G2	T2	Normal	21.4306	0
MB-4800	61.3	Positive	Positive	Negative	G3	T2	LumA	9.24444	1
MB-4801	65.83	Positive	Positive	Negative	G3	T2	LumA	10.8639	1
MB-4802	71.67	Positive	Negative	Negative	G2	T2	LumB	3.65833	1
MB-4805	45.39	Positive	Positive	Negative	G3	T2	LumA	10.8167	1
MB-4806	49.77	Positive	Positive	Negative	G2	T1	LumA	16.8139	1
MB-4809	43.77	Positive	Negative	Negative	G3	T1	Basal	23.8389	0
MB-4814	39.92	Positive	Positive	Negative	G2	T2	Normal	6.12222	1
MB-4818	75.74	Positive	Negative	Negative	G2	T3	LumB	6.35278	1
MB-4820	67.19	Positive	Positive	Negative	NA	T1	LumA	4.775	1
MB-4822	76.88	Positive	Positive	Negative	G2	T1	LumA	7.63611	1
MB-4825	65.93	Positive	Positive	Negative	G2	T1	LumA	17.8694	1
MB-4827	78.54	Positive	Negative	Negative	G2	T2	LumA	3.80833	1
MB-4828	78.87	Positive	Negative	Negative	G3	T3	LumB	3.54167	1
MB-4829	83.27	Positive	Negative	Negative	NA	T1	LumB	14.6889	1
MB-4832	45.44	Positive	Positive	Negative	G1	T1	LumA	11.8111	1
MB-4834	49.61	Positive	Negative	Negative	G3	T2	LumB	3.01389	1
MB-4836	55.66	Positive	Positive	Negative	G3	T1	Her2	1.95278	1
MB-4838	74.39	Positive	Negative	Negative	G2	T3	LumB	16.7306	1
MB-4839	67.26	Positive	Positive	Negative	NA	T1	LumB	24.95	0
MB-4843	54.35	Positive	Positive	Negative	NA	T2	LumA	22.0944	0
MB-4845	86.75	Positive	Positive	Negative	NA	T2	LumA	2.12222	1
MB-4846	63.07	Positive	Positive	Positive	G2	T2	LumB	8.46944	1
MB-4849	81.52	Positive	Negative	Negative	G3	T2	LumA	3.77778	1
MB-4851	73.95	Positive	Positive	Negative	G2	T2	LumA	7.52222	1
MB-4853	62.35	Positive	Positive	Negative	NA	T1	LumA	22.1611	0
MB-4855	74.8	Positive	Positive	Negative	G3	T2	LumA	3.45556	1
MB-4858	74.56	Positive	Negative	Positive	G3	T1	LumA	10.7778	1
MB-4859	74.29	Negative	Negative	Negative	G2	T1	claudin-low	13.15	1
MB-4860	44.95	Positive	Positive	Negative	G2	T1	LumA	19.55	0
MB-4862	64.32	Positive	Positive	Negative	G3	T2	LumB	15.6083	0
MB-4865	50.7	Negative	Negative	Negative	G3	T2	claudin-low	19.1583	0
MB-4866	43.86	Positive	Positive	Negative	G1	T2	LumA	18.6917	0
MB-4867	47.03	Positive	Positive	Negative	G2	T2	LumA	18.4917	0
MB-4869	67.12	Positive	Positive	Negative	G2	T2	LumA	2.44167	1
MB-4870	57.33	Positive	Positive	Negative	G1	T2	LumA	19.0889	0
MB-4871	74.53	Negative	Negative	Positive	G2	T2	Normal	3.31667	1
MB-4872	58.69	Positive	Positive	Negative	G2	T2	LumA	13.0917	0
MB-4873	64.47	Positive	Positive	Negative	G2	T2	LumB	9.80556	1
MB-4876	42.45	Positive	Negative	Negative	G2	T2	claudin-low	12.55	1
MB-4878	79.35	Positive	Negative	Positive	G2	T2	LumA	1.87222	1
MB-4879	49.34	Negative	Negative	Positive	G3	T1	Her2	6.66389	1
MB-4880	69.68	Negative	Negative	Negative	G3	T2	Basal	17.5806	0
MB-4881	37.05	Negative	Negative	Negative	G3	T2	Basal	22.85	0
MB-4882	76.71	Positive	Positive	Negative	G1	T1	LumA	22.175	1
MB-4883	57.93	Positive	Positive	Negative	G2	T2	LumA	22.4083	0
MB-4886	43.42	Negative	Negative	Positive	G3	T2	Her2	4.01389	1
MB-4887	52.09	Positive	Negative	Negative	G3	T2	Normal	2.95	1
MB-4888	63.95	Negative	Negative	Negative	G3	T1	claudin-low	19.2083	0
MB-4893	33.04	Negative	Negative	Negative	G3	T2	claudin-low	14.725	0
MB-4894	47.71	Positive	Positive	Negative	G3	T2	LumA	19.3667	0
MB-4896	41.53	Negative	Negative	Positive	G3	T2	Basal	5.40556	1
MB-4897	40.04	Positive	Positive	Negative	G1	T1	Normal	16.4528	0
MB-4898	63.63	Positive	Positive	Negative	G2	T1	LumA	9.825	1
MB-4899	40.25	Positive	Positive	Negative	G2	T2	LumA	22.9778	0
MB-4900	47.61	Positive	Negative	Negative	G2	T1	LumB	18.7167	0
MB-4904	64.3	Negative	Negative	Negative	G3	NA	claudin-low	10.7694	1
MB-4906	73.03	Positive	Positive	Negative	G1	T2	LumA	19.4889	1
MB-4908	69.87	Positive	Positive	Positive	G3	T2	LumB	3.99167	1
MB-4911	43.51	Negative	Negative	Negative	G3	T1	Basal	2.61944	1
MB-4912	78.19	Positive	Positive	Negative	G2	T2	LumB	4.16667	1
MB-4925	76.54	Positive	Positive	Negative	G2	T2	LumB	8.56389	1
MB-4928	75.2	Negative	Negative	Negative	G3	T2	Her2	18.3361	0
MB-4929	59.49	Negative	Negative	Positive	G3	T2	Her2	3.33333	1
MB-4930	62.43	Positive	Negative	Positive	G3	T2	LumB	4.86944	0
MB-4931	58.39	Negative	Negative	Negative	G3	T2	claudin-low	2.53056	1
MB-4933	50.78	Positive	Negative	Negative	G2	T2	LumA	22.7417	0
MB-4934	74.85	Positive	Positive	Negative	G2	T2	LumB	5.85278	0
MB-4935	36.35	Negative	Negative	Positive	G3	T2	Her2	16.1833	0
MB-4937	41.09	Positive	Positive	Negative	G3	T2	LumB	6.43611	1
MB-4938	33.92	Negative	Negative	Negative	G2	T2	Basal	5.88333	1
MB-4941	57.32	Positive	Positive	Negative	G2	T2	LumA	4.88611	1
MB-4942	60.31	Negative	Negative	Negative	G3	T2	claudin-low	10.3444	1
MB-4944	77.77	Positive	Positive	Negative	G2	T1	LumB	19.7722	1
MB-4945	65.53	Negative	Negative	Negative	G3	T1	Basal	1.67778	1
MB-4949	69.75	Positive	Negative	Negative	G3	T2	LumB	18.0806	0
MB-4950	69.99	Positive	Positive	Negative	G3	T2	LumA	12.55	1
MB-4952	67.15	Negative	Negative	Positive	G3	T2	Her2	15.3667	0
MB-4956	69.31	Positive	Negative	Negative	G3	T3	LumB	5.775	1
MB-4957	70.38	Positive	Negative	Negative	G2	T2	LumB	16.4722	1
MB-4959	76.93	Positive	Positive	Negative	G1	T1	LumA	9.79722	1
MB-4961	56.94	Positive	Positive	Negative	G2	T2	LumA	18.2889	0
MB-4962	72.44	Positive	Positive	Negative	G2	T1	LumA	16.4861	1
MB-4965	69.93	Positive	Positive	Negative	G2	T2	LumA	21.9667	1
MB-4966	55.83	Positive	Positive	Negative	G1	T2	LumB	4.10833	1
MB-4967	61.16	Positive	Positive	Negative	G2	T1	LumA	10.8917	1
MB-4968	56.03	Positive	Positive	Negative	G2	T2	LumA	6.55833	0
MB-4969	76.81	Positive	Positive	Negative	G2	T2	LumA	16.5083	1
MB-4970	77.45	Positive	Positive	Negative	G2	T2	LumB	7.4	1
MB-4974	65.16	Negative	Negative	Negative	G3	T1	Basal	14.675	1
MB-4976	73.65	Positive	Positive	Negative	G1	T2	LumA	18.675	1
MB-4977	72.54	Positive	Positive	Negative	G3	T2	LumA	18.0611	1
MB-4978	58.89	Positive	Negative	Negative	NA	T2	Normal	16.5361	0
MB-4981	69.67	Positive	Positive	Negative	G3	T2	LumA	15.0639	1
MB-4982	62.99	Negative	Negative	Negative	G3	T1	Her2	1.59722	1
MB-4986	41	Positive	Negative	Negative	G2	T2	LumA	6.65	1
MB-4987	76.37	Positive	Negative	Negative	G2	T2	LumA	18.4806	1
MB-4991	77.13	Positive	Negative	Negative	G3	T2	LumB	10.5722	0
MB-4992	66.47	Negative	Negative	Negative	G2	T2	LumA	13.7806	0
MB-4993	33.55	Negative	Negative	Negative	G3	T2	Her2	6.26944	1
MB-4994	77.54	Positive	Positive	Negative	G2	T2	LumB	14.5111	1
MB-4996	69.65	Positive	Positive	Negative	G1	T1	LumA	8.31389	1
MB-4998	75.27	Positive	Negative	Negative	G3	T2	LumB	5.46389	1
MB-4999	44.84	Positive	Positive	Negative	G2	T2	LumA	15.6611	0
MB-5001	71.61	Positive	Negative	Negative	G2	T2	LumA	6.81667	1
MB-5004	42.84	Positive	Negative	Negative	G3	T2	Her2	18.0611	0
MB-5008	65.76	Negative	Negative	Negative	G3	T3	Her2	18.6083	0
MB-5011	67.68	Positive	Positive	Negative	G2	T2	LumA	6.70833	1
MB-5013	68.56	Positive	Positive	Negative	G2	T2	LumA	20.9333	1
MB-5014	69.93	Positive	Positive	Negative	G3	T2	LumB	17.7806	0
MB-5015	44.36	Positive	Positive	Negative	G3	T2	LumA	21.025	1
MB-5017	65.86	Positive	Negative	Negative	G3	T1	claudin-low	12.0778	0
MB-5018	72.12	Positive	Positive	Negative	G2	T2	LumA	9.05	1
MB-5019	49.88	Negative	Positive	Negative	G3	T1	Normal	3.15	1
MB-5020	62.68	Positive	Positive	Negative	G3	T1	LumA	7.06944	1
MB-5027	46.95	Positive	Positive	Negative	G3	T2	LumA	15.8222	0
MB-5033	63.92	Positive	Negative	Negative	G1	T2	LumB	4.39444	1
MB-5035	56.47	Positive	Positive	Negative	G3	T3	LumA	17.7667	1
MB-5039	67.7	Positive	Negative	Positive	G3	T3	LumB	5.17778	1
MB-5040	72.73	Positive	Negative	Negative	G3	T2	LumB	6.59722	1
MB-5041	45.4	Negative	Negative	Negative	G3	T2	claudin-low	14.4944	0
MB-5043	70.42	Positive	Positive	Negative	G3	T2	LumA	10.6972	1
MB-5044	55.56	Positive	Negative	Negative	G2	T1	LumB	11.6194	0
MB-5045	70.11	Positive	Positive	Negative	G3	T2	LumA	14.025	1
MB-5048	44.12	Positive	Positive	Negative	G2	T1	LumA	7.19722	1
MB-5049	61.76	Positive	Positive	Negative	G2	T1	LumB	21.275	0
MB-5050	55.04	Positive	Positive	Negative	G2	T1	LumA	15.3611	0
MB-5052	76.66	Negative	Negative	Negative	G3	T2	claudin-low	2.88056	1
MB-5053	68.21	Positive	Positive	Negative	G2	T2	LumA	12.55	1
MB-5054	52.57	Negative	Negative	Positive	G3	T1	Basal	15.6417	0
MB-5057	39.25	Negative	Negative	Negative	G3	T1	Basal	4.69444	1
MB-5058	61.04	Negative	Negative	Negative	G3	T1	Normal	14.8944	1
MB-5059	53.69	Positive	Positive	Negative	G2	T1	LumA	21.4694	0
MB-5060	75.01	Positive	Negative	Negative	G2	T2	LumB	12.5083	1
MB-5061	71.05	Positive	Positive	Negative	G2	T2	LumB	3.28611	0
MB-5062	75.55	Positive	Negative	Positive	G3	T2	LumB	14.0222	0
MB-5063	41.54	Negative	Negative	Positive	G3	T2	Her2	17.9306	0
MB-5064	63.4	Positive	Positive	Negative	G2	T2	LumA	7.625	0
MB-5065	68.66	Negative	Negative	Negative	G3	T1	claudin-low	15.4	0
MB-5066	53.58	Positive	Positive	Negative	G2	T2	LumA	7.89167	0
MB-5068	71.19	Positive	Positive	Negative	G2	T1	LumA	15.2083	0
MB-5070	47.38	Negative	Negative	Negative	G3	T2	Basal	17.825	0
MB-5072	52.23	Negative	Negative	Negative	G3	T2	Her2	4.18611	1
MB-5073	67.87	Positive	Positive	Negative	NA	T2	claudin-low	16.1806	1
MB-5074	70.59	Positive	Negative	Negative	G3	T2	LumA	18.4667	1
MB-5078	56.33	Positive	Negative	Positive	G2	T2	LumB	7.25833	1
MB-5079	66.38	Positive	Positive	Negative	G2	T1	LumA	16.6611	0
MB-5081	43.63	Positive	Positive	Negative	G2	T1	Normal	4.83333	1
MB-5084	49	Positive	Negative	Negative	G2	T2	LumA	16.5083	1
MB-5086	65.41	Positive	Positive	Negative	NA	T1	LumA	7.01944	1
MB-5088	72.38	Positive	Negative	Negative	G2	T2	LumA	16.6139	1
MB-5092	76.37	Positive	Positive	Negative	G3	T2	LumA	14.5472	1
MB-5093	69.95	Positive	Negative	Negative	G2	T2	Her2	11.8694	1
MB-5097	56.33	Positive	Positive	Negative	G2	T2	LumB	5.13333	0
MB-5098	61.92	Positive	Positive	Negative	NA	T1	LumA	15.5333	1
MB-5100	32.74	Negative	Negative	Negative	G3	T2	claudin-low	1.65833	1
MB-5101	67.86	Positive	Positive	Negative	G2	T2	LumB	2.86111	1
MB-5102	69.93	Negative	Negative	Negative	G3	T2	Basal	2.53056	1
MB-5105	63.24	Positive	Positive	Negative	G2	T1	LumA	17.0361	1
MB-5107	61.06	Positive	Positive	Negative	G3	T2	LumB	6.88611	1
MB-5110	59.12	Positive	Negative	Negative	NA	T2	Normal	1.825	1
MB-5113	43.8	Positive	Negative	Negative	G2	T1	Normal	14.6361	0
MB-5114	57.87	Negative	Negative	Positive	G3	T2	Basal	1.28056	1
MB-5115	40.57	Negative	Negative	Negative	G3	T2	Basal	6.45	0
MB-5116	74.71	Positive	Positive	Negative	G2	T1	LumB	5.98056	1
MB-5117	51.09	Positive	Positive	Negative	G2	T2	LumA	17.4389	0
MB-5118	72.14	Positive	Positive	Negative	G2	T1	LumA	17.6444	0
MB-5119	75.33	Positive	Negative	Negative	G2	T2	LumA	4.98056	0
MB-5120	47.24	Negative	Negative	Positive	G3	T2	Her2	2.31667	1
MB-5121	72.02	Positive	Positive	Negative	G3	T1	LumB	9.575	1
MB-5122	77.66	Positive	Positive	Negative	NA	T2	LumA	10.475	1
MB-5123	69.72	Positive	Negative	Negative	G2	T2	LumA	7.525	1
MB-5124	83.96	Positive	Positive	Negative	G2	T2	LumB	10.35	1
MB-5126	63.48	Negative	Negative	Negative	G3	T1	Basal	2.275	1
MB-5127	74.98	Positive	Positive	Negative	G3	T2	LumB	15.9556	1
MB-5130	58.61	Positive	Positive	Negative	G3	T1	LumA	21.25	1
MB-5134	46.58	Positive	Positive	Negative	G2	T1	LumA	16.3778	0
MB-5135	38.59	Negative	Negative	Negative	G3	T2	Basal	3.11389	1
MB-5138	44.59	Negative	Negative	Negative	G3	T1	Basal	3.08333	1
MB-5139	69.16	Positive	Negative	Negative	G3	T2	LumB	7.49722	1
MB-5143	78.8	Positive	Positive	Negative	G2	T2	LumA	10.6611	1
MB-5144	57.14	Positive	Positive	Negative	G2	T1	LumB	17.7528	0
MB-5145	61.55	Negative	Negative	Negative	G3	T2	Normal	13.2694	1
MB-5147	54.61	Positive	Negative	Positive	G3	T2	LumA	1.68889	0
MB-5148	76.72	Negative	Negative	Negative	G3	T2	Her2	20.4361	1
MB-5150	69.29	Positive	Positive	Negative	G2	T1	Normal	9.23611	1
MB-5152	76.19	Positive	Positive	Negative	G2	T1	LumA	9.66111	1
MB-5154	31.87	Negative	Negative	Positive	G3	T1	Normal	14.2361	0
MB-5155	51.08	Negative	Negative	Negative	NA	T2	Normal	21.6611	0
MB-5157	70.68	Positive	Positive	Negative	G3	T1	Normal	1.51944	1
MB-5160	68.52	Positive	Positive	Negative	G2	T2	LumB	7.31111	1
MB-5161	44.41	Positive	Positive	Negative	G2	T1	Normal	14.6111	0
MB-5162	53.38	Negative	Negative	Negative	G2	T1	claudin-low	13.6944	0
MB-5163	69.04	Positive	Negative	Negative	G3	T1	LumA	17.6833	1
MB-5164	48.76	Positive	Positive	Positive	G3	T1	Normal	6.70833	0
MB-5166	69.23	Positive	Positive	Positive	G3	T2	LumB	6.72778	1
MB-5167	60.46	Positive	Positive	Negative	NA	T2	LumB	17.3667	0
MB-5169	62.84	Positive	Positive	Negative	G3	T2	LumB	4.33056	1
MB-5171	46.79	Positive	Positive	Negative	G2	T1	Normal	15.4167	1
MB-5172	49.57	Negative	Negative	Positive	G3	T2	Her2	15.3556	0
MB-5173	69.05	Negative	Negative	Negative	G3	T2	Basal	1.84444	1
MB-5174	54.69	Positive	Negative	Positive	NA	T1	Her2	12.6	1
MB-5175	50.08	Positive	Positive	Negative	NA	T1	claudin-low	16.225	1
MB-5176	53.96	Positive	Negative	Negative	G2	T1	claudin-low	9.38611	1
MB-5177	68.53	Positive	Negative	Negative	G3	NA	claudin-low	5.43611	1
MB-5178	65.26	Positive	Negative	Negative	G3	T2	Normal	15.3611	0
MB-5179	68.6	Positive	Negative	Negative	G3	T1	LumA	20.55	1
MB-5182	78.04	Positive	Positive	Negative	G3	T2	LumA	11.1889	1
MB-5183	74.34	Positive	Positive	Negative	G2	T1	LumA	9.87778	1
MB-5184	79.76	Positive	Positive	Negative	G2	T2	LumA	7.44444	1
MB-5185	61.88	Positive	Positive	Negative	G3	T2	LumA	6.45556	1
MB-5186	42.84	Positive	Positive	Positive	NA	T1	LumA	16.9389	0
MB-5188	65.44	Positive	Negative	Negative	G3	T2	Basal	1.61667	1
MB-5189	69.24	Positive	Positive	Negative	G3	T2	LumA	9.33056	1
MB-5190	53.07	Negative	Negative	Positive	G3	T1	Basal	20.2139	0
MB-5191	54.75	Positive	Positive	Negative	G3	T2	LumA	11.8472	1
MB-5193	88.8	Positive	Positive	Negative	G1	T2	LumA	4.52222	1
MB-5195	72.16	Positive	Positive	Positive	G3	T1	LumA	16.4056	1
MB-5196	52.98	Positive	Negative	Negative	G2	T1	LumA	7.83611	1
MB-5197	62.11	Positive	Negative	Negative	G2	T2	LumA	18.6528	1
MB-5199	65.35	Negative	Negative	Positive	G3	T1	Basal	17.0333	0
MB-5200	70.23	Positive	Negative	Negative	G3	T1	LumB	4.35833	1
MB-5201	73.17	Positive	Positive	Negative	G2	T2	LumA	8.08056	1
MB-5204	76.91	Positive	Positive	Negative	NA	T2	LumA	15.9944	1
MB-5205	50.24	Positive	Negative	Negative	G3	T2	Basal	15.4417	0
MB-5206	67.45	Positive	Negative	Negative	G2	T1	LumA	17.1444	0
MB-5208	52.43	Negative	Negative	Negative	G3	T2	Basal	12.6583	0
MB-5209	79.17	Negative	Negative	Negative	G3	T3	Basal	14.5917	1
MB-5211	68.42	Positive	Positive	Negative	G3	T2	LumB	20.6528	1
MB-5212	80.17	Positive	Negative	Positive	G3	T2	LumB	14.925	1
MB-5213	74.98	Negative	Negative	Negative	G3	T2	Her2	3.61667	1
MB-5214	66.57	Positive	Positive	Negative	G2	T2	Normal	8.94722	1
MB-5215	74.11	Positive	Negative	Negative	G3	T2	LumB	9.89167	1
MB-5218	42.11	Positive	Negative	Negative	G3	T1	LumB	21.2472	0
MB-5221	63.53	Positive	Positive	Negative	G1	T2	LumA	10.9417	1
MB-5222	76.2	Negative	Negative	Negative	G3	T1	claudin-low	9.31944	1
MB-5223	42.05	Negative	Negative	Negative	G2	T2	claudin-low	12.0556	1
MB-5224	90.23	Positive	Positive	Negative	G3	T2	LumA	8.28333	1
MB-5225	68.01	Negative	Negative	Negative	G3	T2	Basal	3.60556	1
MB-5226	75.53	Positive	Negative	Negative	G3	T1	LumB	16.7167	0
MB-5227	74.46	Positive	Positive	Negative	G2	T1	LumA	15.5861	1
MB-5228	72.56	Positive	Positive	Negative	G3	T2	LumB	15.0611	1
MB-5229	39.99	Negative	Negative	Positive	G3	T2	Basal	2.83056	1
MB-5230	48.17	Positive	Positive	Negative	G2	T1	LumA	14.7083	0
MB-5231	61.28	Negative	Negative	Positive	NA	T2	Her2	1.38056	1
MB-5232	74.53	Negative	Negative	Negative	G2	T1	Basal	17.6	1
MB-5233	79.59	Positive	Positive	Negative	G2	T2	LumB	17.4194	1
MB-5235	59.04	Negative	Negative	Negative	G2	T1	Basal	17.0167	1
MB-5236	63.02	Negative	Negative	Negative	G3	T3	Basal	13.8889	0
MB-5238	46.03	Positive	Negative	Positive	G3	T2	Normal	3.67778	1
MB-5239	69.5	Positive	Positive	Negative	G2	T1	LumB	16.0111	0
MB-5240	56.92	Positive	Positive	Negative	G2	T1	LumA	8.65278	1
MB-5243	62.79	Positive	Negative	Negative	G1	T3	LumB	3.20278	1
MB-5244	69.2	Positive	Positive	Negative	G3	T2	LumB	18.0722	1
MB-5251	76.77	Positive	Positive	Negative	NA	T2	LumA	9.37222	1
MB-5253	69.59	Positive	Positive	Negative	G2	T2	LumA	8.50556	1
MB-5256	70.31	Positive	Positive	Negative	G2	T2	LumA	9.00556	1
MB-5258	72.77	Negative	Negative	Negative	G3	T2	Basal	8.42222	1
MB-5259	41.28	Negative	Negative	Positive	G3	T2	Her2	3.84722	1
MB-5260	72.23	Positive	Positive	Negative	G3	T1	LumB	16.8417	1
MB-5261	66.12	Positive	Positive	Negative	G2	T1	LumB	9.70556	1
MB-5264	46.4	Positive	Positive	Negative	G3	T1	LumA	16.6083	0
MB-5266	76.83	Positive	Negative	Positive	G3	T2	LumB	6.96944	1
MB-5267	52.77	Positive	Positive	Negative	G2	T1	LumA	5.92222	1
MB-5268	47.98	Positive	Positive	Negative	G2	T2	LumA	15.5111	0
MB-5270	67.1	Positive	Positive	Negative	G3	T2	LumA	15.6528	1
MB-5271	58.25	Positive	Negative	Negative	G2	T2	LumB	13.9583	0
MB-5272	40.71	Positive	Negative	Negative	G3	T2	claudin-low	16.8278	1
MB-5273	60.33	Positive	Positive	Negative	G3	T2	LumB	5.07222	1
MB-5275	72.19	Positive	Negative	Negative	G2	NA	Her2	6.33056	1
MB-5277	35.78	Positive	Positive	Negative	G2	T1	Normal	18.4222	1
MB-5278	47.92	Positive	Positive	Negative	NA	T2	Normal	8.33056	1
MB-5279	66.55	Positive	Negative	Negative	G3	T2	LumA	5.73056	1
MB-5280	45.85	Positive	Positive	Negative	G3	T1	Normal	6.48889	1
MB-5281	55.72	Negative	Negative	Negative	G3	T1	LumA	6.60833	0
MB-5284	68.18	Positive	Positive	Negative	G3	T2	LumA	5.44444	1
MB-5287	69.46	Positive	Positive	Negative	G2	T2	LumA	10.3333	1
MB-5288	70.1	Positive	Negative	Negative	G2	T2	LumB	10.7	1
MB-5290	69.42	Positive	Positive	Negative	G2	T2	LumA	3.07778	1
MB-5291	67.25	Positive	Positive	Negative	G2	T1	LumB	12.7944	0
MB-5292	82.06	Positive	Negative	Positive	G2	T1	LumB	4.03611	1
MB-5293	70.86	Positive	Positive	Negative	G2	T2	LumA	17.4139	1
MB-5294	31.71	Negative	Positive	Negative	G3	T3	Basal	16.3278	0
MB-5295	60.51	Negative	Negative	Negative	G2	T2	Basal	6.30833	1
MB-5296	78.93	Negative	Negative	Positive	G3	T2	claudin-low	1.15	1
MB-5298	49.63	Negative	Negative	Negative	G3	T2	Basal	7.075	1
MB-5299	53.35	Negative	Negative	Negative	G3	T2	Basal	1.39167	1
MB-5300	55.53	Positive	Positive	Negative	G1	T1	LumA	15.8472	0
MB-5305	61.88	Positive	Positive	Negative	G2	T2	LumA	12.4528	1
MB-5306	58.26	Positive	Negative	Negative	G3	T1	LumA	13.3111	0
MB-5308	67.62	Positive	Positive	Negative	G3	T2	Normal	8.73056	1
MB-5310	71.4	Positive	Negative	Negative	G2	T2	LumA	12.775	1
MB-5311	73.01	Positive	Positive	Negative	G2	T2	claudin-low	4.80556	1
MB-5312	50.6	Negative	Negative	Positive	G3	T3	Her2	3.15833	1
MB-5313	79.12	Positive	Positive	Negative	NA	T2	Her2	3.87778	1
MB-5315	52.13	Negative	Negative	Positive	G3	T3	Her2	3.58611	1
MB-5317	69.7	Positive	Positive	Negative	G2	T1	LumB	4.46944	1
MB-5318	60.96	Positive	Negative	Negative	G3	T1	LumB	1.18056	1
MB-5322	66.58	Positive	Negative	Negative	G2	T2	LumA	8.525	1
MB-5323	31.26	Negative	Negative	Negative	G3	T1	claudin-low	18.8389	0
MB-5324	64.01	Positive	Positive	Negative	G2	T1	LumA	15.8417	1
MB-5326	79.26	Positive	Negative	Negative	G1	T2	Normal	8.01667	1
MB-5327	66.94	Negative	Negative	Positive	G2	T2	Her2	13.6278	0
MB-5328	74.57	Positive	Negative	Negative	G2	T2	LumB	1.18333	1
MB-5329	64.64	Positive	Negative	Negative	G3	T3	LumA	3.81111	1
MB-5330	70.49	Positive	Positive	Negative	G2	T2	LumA	9.54444	1
MB-5331	54.69	Positive	Negative	Positive	G2	T2	LumA	10.3444	1
MB-5332	68.93	Positive	Positive	Positive	G2	T1	Her2	8.23611	1
MB-5334	78.44	Positive	Positive	Negative	G3	T2	LumA	7.11667	1
MB-5335	41.81	Negative	Negative	Negative	G3	T2	Basal	2.10278	1
MB-5338	61.24	Positive	Negative	Negative	G2	T2	LumB	4.30556	1
MB-5339	71.78	Positive	Negative	Negative	G3	T1	NC	16.3222	0
MB-5341	56.37	Positive	Positive	Negative	G2	T2	LumB	20.9028	0
MB-5345	76.87	Positive	Positive	Negative	G1	T1	Normal	18.0028	1
MB-5346	52.09	Negative	Negative	Negative	G3	T3	Basal	16.1917	0
MB-5347	56.89	Positive	Positive	Negative	G3	T2	LumB	17.6583	1
MB-5348	41.27	Negative	Negative	Negative	G3	T1	claudin-low	14.1389	0
MB-5350	66.7	Positive	Negative	Negative	G3	T2	claudin-low	4.46944	1
MB-5351	47.35	Negative	Negative	Positive	G3	T1	Normal	16.8417	0
MB-5358	72.88	Positive	Negative	Negative	G2	T3	LumA	2.40278	1
MB-5360	66.39	Positive	Negative	Negative	G2	T3	LumA	13.4278	1
MB-5361	76.01	Positive	Positive	Negative	G2	T2	LumA	1.28056	1
MB-5364	56.89	Positive	Positive	Negative	G3	T1	Normal	10.4806	1
MB-5365	79.29	Positive	Positive	Negative	G2	T2	LumA	1.91944	1
MB-5366	75.56	Positive	Negative	Negative	G3	T2	Her2	20.2639	0
MB-5368	77.15	Positive	Positive	Negative	G3	T1	Normal	8.34444	1
MB-5369	66.18	Positive	Positive	Negative	G2	T2	LumA	3.275	1
MB-5370	62.55	Positive	Positive	Negative	G3	T2	LumB	9.94167	1
MB-5373	67.13	Positive	Negative	Negative	G3	T2	LumB	0.211111	0
MB-5377	35.14	Positive	Positive	Negative	G3	T2	LumB	8.5	1
MB-5378	57.99	Positive	Negative	Negative	G3	T2	Basal	1.02222	1
MB-5381	44	Negative	Negative	Positive	G3	T2	Her2	16.8194	1
MB-5382	69.27	Positive	Positive	Negative	G2	T2	LumA	9.68611	1
MB-5383	83.9	Positive	Positive	Negative	G2	T3	LumA	9.47222	1
MB-5384	61.05	Positive	Positive	Negative	G2	T1	LumA	5.93056	1
MB-5386	65.86	Positive	Positive	Negative	G2	T2	LumB	16.0167	0
MB-5388	69.8	Positive	Positive	Negative	G2	T1	LumA	12.2444	1
MB-5389	64.76	Positive	Positive	Negative	G2	T2	LumA	10.3972	1
MB-5390	37.27	Negative	Negative	Negative	G3	T1	Basal	2.57778	1
MB-5392	57.34	Negative	Negative	Negative	G3	T1	claudin-low	19.7722	0
MB-5393	82.72	Positive	Positive	Negative	G2	T2	LumB	12.8333	1
MB-5395	71.51	Positive	Positive	Negative	G3	T1	LumA	13.7639	0
MB-5396	61.84	Positive	Negative	Negative	G3	T1	LumB	13.8056	0
MB-5397	61.16	Positive	Positive	Negative	G3	T2	LumA	14.4056	1
MB-5398	71.01	Positive	Positive	Negative	G2	T2	LumA	17.75	0
MB-5399	73.1	Positive	Negative	Negative	NA	T2	LumA	8.9	1
MB-5401	75.42	Positive	Positive	Negative	G2	T1	LumA	5.84722	0
MB-5402	81.76	Positive	Positive	Negative	G2	T1	LumA	8.98056	1
MB-5403	85.94	Positive	Positive	Negative	G2	T2	LumA	7.97778	1
MB-5404	81.57	Positive	Positive	Negative	G2	T2	LumA	6.22778	1
MB-5405	64.43	Positive	Negative	Negative	G3	T2	claudin-low	9.8	0
MB-5406	80.48	Positive	Positive	Negative	NA	T2	LumB	8.11944	1
MB-5407	36.03	Positive	Positive	Negative	G3	T1	LumA	17.1333	0
MB-5408	65.48	Negative	Negative	Negative	G2	T1	claudin-low	8.45	0
MB-5409	51.62	Negative	Negative	Positive	G3	T2	Her2	16.5111	0
MB-5410	66.45	Positive	Positive	Negative	G3	T2	LumA	16.8972	0
MB-5411	43.61	Negative	Negative	Positive	G3	T1	Her2	2.16667	1
MB-5412	51.87	Positive	Positive	Negative	G2	T1	LumA	18.3528	0
MB-5414	61.14	Positive	Negative	Positive	G3	T2	LumB	11.7167	1
MB-5417	45.8	Negative	Negative	Positive	G3	T3	Her2	8.92222	0
MB-5418	64.15	Positive	Positive	Positive	G3	T2	LumB	17.2639	0
MB-5420	71.49	Positive	Negative	Positive	G3	T2	Basal	16.1583	0
MB-5421	68	Negative	Negative	Negative	G3	T2	Basal	16.2139	0
MB-5422	47.14	Positive	Positive	Negative	G1	T2	LumA	3.83889	1
MB-5424	66.42	Positive	Positive	Negative	G2	T1	LumA	6.96111	1
MB-5425	67.59	Positive	Positive	Negative	G2	T2	LumA	4.12222	1
MB-5426	53.69	Negative	Positive	Positive	G3	T2	Basal	2.88611	1
MB-5427	83.68	Negative	Negative	Negative	G2	T2	Basal	12.9778	1
MB-5428	55.36	Positive	Positive	Negative	G2	T1	LumA	12.5389	0
MB-5429	86.04	Positive	Negative	Negative	G2	T2	LumA	2.55833	1
MB-5431	49.91	Positive	Positive	Negative	G2	T1	claudin-low	1.32222	1
MB-5432	61	Positive	Positive	Negative	G2	T2	LumA	8.20833	1
MB-5433	69.37	Positive	Positive	Negative	G2	T2	LumA	14.6972	1
MB-5434	71.07	Positive	Positive	Negative	G3	T3	LumB	3.76389	1
MB-5435	77.09	Positive	Positive	Negative	NA	T2	LumB	8.66667	1
MB-5440	49.05	Negative	Negative	Negative	G3	T1	claudin-low	16.3861	0
MB-5441	90.08	Negative	Negative	Positive	G3	T2	Her2	0.808333	1
MB-5442	44.93	Negative	Positive	Negative	G3	T2	Basal	17.15	0
MB-5444	49.58	Positive	Positive	Negative	G1	T1	LumA	20.0361	0
MB-5446	51.25	Negative	Negative	Negative	G3	T2	Her2	13.5694	1
MB-5447	68.1	Positive	Positive	Negative	NA	T1	LumB	12.4056	1
MB-5450	38.92	Negative	Negative	Negative	G3	T1	claudin-low	15.85	0
MB-5451	43.44	Positive	Positive	Negative	G2	T1	LumA	15.825	0
MB-5452	66.2	Positive	Positive	Negative	G2	T1	LumA	1.34722	1
MB-5453	36.99	Negative	Positive	Negative	G3	T2	Normal	4.775	1
MB-5454	55.57	Positive	Negative	Negative	G3	T2	LumB	4.22222	1
MB-5455	73.24	Positive	Negative	Negative	G2	T1	LumA	5.15	1
MB-5457	52.57	Positive	Positive	Negative	G2	T1	LumA	13.7139	1
MB-5458	54.96	Negative	Negative	Positive	G3	T2	Basal	15.2861	0
MB-5459	64.07	Positive	Negative	Positive	G3	T2	LumB	7.56667	1
MB-5463	71.91	Positive	Positive	Negative	NA	T2	LumB	4.84444	1
MB-5464	65.58	Positive	Positive	Negative	NA	T1	LumA	9.71111	1
MB-5465	69.83	Negative	Negative	Negative	G3	T2	Basal	1.56667	1
MB-5468	48.1	Negative	Negative	Positive	G3	T2	Basal	8.28056	0
MB-5470	48.07	Positive	Positive	Negative	G1	NA	Basal	3.50556	1
MB-5471	67.54	Positive	Negative	Negative	G3	T1	LumA	15.4806	0
MB-5472	74.78	Positive	Positive	Negative	G2	T2	LumA	1.63056	1
MB-5473	72.61	Positive	Positive	Negative	G3	T2	LumA	10.4917	1
MB-5474	46.26	Negative	Negative	Positive	G3	T2	claudin-low	18.8917	0
MB-5475	73.55	Positive	Positive	Negative	G2	T2	LumB	0.211111	1
MB-5477	59.02	Positive	Positive	Negative	G2	T2	LumB	9.20556	0
MB-5478	72.23	Positive	Negative	Negative	G3	T2	LumA	2.85833	1
MB-5481	57.62	Positive	Negative	Negative	G3	T2	LumB	3.86389	1
MB-5482	40.75	Positive	Negative	Negative	G3	T1	Basal	1.47222	1
MB-5483	44.5	Negative	Negative	Positive	G2	T2	Her2	3.53611	1
MB-5484	47.3	Positive	Positive	Negative	G2	T2	LumA	19.875	0
MB-5485	80.08	Positive	Negative	Negative	G3	T2	LumB	2.65	1
MB-5486	75.65	Positive	Positive	Negative	G3	T2	LumB	10.275	1
MB-5489	53.6	Positive	Positive	Negative	G2	T1	LumA	18.0806	0
MB-5490	65.31	Positive	Positive	Negative	G2	T2	LumA	4.26667	1
MB-5491	72.25	Positive	Positive	Negative	G3	T3	LumB	5.48611	1
MB-5492	74.28	Positive	Negative	Negative	G3	T3	LumA	1.94722	1
MB-5493	69.84	Positive	Negative	Negative	G3	T3	LumB	4.76944	1
MB-5495	42.64	Positive	Positive	Negative	G2	T2	LumA	19.0667	0
MB-5497	69.56	Positive	Positive	Negative	G2	T2	LumB	19.7917	0
MB-5498	64.1	Positive	Negative	Negative	G3	T1	Her2	18.7639	0
MB-5499	65.5	Positive	Positive	Negative	G1	T2	LumA	10.3111	0
MB-5502	51.62	Positive	Positive	Negative	G2	T2	LumB	15.8111	0
MB-5505	74.26	Positive	Positive	Negative	G2	T1	LumB	13.7167	1
MB-5510	75.73	Positive	Positive	Negative	G3	T2	LumA	8.59167	1
MB-5511	54.18	Negative	Positive	Negative	G3	T2	Her2	13.2472	0
MB-5513	86.55	Positive	Positive	Negative	G2	T2	Basal	3.05278	1
MB-5514	63.45	Positive	Positive	Negative	G2	T2	LumA	15.2417	0
MB-5518	72.39	Positive	Positive	Negative	G3	T2	LumB	2.57222	1
MB-5519	72.61	Positive	Positive	Negative	G2	T2	LumA	14.1028	1
MB-5520	38.49	Positive	Negative	Negative	G3	T2	LumA	1.35833	1
MB-5521	69.27	Positive	Negative	Negative	G3	T2	LumB	10.4	0
MB-5525	63.2	Positive	Negative	Negative	G3	T2	LumB	0.166667	0
MB-5526	45.42	Negative	Negative	Negative	G3	T2	Basal	12.5889	0
MB-5527	53.48	Negative	Negative	Positive	G2	T1	claudin-low	15.0472	0
MB-5529	40.21	Negative	Negative	Negative	G3	T2	Basal	1.23333	1
MB-5530	50.61	Positive	Positive	Negative	G3	T2	Basal	15.4944	0
MB-5531	66.56	Negative	Negative	Negative	G2	T1	claudin-low	15.3306	0
MB-5532	69.66	Positive	Negative	Negative	G2	T2	LumA	6.65556	1
MB-5533	71.64	Positive	Positive	Negative	G3	T2	Normal	13.1694	0
MB-5534	80.09	Positive	Negative	Negative	G2	T2	claudin-low	6.59167	1
MB-5535	49.87	Negative	Negative	Positive	G3	T2	Her2	10.0111	1
MB-5540	76.53	Positive	Negative	Positive	G3	T2	LumB	4.03611	1
MB-5541	60.13	Positive	Positive	Negative	G2	T2	LumA	16.6778	0
MB-5543	79.11	Positive	Positive	Negative	G3	T2	LumA	2.86944	1
MB-5547	43.08	Negative	Negative	Negative	G3	T2	Basal	8.21389	0
MB-5548	62.43	Negative	Negative	Negative	G3	T2	claudin-low	2.11111	0
MB-5549	54.83	Negative	Negative	Positive	G2	T2	Her2	7.41111	1
MB-5550	84.3	Positive	Positive	Negative	G2	T2	LumA	14.275	1
MB-5551	67.24	Negative	Negative	Negative	G3	T2	Basal	15.1861	0
MB-5552	69.77	Positive	Positive	Negative	NA	T2	LumB	2.89167	1
MB-5553	70.52	Positive	Positive	Negative	G2	T2	LumB	12.875	1
MB-5554	57.75	Positive	Positive	Negative	G1	T2	LumA	19.1528	0
MB-5556	53.56	Positive	Negative	Negative	G3	T2	LumB	18.7833	0
MB-5558	35.13	Negative	Positive	Positive	G3	T3	Basal	2.08611	0
MB-5559	42.12	Positive	Positive	Negative	G3	T2	Basal	1.56944	1
MB-5560	44.05	Negative	Negative	Negative	G2	T1	Basal	15.55	0
MB-5562	73.93	Positive	Positive	Negative	G2	T1	LumB	8.58056	1
MB-5563	76.3	Positive	Negative	Negative	G2	T1	LumA	9.80556	1
MB-5565	64.27	Negative	Positive	Negative	G3	T2	claudin-low	16.175	1
MB-5566	38.44	Negative	Negative	Negative	G3	T2	Basal	19.5333	0
MB-5567	74.95	Positive	Positive	Negative	G2	T2	LumA	14.8806	1
MB-5571	78.84	Positive	Positive	Negative	G2	T2	LumA	12.8222	1
MB-5572	47.88	Negative	Negative	Negative	G3	T1	claudin-low	14.8861	0
MB-5575	52.63	Positive	Positive	Negative	G2	T2	LumB	9.80556	1
MB-5576	67.79	Positive	Positive	Negative	G3	T2	LumB	16.1667	0
MB-5577	68.64	Negative	Negative	Negative	G3	T3	claudin-low	4.61667	1
MB-5579	68.82	Positive	Positive	Negative	G3	T2	LumA	7.55	1
MB-5580	75.28	Positive	Positive	Negative	G2	T2	LumA	5.96944	1
MB-5582	46.43	Positive	Positive	Negative	G2	T1	LumA	18.5278	0
MB-5583	50.75	Positive	Positive	Negative	G2	T1	LumA	9.28056	0
MB-5584	69.55	Positive	Negative	Negative	G3	T2	Her2	7.59167	1
MB-5588	66.55	Positive	Negative	Negative	G3	T1	claudin-low	6.76111	1
MB-5589	70.86	Positive	Positive	Negative	G2	T2	LumA	15.4278	0
MB-5590	64.93	Positive	Positive	Negative	G3	T2	LumB	1.48611	0
MB-5591	46.28	Positive	Positive	Negative	G2	T1	LumA	12.9472	1
MB-5592	66.01	Positive	Positive	Negative	G2	T2	LumB	2.19444	1
MB-5593	40.53	Negative	Negative	Positive	G3	T2	Her2	7.70833	1
MB-5596	54.27	Positive	Positive	Negative	G2	T2	LumA	13.9944	1
MB-5597	75.38	Positive	Positive	Negative	G2	T2	LumA	2.72778	1
MB-5599	62.88	Positive	Positive	Negative	G2	T2	LumA	18.7389	0
MB-5601	61.73	Positive	Negative	Negative	G2	T1	LumA	17.9	1
MB-5602	39.7	Negative	Negative	Negative	G3	T2	Basal	18.7028	0
MB-5603	70.79	Positive	Negative	Negative	G2	T2	LumA	14.3028	1
MB-5604	66.88	Positive	Positive	Negative	G2	T2	LumB	12.1361	0
MB-5605	40.37	Positive	Positive	Negative	G2	T2	LumB	10.3083	0
MB-5613	80.21	Positive	Positive	Negative	G2	T2	LumB	17.6972	1
MB-5614	62.87	Positive	Positive	Negative	G3	T1	LumA	9.70278	1
MB-5616	41.53	Negative	Negative	Negative	G3	T2	claudin-low	15.0528	0
MB-5617	81.63	Positive	Positive	Negative	G2	T2	LumA	10.6833	1
MB-5620	79.42	Positive	Positive	Negative	G2	T2	LumA	3.50556	1
MB-5622	62.89	Positive	Positive	Negative	G3	T2	LumB	15.2444	0
MB-5623	44.99	Positive	Positive	Negative	G2	T2	LumB	11.4833	1
MB-5624	55.43	Negative	Negative	Negative	G3	T2	Basal	11.3333	0
MB-5626	73.75	Positive	Negative	Negative	G2	T2	LumA	6.91389	0
MB-5628	65.06	Positive	Positive	Positive	G3	NA	LumB	3.55	1
MB-5629	71.36	Positive	Positive	Negative	G2	T2	LumA	8.65	1
MB-5632	78.55	Positive	Negative	Negative	G2	T2	LumB	3.18056	1
MB-5633	62.7	Negative	Negative	Negative	G3	T2	claudin-low	2.91944	1
MB-5634	55.53	Negative	Negative	Negative	G3	T2	Basal	5.24167	1
MB-5635	57.2	Positive	Negative	Negative	G2	T1	LumA	1.75556	1
MB-5636	68.49	Positive	Positive	Negative	NA	T2	LumB	9.025	1
MB-5638	65.14	Positive	Positive	Negative	G2	T2	LumA	16.3083	1
MB-5640	58	Positive	Positive	Negative	G2	T1	Normal	14.3583	0
MB-5641	78.64	Positive	Positive	Negative	G3	T2	LumB	15.1556	0
MB-5642	68.13	Positive	Positive	Negative	G2	T2	LumA	13.0667	1
MB-5645	71.31	Positive	Positive	Negative	G2	T2	LumA	1.85278	1
MB-5646	58.4	Positive	Negative	Negative	G3	T2	LumB	13.925	1
MB-5647	65.43	Positive	Negative	Negative	G3	T2	LumA	2.56667	1
MB-5651	51.98	Negative	Negative	Negative	G3	T2	claudin-low	1.75	1
MB-5652	68.75	Positive	Negative	Negative	G3	T1	Normal	8.72222	1
MB-5653	60.72	Positive	Negative	Negative	G3	T2	LumB	16.2167	0
MB-5654	82.94	Positive	Positive	Negative	G2	T3	LumB	14.4194	1
MB-5655	67.57	Negative	Negative	Negative	G3	T2	Basal	15.9833	0
MB-5656	74.76	Positive	Positive	Negative	G2	T1	Normal	10.5333	1
MB-6001	68.7	Positive	Negative	Negative	G2	T1	LumA	11.275	1
MB-6006	86.61	Positive	Positive	Negative	G1	T1	LumA	5.29722	1
MB-6007	70.65	Positive	Negative	Negative	G2	T2	Her2	5.87778	1
MB-6008	80.33	Positive	Positive	Negative	G3	T2	LumB	5.75833	1
MB-6010	70.28	Positive	Negative	Negative	G3	T1	LumB	18.1861	0
MB-6011	59.22	Positive	Negative	Negative	NA	T2	LumB	17.5944	1
MB-6012	67.46	Positive	Positive	Negative	G2	T2	LumA	12.0361	1
MB-6014	44.48	Positive	Positive	Negative	G1	T3	Normal	15.9944	1
MB-6016	87.32	Positive	Positive	Negative	G2	T2	LumA	11.9611	1
MB-6017	72.19	Positive	Positive	Negative	G1	T2	LumA	5.90833	1
MB-6018	65.03	Positive	Positive	Negative	G2	T2	LumA	11.9306	1
MB-6019	67	Positive	Negative	Negative	G2	T3	Normal	1.12778	1
MB-6021	51.94	Positive	Positive	Negative	G2	NA	LumA	25.1028	0
MB-6022	90	Positive	Positive	Negative	G2	T2	LumB	4.33889	1
MB-6023	60.28	Positive	Negative	Negative	G2	T2	Normal	19.4139	0
MB-6024	65.63	Positive	Positive	Negative	G2	T2	LumA	21.0222	1
MB-6026	87.75	Positive	Negative	Negative	G2	T2	LumB	4.14444	1
MB-6029	63.35	Positive	Positive	Negative	G3	T1	LumA	23.1972	1
MB-6030	66.76	Positive	Positive	Negative	G1	T2	LumA	12.1139	1
MB-6036	44.65	Negative	Negative	Positive	G3	T2	claudin-low	23.9944	0
MB-6039	65.96	Positive	Positive	Negative	G3	T2	Her2	6.09444	1
MB-6042	70.12	Positive	Positive	Negative	G2	T2	Normal	21.9528	0
MB-6044	70.64	Positive	Negative	Negative	G2	T2	Her2	18.2583	1
MB-6047	72.94	Positive	Positive	Negative	G2	T1	Her2	3.15556	1
MB-6048	58.84	Positive	Positive	Positive	G2	T2	Her2	14.0167	1
MB-6049	62.29	Positive	Positive	Positive	G2	T2	Her2	22.0194	0
MB-6050	51.07	Positive	Positive	Negative	G2	T2	LumA	16.0167	0
MB-6051	65.39	Positive	Negative	Negative	G2	T2	LumA	15.5694	1
MB-6052	36.47	Negative	Negative	Negative	G3	T1	claudin-low	21.2806	0
MB-6053	69.39	Positive	Negative	Negative	G1	T2	LumB	20.9	0
MB-6055	33.08	Negative	Negative	Negative	G3	T2	claudin-low	16.7028	0
MB-6058	41.79	Negative	Negative	Negative	G2	T1	Basal	1.88889	1
MB-6059	50.88	Positive	Positive	Negative	G2	T2	Normal	23.2056	0
MB-6060	53.79	Positive	Positive	Negative	G3	T2	LumB	3.16944	1
MB-6062	31.6	Negative	Negative	Negative	G3	T2	claudin-low	23.5306	0
MB-6063	58.9	Negative	Negative	Positive	G3	T3	Normal	1.3	1
MB-6065	76.69	Positive	Positive	Negative	G1	T2	LumA	15.7111	1
MB-6068	43.75	Negative	Positive	Negative	G2	NA	Basal	15.2167	1
MB-6069	75.55	Positive	Positive	Negative	G2	T2	LumA	21.5111	1
MB-6071	72.81	Positive	Positive	Negative	G2	T2	LumA	4.78333	1
MB-6075	84.04	Positive	Positive	Negative	G2	T2	LumB	15.1944	1
MB-6077	70.92	Positive	Positive	Negative	G2	T1	NC	14.1889	1
MB-6079	68.91	Positive	Negative	Negative	G2	NA	LumB	19.9306	1
MB-6080	79.04	Positive	Positive	Negative	G3	T2	LumB	4.50833	1
MB-6082	46.47	Positive	Negative	Positive	G2	T3	Normal	8.54167	1
MB-6083	73.03	Positive	Positive	Negative	G2	T2	LumA	13.6694	1
MB-6085	58.38	Negative	Negative	Positive	G2	T2	Her2	1.99167	0
MB-6092	80.59	Positive	Negative	Negative	G2	T2	Normal	0.191667	1
MB-6097	68.59	Positive	Negative	Negative	G2	T1	LumA	13.3083	1
MB-6098	28.29	Negative	Negative	Negative	G3	T3	Basal	0.886111	1
MB-6100	53.45	Negative	Negative	Positive	G2	T2	Her2	0.838889	1
MB-6101	82.51	Positive	Positive	Negative	G2	T2	Normal	6.45833	1
MB-6103	66.28	Positive	Negative	Negative	G2	NA	Normal	19.95	0
MB-6105	78.93	Positive	Positive	Positive	G1	T1	Her2	16.0167	1
MB-6107	71.38	Positive	Positive	Negative	G3	NA	Normal	10.2778	1
MB-6108	38.01	Positive	Positive	Negative	G2	T1	LumA	16.1639	0
MB-6113	39.41	Positive	Negative	Positive	G2	T2	Her2	10.3806	1
MB-6114	70.76	Positive	Positive	Positive	G2	T2	Her2	5.56944	0
MB-6116	66.13	Positive	Positive	Positive	G2	T2	Her2	16.0944	0
MB-6118	41.11	Positive	Positive	Negative	G2	T1	LumA	22.05	0
MB-6122	54.74	Positive	Positive	Negative	G2	T2	Basal	21.6833	0
MB-6124	76.99	Positive	Positive	Negative	G3	T1	LumA	9.63611	1
MB-6125	63.27	Positive	Positive	Negative	G2	T1	Normal	12.825	1
MB-6131	57.27	Negative	Negative	Positive	G2	T3	Her2	21.4722	0
MB-6133	74.6	Positive	Negative	Negative	G2	T2	LumA	5.15	1
MB-6135	69.38	Positive	Positive	Negative	G2	T1	LumB	6.55	1
MB-6138	85.85	Positive	Negative	Negative	G3	T2	LumB	2.13611	1
MB-6141	79.84	Positive	Negative	Negative	G3	NA	LumB	6.57222	1
MB-6143	60.6	Negative	Negative	Negative	G3	T2	claudin-low	21.3	0
MB-6144	64.55	Negative	Negative	Negative	G2	T2	claudin-low	21.2444	0
MB-6145	60.41	Positive	Negative	Negative	G2	T2	LumB	2.86111	1
MB-6146	51.04	Positive	Positive	Negative	G3	T1	Her2	7.46667	1
MB-6147	76.01	Positive	Positive	Negative	G1	T1	claudin-low	19.8389	1
MB-6149	70.9	Positive	Positive	Negative	G1	T2	LumA	6.24444	1
MB-6150	59.47	Positive	Negative	Negative	G2	T2	LumB	6.47222	1
MB-6152	60.62	Negative	Negative	Negative	G2	T1	Basal	19.075	0
MB-6154	71.74	Positive	Positive	Negative	G2	T2	LumB	16.275	0
MB-6156	49.5	Negative	Positive	Positive	G3	T2	Her2	4.91111	1
MB-6157	86.29	Positive	Negative	Positive	G3	T2	Basal	1.32222	1
MB-6160	46.23	Negative	Negative	Positive	G2	NA	Her2	20.6139	0
MB-6163	71.62	Positive	Positive	Negative	G2	T2	LumA	7.38889	1
MB-6164	77.45	Positive	Positive	Negative	G2	T1	LumB	17.1583	0
MB-6167	75.02	Positive	Negative	Negative	G2	T1	LumA	10.2333	1
MB-6168	64.95	Positive	Positive	Negative	G2	T2	LumA	18.8083	1
MB-6169	39.17	Negative	Negative	Positive	G3	T2	Basal	7.06111	1
MB-6171	70.91	Positive	Positive	Negative	G2	T2	LumA	18.3583	0
MB-6178	38.58	Negative	Negative	Negative	G3	T2	Basal	2.76111	1
MB-6179	59.08	Positive	Positive	Negative	G1	T2	LumA	4.87222	1
MB-6181	83.09	Positive	Positive	Negative	G1	T1	LumA	4.57778	1
MB-6182	56.47	Negative	Negative	Positive	G3	T2	Her2	17.4	0
MB-6183	66.24	Positive	Positive	Negative	G2	T1	LumB	6.59444	1
MB-6184	35.02	Positive	Positive	Negative	G3	T2	Her2	15.475	1
MB-6185	75.44	Positive	Positive	Negative	G1	T1	LumA	16.4778	1
MB-6187	70.35	Positive	Positive	Negative	G3	T3	claudin-low	3.14722	1
MB-6188	41.92	Negative	Negative	Negative	G3	T2	claudin-low	1.98056	0
MB-6189	56.25	Positive	Positive	Negative	G2	T2	LumB	20.0167	0
MB-6190	79.24	Positive	Negative	Negative	G2	T2	LumA	2.05278	1
MB-6192	78.45	Positive	Positive	Negative	G2	T2	LumB	3.55278	1
MB-6194	44.51	Negative	Positive	Negative	G2	T2	Normal	4.37222	1
MB-6195	66.01	Positive	Negative	Negative	G2	T2	LumA	16.8528	0
MB-6200	65.52	Positive	Negative	Negative	G3	T2	LumA	2.50556	1
MB-6201	79.2	Positive	Positive	Negative	G2	T1	LumB	18.5583	1
MB-6204	41.08	Positive	Positive	Negative	G3	T2	Normal	4.73056	1
MB-6207	80.76	Positive	Negative	Negative	G2	T1	LumA	9.85833	1
MB-6208	56.93	Positive	Negative	Negative	G2	T2	Normal	18.4333	0
MB-6211	82.1	Positive	Positive	Negative	G2	T2	LumA	3.525	1
MB-6212	61.81	Positive	Positive	Negative	G2	T1	LumA	18.6861	0
MB-6214	74.43	Positive	Positive	Negative	G2	T2	LumA	14.5417	1
MB-6217	47.51	Positive	Positive	Negative	G1	NA	LumB	17.6278	1
MB-6218	49.67	Positive	Negative	Negative	G3	T2	LumA	12.3139	1
MB-6223	58.83	Negative	Negative	Negative	G3	T2	Basal	18.4944	0
MB-6224	66.94	Negative	Positive	Positive	G3	T1	Her2	2.95556	1
MB-6225	68.43	Positive	Positive	Negative	G2	T1	LumA	9.82222	0
MB-6226	73.37	Positive	Positive	Negative	G2	T2	Normal	2.94722	1
MB-6228	37.33	Negative	Positive	Negative	G3	T2	claudin-low	16.675	0
MB-6229	75.33	Positive	Positive	Negative	G1	T1	LumA	0.00833333	1
MB-6231	77.96	Positive	Positive	Negative	G3	T2	Normal	6.04722	1
MB-6232	71.22	Positive	Positive	Negative	G2	T2	LumA	7.08333	1
MB-6233	70.65	Positive	Positive	Negative	G1	T2	LumB	16.7639	0
MB-6234	66.35	Positive	Positive	Negative	G2	NA	Normal	17.7806	0
MB-6237	75.62	Negative	Negative	Negative	G3	T2	Basal	8.76667	1
MB-6238	84.87	Positive	Positive	Negative	G2	T2	LumA	14.4139	1
MB-6239	52.84	Positive	Positive	Negative	G2	T2	Normal	16.6944	0
MB-6242	41.29	Negative	Negative	Negative	G3	T3	Basal	13.7861	0
MB-6245	47.01	Negative	Negative	Negative	G3	T2	Basal	14.8028	0
MB-6246	58.39	Negative	Negative	Positive	G3	T2	Her2	4.40833	1
MB-6248	51.22	Negative	Negative	Negative	G3	T3	Basal	15.2361	0
MB-6251	48.59	Negative	Negative	Negative	G3	T2	Basal	1.225	1
MB-6253	62.9	Positive	Positive	Negative	G1	T1	LumA	16.1972	0
MB-6254	78.69	Positive	Positive	Negative	G2	T3	LumB	5.075	1
MB-6256	67.33	Positive	Positive	Negative	G1	T1	LumA	10.6528	1
MB-6257	49.38	Positive	Positive	Negative	G3	T1	LumB	7.58333	0
MB-6263	79.42	Positive	Negative	Negative	G2	T2	LumA	6.32222	0
MB-6271	64.4	Positive	Negative	Negative	G2	T2	LumA	13.1444	0
MB-6272	36.93	Negative	Negative	Negative	G3	NA	claudin-low	1.86667	1
MB-6273	43.08	Positive	Positive	Negative	G2	T1	LumA	15.7861	0
MB-6280	53.68	Negative	Negative	Negative	G3	T2	Basal	2.32222	1
MB-6281	75.1	Positive	Positive	Negative	G2	T1	LumB	0.291667	1
MB-6283	73.07	Positive	Positive	Negative	G3	T2	LumA	7.7	1
MB-6284	67.81	Positive	Positive	Negative	G2	T2	LumB	7.36111	1
MB-6286	85.17	Positive	Positive	Negative	G2	T2	LumA	4.12778	1
MB-6287	58.08	Positive	Positive	Negative	G3	T2	LumB	2.93333	1
MB-6288	74.33	Positive	Positive	Negative	G3	T2	LumB	8.35833	1
MB-6297	52.55	Positive	Negative	Negative	G2	T2	LumA	14.2389	0
MB-6300	62.92	Positive	Positive	Negative	G2	T1	LumB	5.31944	1
MB-6302	67.78	Positive	Negative	Negative	G3	T2	LumB	10.4889	1
MB-6305	52.85	Negative	Negative	Negative	G3	T2	claudin-low	7.46111	1
MB-6306	78.22	Positive	Positive	Negative	G3	T2	LumB	5.38333	1
MB-6308	81.75	Positive	Positive	Negative	G2	T2	LumA	12.6611	1
MB-6312	85.02	Positive	Negative	Negative	G3	T2	LumB	13.5639	0
MB-6314	68.57	Positive	Negative	Positive	G2	T1	Her2	11.2361	0
MB-6317	86.9	Positive	Positive	Negative	G3	T3	LumB	2.43611	1
MB-6318	81.37	Negative	Negative	Negative	G3	T2	Her2	9.10278	1
MB-6319	57.9	Positive	Positive	Negative	G2	T3	Normal	12.8917	0
MB-6322	80.93	Positive	Negative	Negative	G2	T2	LumB	6.69722	1
MB-6327	76.56	Positive	Negative	Negative	G1	T3	LumB	1.52222	1
MB-6328	75.89	Positive	Positive	Negative	G1	T2	LumA	10.5556	0
MB-6329	68.48	Positive	Positive	Negative	G3	T2	LumB	6.79167	1
MB-6330	36.81	Negative	Negative	Positive	G2	T2	Her2	11.6944	0
MB-6334	60.12	Positive	Positive	Positive	G3	T2	Her2	10.675	0
MB-6336	63.22	Negative	Negative	Negative	G3	T2	Basal	1.43333	1
MB-6337	58.25	Negative	Negative	Positive	G3	T3	Basal	9.23889	1
MB-6344	82	Positive	Negative	Negative	G2	T3	LumB	12.7444	1
MB-6346	63.2	Positive	Positive	Negative	G2	T2	LumB	23.4583	0
MB-6358	57.77	Negative	Negative	Positive	G2	T2	Her2	3.15556	1
MB-6359	73.42	Positive	Negative	Negative	G2	T2	Her2	7.08611	1
MB-6363	60.77	Negative	Negative	Positive	G3	T2	Basal	1.39167	1
MB-7000	69.28	Positive	Positive	Negative	G2	T1	LumB	8.11667	0
MB-7001	72.71	Positive	Negative	Positive	G2	T1	LumA	8.55833	0
MB-7002	74.52	Positive	Positive	Negative	G2	T1	LumB	4.82778	0
MB-7003	50.44	Positive	Positive	Negative	G2	T2	Normal	7.60278	1
MB-7004	74.2	Positive	Negative	Negative	G2	T2	LumA	4.20556	0
MB-7005	70.84	Positive	Negative	Negative	G1	T2	LumB	3.77778	0
MB-7006	58.8	Positive	Positive	Negative	G1	T1	LumA	9.16111	0
MB-7007	54.44	Negative	Negative	Negative	G3	T1	Basal	4.88333	0
MB-7008	69.94	Negative	Negative	Negative	G3	T2	claudin-low	4.24167	1
MB-7009	68.28	Negative	Negative	Negative	G3	T2	Basal	4.56389	1
MB-7010	70.25	Positive	Positive	Negative	G1	T2	LumA	6.16944	0
MB-7011	68.9	Positive	Positive	Negative	G3	T2	LumB	5.83889	1
MB-7012	60.96	Negative	Negative	Negative	G3	T2	Basal	1.65278	1
MB-7013	30.53	Positive	Positive	Negative	G1	T1	LumA	3.86944	0
MB-7014	67.57	Positive	Positive	Negative	G3	T1	Basal	5.725	0
MB-7015	63.79	Positive	Positive	Negative	G3	T2	LumB	6.51389	0
MB-7017	36.63	Negative	Negative	Negative	G3	T2	claudin-low	11.2778	0
MB-7018	72.12	Positive	Negative	Negative	G2	T2	Her2	7.21111	1
MB-7019	68.44	Positive	Positive	Negative	G2	T2	LumB	6.72778	1
MB-7020	44.47	Negative	Negative	Positive	G3	T2	Her2	5.96944	1
MB-7022	70.61	Positive	Positive	Negative	G2	T2	LumB	7.125	0
MB-7023	66.66	Negative	Negative	Negative	G3	T2	claudin-low	2.33056	1
MB-7024	54.92	Positive	Negative	Negative	G3	T1	LumB	5.85556	0
MB-7025	65.22	Negative	Negative	Negative	G3	T1	claudin-low	6.68611	0
MB-7026	35.27	Positive	Positive	Negative	G2	T2	LumB	9.30833	1
MB-7027	60.56	Negative	Negative	Positive	G3	T1	Her2	3.08056	1
MB-7028	65.94	Positive	Negative	Negative	G2	T2	LumB	7.48333	0
MB-7029	43.45	Positive	Positive	Negative	G1	T2	LumA	6.40556	0
MB-7030	74.21	Negative	Negative	Negative	G2	T2	Basal	2.61111	1
MB-7031	60.58	Negative	Negative	Negative	G3	T2	Basal	7.11389	0
MB-7032	79.36	Positive	Positive	Negative	G1	T2	LumA	5.95556	0
MB-7034	78.73	Positive	Positive	Negative	G2	T2	LumA	6.25833	0
MB-7035	45.3	Negative	Negative	Positive	G3	T2	Her2	2.67222	1
MB-7036	54.48	Negative	Negative	Negative	G3	T1	Basal	10.0361	0
MB-7037	68.74	Positive	Positive	Negative	G1	T1	LumA	7.2	0
MB-7038	57.62	Negative	Negative	Negative	G3	T2	Basal	6.75278	0
MB-7039	78.19	Negative	Negative	Negative	G2	T3	Basal	4.1	1
MB-7040	81.32	Positive	Negative	Negative	G2	T2	LumA	5.98611	0
MB-7041	79.48	Positive	Positive	Negative	NA	T2	LumA	8.49722	1
MB-7042	61.72	Positive	Positive	Negative	G1	T2	LumB	7.375	0
MB-7043	72.65	Positive	Positive	Negative	G3	T1	claudin-low	7.62778	0
MB-7044	67.24	Positive	Positive	Negative	G2	T1	claudin-low	7.23611	0
MB-7045	61.39	Negative	Negative	Negative	G2	T2	Her2	7.91111	1
MB-7046	76.02	Positive	Negative	Positive	G2	T2	Her2	12.2	1
MB-7048	36.27	Positive	Negative	Negative	G2	T1	Her2	7.37222	0
MB-7049	48.75	Negative	Negative	Negative	G3	T1	Basal	8.50278	0
MB-7050	64.99	Positive	Positive	Positive	G2	T2	Her2	5.42778	1
MB-7051	63.44	Positive	Negative	Negative	G2	T2	Her2	7.16111	1
MB-7052	45.45	Negative	Negative	Negative	G3	T1	claudin-low	8.84444	0
MB-7053	45.64	Positive	Positive	Negative	G3	T1	LumA	10.1778	0
MB-7054	73.74	Negative	Positive	Negative	G3	T1	claudin-low	2.53611	1
MB-7055	54.87	Negative	Negative	Negative	G3	T2	Basal	0.761111	1
MB-7056	71.82	Positive	Positive	Negative	G2	T2	LumA	9.75	0
MB-7057	72.81	Negative	Negative	Negative	G2	T2	Normal	3.65278	1
MB-7058	45.81	Positive	Positive	Negative	NA	T2	Normal	10.2083	0
MB-7059	50.55	Negative	Negative	Positive	G3	T2	Her2	9.94444	0
MB-7060	69.25	Positive	Negative	Negative	G1	T2	LumA	9.38889	1
MB-7061	61.6	Positive	Negative	Negative	G2	T2	Normal	8.06389	1
MB-7062	63.77	Positive	Positive	Negative	G1	T1	LumA	7.98889	0
MB-7063	76.77	Positive	Positive	Negative	G3	T2	LumA	7.21667	0
MB-7065	45.35	Positive	Positive	Negative	G2	T1	LumB	8.98889	0
MB-7066	64.24	Negative	Negative	Negative	G3	T1	Her2	7.48056	0
MB-7067	69.64	Negative	Negative	Positive	G2	T1	Her2	8.75	0
MB-7068	58.95	Positive	Negative	Positive	G3	T2	Her2	8.20556	0
MB-7069	67.6	Negative	Negative	Positive	G3	T2	Her2	9.55	0
MB-7070	68.76	Positive	Positive	Negative	G3	T1	Her2	9.00556	0
MB-7071	27.56	Positive	Positive	Negative	G3	T1	Her2	8.50556	0
MB-7072	71.24	Positive	Positive	Negative	G2	T3	LumB	4.36111	1
MB-7073	54.69	Negative	Negative	Positive	G3	T2	Basal	11.4944	1
MB-7074	51.36	Positive	Negative	Negative	G1	T1	Normal	9.01389	0
MB-7075	64.4	Positive	Negative	Negative	G2	T1	LumB	9.30278	0
MB-7076	56.13	Positive	Positive	Negative	G2	T2	LumA	11.8889	1
MB-7077	37.89	Positive	Positive	Negative	G2	T1	LumA	8.43889	0
MB-7078	74.8	Negative	Negative	Negative	G3	T2	claudin-low	0.347222	1
MB-7079	70.3	Positive	Negative	Negative	G2	T2	claudin-low	7.58889	0
MB-7080	64.01	Positive	Positive	Negative	G1	T1	LumA	7.60278	0
MB-7081	69.12	Negative	Negative	Negative	G3	T2	claudin-low	11.6861	0
MB-7082	57.07	Negative	Negative	Positive	G3	T2	Her2	8.18889	0
MB-7083	50.42	Positive	Positive	Negative	G2	T2	LumB	8.78889	0
MB-7084	74.07	Negative	Negative	Positive	G3	T3	Basal	9.71111	0
MB-7085	60.5	Positive	Positive	Negative	G2	T2	Normal	9.175	0
MB-7086	70.52	Positive	Positive	Negative	G2	T1	LumB	10.2944	0
MB-7087	66.61	Negative	Negative	Negative	G3	T1	Basal	0.422222	1
MB-7088	72.05	Positive	Negative	Positive	G3	T2	Her2	10.2944	0
MB-7089	47.7	Negative	Negative	Negative	G3	T1	claudin-low	9.90833	0
MB-7090	48.52	Negative	Negative	Negative	G3	T1	Basal	9.14722	0
MB-7091	55.71	Positive	Positive	Negative	G1	T1	LumA	9.18889	0
MB-7092	55.67	Positive	Positive	Negative	G1	T2	Her2	10.2	0
MB-7093	76.25	Positive	Positive	Negative	G1	T1	LumA	10.4861	1
MB-7094	60.75	Positive	Positive	Negative	G3	T2	LumB	9.44722	0
MB-7095	74.64	Positive	Negative	Negative	G1	T2	LumA	9.63611	0
MB-7096	48.27	Positive	Positive	Negative	G2	T1	LumA	10.3333	0
MB-7097	60.09	Positive	Negative	Negative	NA	T2	LumB	5.43056	1
MB-7099	80.31	Positive	Positive	Negative	G2	T2	LumB	13.5972	1
MB-7100	70.56	Positive	Positive	Negative	G3	T2	LumB	13.0278	1
MB-7101	49.16	Positive	Positive	Negative	G2	T1	LumA	10.3556	0
MB-7102	73.16	Positive	Positive	Negative	G1	T2	LumB	8.675	1
MB-7104	59.93	Positive	Negative	Negative	G3	T1	claudin-low	10.2361	1
MB-7106	80.13	Positive	Positive	Negative	G1	T2	LumA	3.125	1
MB-7107	67.85	Positive	Negative	Negative	G3	T2	LumA	4.74444	1
MB-7109	67.27	Positive	Positive	Negative	G3	T1	LumB	9.79444	0
MB-7111	52.12	Positive	Positive	Negative	G3	T2	Basal	2.51389	1
MB-7112	40.74	Positive	Positive	Negative	G3	T2	LumB	5.39167	1
MB-7113	66.04	Positive	Positive	Negative	G1	T1	LumA	11.3917	1
MB-7114	55.57	Negative	Negative	Negative	G3	T1	Basal	10.2722	0
MB-7115	80.56	Positive	Negative	Positive	G3	T3	Her2	11.8111	1
MB-7116	77.17	Positive	Negative	Negative	G2	T2	LumB	2.78056	1
MB-7118	70.15	Positive	Positive	Negative	G2	T2	LumA	11.7139	0
MB-7119	54.53	Negative	Negative	Negative	G3	T2	Basal	10.6972	0
MB-7121	49.02	Negative	Negative	Negative	G3	T2	claudin-low	7.40278	1
MB-7122	83.39	Positive	Negative	Negative	G3	T2	Basal	2.49167	1
MB-7123	56.97	Positive	Positive	Negative	G1	T2	LumA	11.4722	0
MB-7124	71.16	Positive	Positive	Negative	G2	T2	LumA	11.6333	0
MB-7127	52.43	Positive	Positive	Negative	NA	T1	Normal	11.2778	0
MB-7128	71.05	Positive	Positive	Positive	G2	T2	LumA	5.02222	1
MB-7130	72.28	Positive	Negative	Negative	G3	T2	LumB	8.58056	1
MB-7131	58.04	Positive	Negative	Negative	G3	T2	LumB	11.2278	0
MB-7132	69.06	Positive	Positive	Negative	G2	T1	LumB	10.9667	0
MB-7133	71.41	Positive	Negative	Negative	G3	T1	LumB	1.98611	1
MB-7135	56.93	Negative	Negative	Positive	G3	T2	Her2	2.22778	1
MB-7137	64.24	Positive	Negative	Negative	NA	T2	LumA	14.9833	0
MB-7138	68.16	Positive	Positive	Negative	G3	T2	LumB	10.25	1
MB-7140	58.27	Positive	Negative	Negative	G3	T3	LumB	7.56667	1
MB-7141	78.16	Positive	Positive	Negative	G2	T1	LumA	11.5472	0
MB-7142	55.52	Positive	Positive	Negative	G2	T1	LumB	14.6583	1
MB-7143	61.38	Negative	Negative	Positive	G3	T2	Her2	15.5306	0
MB-7144	59.34	Positive	Positive	Negative	G3	T2	LumB	8.55278	1
MB-7145	44.42	Negative	Negative	Negative	G3	T2	Basal	11.5278	0
MB-7147	76.98	Positive	Positive	Negative	G3	T2	LumB	14.05	1
MB-7149	66.52	Positive	Negative	Negative	G3	T2	LumB	3.71944	1
MB-7150	70.88	Positive	Negative	Negative	G3	T2	LumB	10.7472	0
MB-7151	59.06	Negative	Negative	Negative	G3	T2	Basal	12.0361	0
MB-7152	62.13	Positive	Negative	Negative	G3	T1	Her2	16.3167	1
MB-7153	74.11	Positive	Negative	Negative	G2	T2	Her2	11.9	0
MB-7154	77.54	Negative	Negative	Negative	G3	T2	Basal	9.03889	1
MB-7155	41.14	Negative	Negative	Negative	G3	T1	Basal	12.4806	0
MB-7157	56.86	Positive	Positive	Negative	G2	T1	LumB	18.3028	0
MB-7158	50.73	Negative	Negative	Negative	G3	T2	claudin-low	3.86944	1
MB-7159	60.45	Negative	Negative	Negative	G3	T2	Basal	1.82778	1
MB-7160	51.34	Positive	Positive	Negative	G3	T2	Her2	12.3389	0
MB-7161	47.67	Positive	Positive	Negative	G2	T2	LumA	10.1278	0
MB-7162	59.84	Positive	Positive	Negative	G1	T1	LumA	11.6833	0
MB-7163	43.81	Positive	Positive	Negative	G2	T2	LumA	4.38611	1
MB-7164	49.13	Positive	Positive	Negative	G1	T1	LumA	17.6167	0
MB-7165	28.78	Negative	Negative	Negative	G3	T3	Basal	12.2639	0
MB-7167	43.26	Positive	Positive	Negative	G2	T3	Her2	11.7528	0
MB-7168	60.33	Positive	Positive	Negative	G3	T2	LumA	12.5417	0
MB-7170	58.56	Positive	Negative	Negative	G2	T2	LumA	12.95	0
MB-7171	71.82	Positive	Positive	Negative	G3	T2	LumB	13.3667	1
MB-7172	62.7	Positive	Positive	Negative	G2	T1	LumB	12.4417	0
MB-7173	67.4	Positive	Negative	Negative	G2	T2	LumA	5.29444	1
MB-7174	60.63	Positive	Negative	Negative	G3	T2	LumB	11.7306	0
MB-7176	50.51	Positive	Positive	Negative	G2	T2	LumA	16.2	1
MB-7181	63.09	Positive	Negative	Negative	G3	T2	LumB	13.1278	0
MB-7182	58.26	Positive	Negative	Negative	G3	T2	Her2	4.12222	1
MB-7185	70.76	Positive	Positive	Negative	G2	T1	LumA	10.4194	1
MB-7186	48.92	Positive	Positive	Negative	G2	T2	LumB	0.405556	0
MB-7187	49.35	Negative	Negative	Positive	G2	T1	Normal	12.2361	1
MB-7189	58.75	Positive	Negative	Negative	G2	T2	LumB	11.9667	1
MB-7193	76.65	Positive	Positive	Negative	G3	T1	LumB	7.28889	1
MB-7194	63.71	Positive	Negative	Negative	G2	T2	LumB	3.88889	1
MB-7195	72.99	Positive	Positive	Negative	G2	T2	LumA	6.70278	1
MB-7196	67.99	Positive	Positive	Negative	G3	T3	Her2	8.925	1
MB-7197	70.58	Positive	Positive	Negative	G2	T2	LumB	15.6556	1
MB-7198	67.89	Positive	Positive	Negative	G3	T2	Basal	1.39444	1
MB-7199	81.14	Positive	Negative	Negative	G2	T2	LumB	6.33333	1
MB-7200	71.69	Positive	Positive	Negative	G3	T2	LumB	8.13333	1
MB-7201	62.07	Negative	Positive	Negative	G2	T1	claudin-low	13.6194	0
MB-7205	38.17	Negative	Negative	Negative	G3	T2	Basal	13.8361	0
MB-7207	43.28	Negative	Negative	Positive	NA	T2	Her2	4.64444	1
MB-7208	48.83	Negative	Negative	Negative	G3	T2	Basal	3.82778	1
MB-7212	62.26	Positive	Positive	Negative	G3	T1	LumA	4.375	1
MB-7215	60.15	Positive	Negative	Negative	G2	T1	claudin-low	17.4139	1
MB-7216	79.23	Positive	Positive	Negative	G2	T2	LumB	17.2889	1
MB-7217	62.61	Positive	Positive	Negative	NA	T1	LumA	7.53333	1
MB-7218	57.87	Positive	Positive	Negative	G1	T1	LumA	13.7861	0
MB-7219	60.07	Positive	Positive	Negative	G1	T1	LumA	13.7667	0
MB-7220	70.97	Positive	Positive	Negative	G2	T2	LumB	15.2667	1
MB-7225	49.61	Negative	Negative	Negative	G3	T2	Basal	4.58333	1
MB-7226	67.88	Positive	Negative	Negative	G3	T1	LumB	4.44722	1
MB-7227	72.66	Positive	Negative	Negative	G2	T1	Normal	5.26667	1
MB-7228	58.92	Positive	Positive	Negative	G2	T2	Normal	19.9306	0
MB-7229	73.52	Positive	Positive	Negative	G3	T2	LumA	9.3	1
MB-7230	51.45	Positive	Positive	Negative	G2	T1	LumA	15.2167	0
MB-7231	68.41	Positive	Positive	Negative	NA	T2	LumA	16.5861	1
MB-7232	58.37	Positive	Positive	Negative	G2	T1	LumA	14.8	0
MB-7233	74.76	Positive	Positive	Negative	G2	T2	Her2	18.5028	1
MB-7234	63.43	Positive	Negative	Negative	G3	T1	LumB	18.5167	0
MB-7235	62.45	Positive	Positive	Negative	G2	T2	LumA	14.2333	0
MB-7236	51.46	Positive	Positive	Negative	G2	T2	LumB	16.7889	1
MB-7237	77.37	Positive	Positive	Negative	G2	T1	NC	1.99444	1
MB-7238	71.11	Positive	Negative	Negative	G3	T2	Her2	1.93889	1
MB-7241	47.85	Positive	Positive	Negative	G2	T2	LumB	14.2583	0
MB-7243	78.89	Positive	Negative	Negative	G1	T1	LumA	12.4	1
MB-7244	54.81	Positive	Positive	Negative	G1	T1	LumA	15.3472	0
MB-7249	75.13	Positive	Positive	Negative	NA	T2	LumA	4.88889	1
MB-7250	48.45	Negative	Negative	Positive	G3	T1	Her2	4.25	1
MB-7251	54.66	Negative	Negative	Positive	G3	T1	Her2	1.79722	1
MB-7252	74.8	Negative	Negative	Negative	G3	T2	Her2	2.975	1
MB-7253	69.72	Positive	Negative	Negative	G2	T2	LumB	4.99722	1
MB-7254	62.46	Positive	Positive	Negative	G2	T2	LumA	16.0167	0
MB-7256	50.92	Negative	Negative	Positive	G2	T2	Her2	2.89167	1
MB-7258	45.11	Negative	Negative	Negative	G3	T2	Basal	1.25556	1
MB-7260	52.41	Positive	Negative	Positive	G3	T2	Her2	2.59722	0
MB-7262	83.8	Positive	Negative	Negative	G3	T2	Her2	8.66944	1
MB-7263	63.89	Positive	Positive	Negative	G2	T2	LumB	13.7472	1
MB-7264	60.57	Positive	Negative	Negative	G3	T2	Normal	3.58056	1
MB-7266	59.82	Positive	Positive	Negative	G1	T2	LumB	5.68056	1
MB-7267	28.37	Negative	Negative	Negative	G3	T2	Basal	16.2806	1
MB-7268	34.64	Positive	Positive	Negative	G3	T2	LumA	18.9556	0
MB-7269	36.6	Negative	Negative	Negative	G3	T2	Basal	1.76389	1
MB-7270	50.84	Negative	Negative	Negative	G3	T1	Basal	14.5972	0
MB-7273	47.47	Negative	Negative	Positive	G3	T2	Her2	17.35	0
MB-7275	30.02	Negative	Positive	Positive	G3	T2	Her2	3.7	1
MB-7276	61.27	Positive	Positive	Negative	G1	T2	LumA	15.4444	0
MB-7277	56.78	Positive	Positive	Negative	G2	T2	LumA	15.5861	0
MB-7278	67.89	Positive	Positive	Negative	G2	T1	LumA	20.1083	1
MB-7279	86.14	Positive	Positive	Negative	G2	T2	Her2	1.775	1
MB-7280	63.5	Positive	Positive	Negative	G2	T2	LumA	16.2944	0
MB-7281	51.22	Negative	Negative	Positive	G3	T1	Her2	4.12778	1
MB-7283	54.42	Positive	Negative	Negative	G2	T2	LumB	2.40556	1
MB-7284	61.23	Positive	Negative	Negative	G3	T1	LumA	16.9167	1
MB-7285	53.14	Positive	Positive	Negative	G2	T2	claudin-low	9.08333	1
MB-7286	66.48	Positive	Negative	Negative	G3	T2	LumB	13.2194	1
MB-7287	63.09	Positive	Positive	Positive	G3	T2	LumB	8.08056	1
MB-7288	55.7	Positive	Negative	Negative	G2	T2	LumB	2.25556	1
MB-7289	51.87	Positive	Positive	Negative	G2	T3	Normal	10.5556	1
MB-7291	53.87	Negative	Negative	Positive	G3	T2	claudin-low	0.569444	1
MB-7292	52.9	Positive	Positive	Negative	G2	T1	LumB	6.53889	1
MB-7293	56.9	Positive	Positive	Negative	G3	T2	LumA	16.6028	0
MB-7294	59.2	Positive	Positive	Negative	G2	T1	LumB	6.89444	1
MB-7295	43.1	Positive	Positive	Negative	G3	T2	LumA	16.4056	0
MB-7296	42.88	Positive	Negative	Positive	G3	T2	LumB	3.72778	1
MB-7297	62.9	Positive	Positive	Negative	G3	T2	LumB	14.6639	1
MB-7298	61.16	Positive	Positive	Negative	G2	T2	LumB	7.18611	1
MB-7299	60.02	Positive	Negative	Negative	G3	T2	LumB	16.825	1

## Sheet: S3
Supplementary Table S3. Clinical characteristics of patients with breast cancer involved in this study.
Characteristic	TCGA-BRCA (n=1104)	METABRIC (n=1904)
Age
<=50	339 (30.7)	411 (21.6)
>50	763 (69.1)	1493 (78.4)
NA	2 (0.2)	0 (0.0)
Stage
Stage I	183 (16.6)	-
Stage II	628 (56.9)	-
Stage III	251 (22.7)	-
Stage IV	21 (1.9)	-
NA	21 (1.9)	-
ER_Status
Positive	606 (54.9)	1459 (76.6)
Negative	180 (16.3)	445 (23.4)
NA	318 (28.8)	0 (0.0)
PR_Status
Positive	527 (47.7)	1009 (53.0)
Negative	256 (23.2)	895 (47.0)
NA	321 (29.1)	0 (0.0)
HER2_Status
Positive	115 (10.4)	236 (12.4)
Negative	658 (59.6)	1668 (87.6)
NA	331 (30.0)	0 (0.0)
T_stage
T1	281 (25.5)	592 (31.1)
T2	641 (58.1)	1197 (62.9)
T3	136 (12.3)	95 (5.0)
T4	39 (3.5)	-
NA	7 (0.6)	20 (1.0)
N_stage
N0	531 (48.1)	-
N1	367 (33.2)	-
N2	121 (11.0)	-
N3	77 (7.0)	-
NA	8 (0.7)	-
M_stage
M0	967 (87.6)	-
M1	20 (1.8)	-
NA	117 (10.6)	-
Grade
G1	-	165 (8.7)
G2	-	740 (38.9)
G3	-	927 (48.7)
NA	-	72 (3.8)
Subtype
LumA	427 (38.7)	220 (11.6)
LumB	190 (17.2)	679 (35.7)
Her2	67 (6.1)	220 (11.6)
Basal	141 (12.8)	199 (10.5)
Normal	23 (2.1)	140 (7.4)
claudin-low	-	199 (10.5)
NA	256 (23.2)	6 (0.3)
Data are n (%).

## Sheet: S4
Sumplementary Table S4. Details of potential antigens in breast cancer.
Immun-related Genes	Mutated Genes	Amplified Genes
A2M	FAM200B	ZDHHC9
ABCC4	STPG2	IGBP1P1
ACKR1	INSL3	KCTD10
ACKR2	KRT6C	LINC02225
ACKR3	ASPM	LINC02901
ACKR4	INSIG1	PALM2AKAP2
ACO1	OGN	C20ORF27
ACTA1	FOXM1	C11ORF53
ACTG1	LAMA1	TMEM38A
ACVR1B	FOXL1	ERMN
ACVR1C	INPP4A	SEMA6D
ACVR2A	INPP5A	OXR1
ACVR2B	INPP5B	ZNF883
ACVRL1	FOXO3	AQP6
ADA2	INPP5D	ZNF862
ADAR	FOXO1	GIMAP2
ADCYAP1R1	INPPL1	B3GALT6
ADIPOQ	OGDH	CRLF3
ADIPOR1	OGG1	BROX
ADIPOR2	PDX1	SNX25
ADM	TNFRSF11B	TMEM120B
ADM2	FLNB	TP53TG3HP
ADRB1	A1BG	ZNF556
ADRB2	FLNA	TSEN34
ADRM1	A2M	MTERF2
AEN	FLII	LRRC37A4P
AGER	FLI1	CNOT6
AGRP	METRNL	AQP7
AGT	FLG	ANKRD20A19P
AGTR1	INSL4	SRARP
AGTR2	NAT1	FOXR1
AHNAK	OLR1	MRPS2
AIMP1	INSR	RSL1D1
AKT1	OMG	SPATA9
AKT2	INSRR	LINC01494
AKT3	OPA1	AQP9
ALB	EIF3E	SYNC
AMBN	FLOT2	GSX2
AMELX	OPCML	THG1L
AMH	FLNC	ZNF512B
AMHR2	SIX6	KRTAP25-1
ANGPT1	IRF2	RNF31
ANGPT4	OR1D2	TRIM64B
ANGPTL1	IRF3	FAM200B
ANGPTL2	IRF4	RMDN1
ANGPTL3	CDH2	AR
ANGPTL4	FMOD	CFHR5
ANGPTL5	FMO5	NOC2L
ANGPTL6	FMO3	LINC01372
ANGPTL7	FMO2	CPNE8
ANOS1	FMO1	ZNF490
ANXA6	FLT4	INTS11
AP3B1	FLT3LG	ADA
APLN	WFDC11	KRTAP3-1
APLNR	FLT3	ABCC6
APOBEC3A	FLT1	SSX8P
APOBEC3C	IPP	LINC01954
APOBEC3F	OPHN1	ADAM10
APOBEC3G	IRAK1	UTP11
APOBEC3H	OPRD1	CNGB3
APOD	ITGA6	ANP32A-IT1
APOH	OPRK1	NKPD1
APOM	IRAK2	LINC01882
AQP9	OPRL1	ADAM8
AR	OPRM1	CERNA1
ARAF	IREB2	HMGN4
AREG	FMO4	KRTAP1-5
ARG2	IRF1	ARAF
ARRB1	ISL1	TRIM38
ARTN	ISLR	ADAR
AVP	ITGA1	WDR45B
AVPR1A	ITGA2	PPP1R37
AVPR1B	FNTB	COQ4
AVPR2	CDH12	PAN3-AS1
AZGP1	CDH10	APOBR
AZU1	FNTA	NUPR2
B2M	CDH9	TADA3
BACH2	CDH8	LINC01135
BCL10	CDH7	HAPLN3
BCL3	CDH6	TRPM3
BDNF	FN1	PLAAT2
BECN1	CDH5	SSX6P
BID	AFF2	TTC29
BIRC5	CDH4	BEX4
BLNK	MRGPRX1	CCM2L
BMP1	CDH3	ADARB1
BMP10	FMR1	CD99P1
BMP15	IRF5	NEBL-AS1
BMP2	OR3A1	TMEM45A
BMP3	IRF6	KCTD15
BMP4	OR3A2	PFDN6
BMP5	IRF7	LINC01189
BMP6	IRS1	SLC35F6
BMP7	ORC1	CUTALP
BMP8A	ORC2	SPATA16
BMP8B	SH3PXD2B	RTP2
BMPR1A	CDH11	SSX7
BMPR1B	NSUN5P2	BRI3BP
BMPR2	PPP1R27	ADARB2
BPHL	CYP4X1	SBDS
BPI	ITGA9	SLC25A38
BPIFA1	ITGAD	CSRNP3
BPIFA2	ITGAE	PHGR1
BPIFA3	ITGAL	SECISBP2
BPIFB1	ITGAM	CEP72-DT
BPIFB2	CDK7	UACA
BPIFB3	FOS	LRRC47
BPIFB4	GPRIN3	ATP2A1-AS1
BPIFB6	CDK6	ZBTB18
BPIFC	FOLR3	C12ORF56
BRAF	CDK5	CCDC153
BRD8	CDK3	OR4C16
BST2	CDK2	SAMD10
BTC	FOLR1	SLC25A17
BTK	CDH18	DDX39A
C3	CDH17	KNTC1
C3AR1	FOLH1	ATP5MK
C5	CDH16	POMP
C5AR1	CDH15	LRTM2
C5AR2	CDH13	INSL3
C8G	ITGA2B	FAM106A
CACYBP	ITGA3	BCAS1
CALCA	BOD1L2	SLC9A6
CALCB	ITGA4	OR4C11
CALCR	OST4	ABHD16B
CALCRL	ITGA5	ADCY1
CALR	DYNAP	KRTAP9-2
CAMP	ITGA7	HDAC9
CANX	KCTD1	LOXHD1
CARD11	METTL24	ABCC2
CASP3	ITGB3	CAMK1
CAT	ITGB4	API5
CBL	ITGB5	ATP5PD
CBLB	ITGB6	ATRAID
CBLC	ITGB7	LINC01555
CCK	CDKN3	GPRASP1
CCL1	YIPF7	ADCY2
CCL11	FRYL	LTB4R
CCL13	FPR3	MRPS17
CCL14	CDKN1B	FLOT1
CCL15	FPR2	UBE2E3
CCL15-CCL14	CDKN1A	USP34
CCL16	FPR1	ADCY3
CCL17	CDK9	KRTAP3-2
CCL18	FPGS	TOPORS
CCL19	CDK8	BARX2
CCL2	FOSL2	TRABD2A
CCL20	FOSB	ATP6V1FNB
CCL21	ITGAV	PRG4
CCL22	ITGAX	LACTB2
CCL23	ITGB1	C11ORF68
CCL24	ITGB2	SETD1A
CCL25	BOD1L1	TMEM132A
CCL26	RNF175	DET1
CCL27	CD52	TMEM201
CCL28	TAS2R43	CTDSPL
CCL3	CDS1	ZNF461
CCL3L1	TAS2R41	ZMIZ2
CCL3L3	TAS2R40	SNX7
CCL3P1	CDR2	NKX6-3
CCL4	CDR1	CCP110
CCL4L1	CDO1	PTOV1-AS1
CCL4L2	ITGB8	ID2-AS1
CCL5	ITIH1	BANP
CCL7	ITIH2	VWA5B1
CCL8	ITIH3	CMKLR1
CCN1	TAS2R19	ADTRP
CCN2	TAS2R30	CPB2-AS1
CCN3	TAS2R46	ANGPT4
CCR1	TAS2R31	C19ORF12
CCR10	CEBPE	SSX3
CCR3	TAS2R50	TRAPPC12
CCR4	TAS2R20	ZNF251
CCR5	CEACAM5	TTC12
CCR6	CLGN	UCHL5
CCR7	CDX4	ZNF585B
CCR8	CDX2	OLIG2
CCR9	RDH8	LINC01020
CCRL2	CARD18	DDX12P
CD14	CES1	KMT5B
CD19	FXN	CEMP1
CD1A	CENPF	ANKRD36BP1
CD1B	CENPE	LINC00989
CD1C	ENPP5	UBXN10
CD1D	CENPC	LINC02171
CD1E	PRDM4	LINC00661
CD209	PRDM5	TTC39C-AS1
CD22	CENPB	INPPL1
CD244	TXNRD3	PAX8-AS1
CD247	CEL	DGCR2
CD28	HNRNPUL1	SECTM1
CD320	MICALL1	RPL8
CD3D	TUBGCP6	PRDM10-DT
CD3E	RPP14	USPL1
CD3G	ATE1	ZBTB25
CD4	RIMBP3	TNFRSF10B
CD40	PTCHD1	LINC01505
CD40LG	KATNA1	TRAPPC2
CD48	KRR1	INPP5D
CD70	SSC5D	RPL9
CD72	PRDM7	KCNE2
CD74	SHC2	MEF2B
CD79A	HMSD	HCG23
CD79B	CTSC	EIF1
CD81	UHRF2	PAQR7
CD86	CFL2	ZNF45
CD8A	CFL1	TNFRSF10C
CD8B	CETP	NME4
CDC42	KIAA1549L	SPDYE3
CDH1	CETN3	TRIM13
CDK4	BTN3A1	PLD5
CDNF	BTN3A2	RPL10
CELA1	FRG2B	CCR8
CER1	CETN2	UBE2L3
CETP	CETN1	MAPK1IP1L
CGA	STRIP1	NME3
CGB1	EMILIN2	YBX3
CGB2	MYLK2	TNFRSF10A
CGB3	OBSCN	LGALS7B
CGB5	CIT	C5ORF52
CGB7	HIBADH	THAP7-AS1
CGB8	ALG2	ICA1L
CHGA	MAGEB10	PATJ
CHGB	TRIM5	VWA8-AS1
CHIT1	EMILIN1	AFF3
CHP1	SYDE1	RPL11
CHP2	CEP43	ACKR2
CHUK	CFTR	INPP5B
CIITA	MAGT1	NME2
CKLF	RBM48	CASP8AP2
CLCF1	DCAF8L1	IQSEC3
CLDN4	CEACAM8	CST7
CLEC11A	CCDC112	SCEL
CLEC4M	UNC13C	LCA5
CMA1	CEACAM3	LINC01096
CMKLR1	MALSU1	RPL12
CMTM1	CGA	CCR6
CMTM2	EIF2AK4	NME1
CMTM3	FHIP1B	LAD1
CMTM4	TEX35	ERVV-2
CMTM5	PLEKHN1	UBE2N
CMTM6	RGS8	SCO2
CMTM7	SLC10A7	CEP104
CMTM8	KIRREL2	DMBT1L1
CNTF	SLX9	INPP5A
CNTFR	DTNBP1	COPS3
COLEC10	SMIM21	PEX11B
COLEC12	HDHD2	RPL13
CORT	PTGR3	CCR7
CR2	OR6C65	L1CAM
CRABP1	OR6C68	UBE2V1
CRABP2	TEX55	SFT2D3
CREB1	ADGRV1	CPZ
CRH	IGSF11	INPP4A
CRHR1	CEACAM4	ZKSCAN5
CRHR2	KATNAL1	DYRK4
CRIM1	WDR54	LINC00575
CRLF1	MND1	RPL15
CRLF2	SIGLEC15	SART3
CRLF3	NSRP1	GJA1
CRP	ZRANB3	FAM66C
CSF1	FAM153A	HCG25
CSF1R	ARL10	UBE2V2
CSF2	CDNF	KCNU1
CSF2RA	ALDH16A1	CITED4
CSF2RB	CPT1C	INS
CSF3	FBXO30	CCR4
CSF3R	RAB6C	CBX4
CSH1	FAM186B	SPDYE2
CSH2	HORMAD1	RPL17
CSHL1	ARMC2	PRRC1
CSK	PGAM4	DOCK4
CSPG5	JOSD2	ZNF705A
CSRP1	KBTBD7	ARMC3
CST4	C3ORF20	UBE3A
CTF1	ANKRD27	KTN1
CTLA4	QRICH2	CSAD
CTSB	MYCBPAP	CHST1
CTSE	TKTL2	STON1-GTF2A1L
CTSG	FSCB	NXT2
CTSL	TMEM192	ATP6V0CP3
CTSS	UCN3	SDHB
CX3CL1	SIGLEC11	SPRYD7
CX3CR1	SLC2A13	CEMIP
CXCL1	PODN	BTN2A3P
CXCL10	CCDC18	PEX10
CXCL11	TCEANC2	LANCL2
CXCL12	CNMD	SDHC
CXCL13	SH2D7	THAP11
CXCL14	WWP2	PSG10P
CXCL16	SOX30	LINC00690
CXCL17	ZNF704	POTEB
CXCL2	DUS4L	PEX12
CXCL3	CNTRL	OR52L1
CXCL5	ANO3	C2CD4D
CXCL6	KIF21B	ZNF815P
CXCL8	PDS5B	IFT172
CXCL9	FNBP1	NLRP3
CXCR1	SMG1	CSKMT
CXCR2	OR10J5	SNORD114-24
CXCR3	MYT1L	SDHD
CXCR4	MON2	VANGL2
CXCR5	PDXDC1	PEX13
CXCR6	TNIK	POTEKP
CYBB	SNRNP35	GUCY2EP
CYLD	NEUROG3	LINC01097
CYSLTR1	RAPGEF4	LINC02418
CYSLTR2	RALYL	FRAT2
DAXX	CYB561D2	BLNK
DCD	ADGRG4	SNORD114-23
DCK	CNTN4	RBFOX1
DDX17	TMEM115	ZNF891
DDX58	TOPBP1	TTC7A
DEFA1	CDC20B	PEX14
DEFA1A3	TPPP	NOP2
DEFA1B	KRTCAP3	ALKBH2
DEFA3	RWDD4	ARRDC3-AS1
DEFA4	NMNAT2	EXOSC2
DEFA5	CLUAP1	LINC00842
DEFA6	LRRN4	GPR63
DEFA7P	ZHX3	RGS22
DEFB1	HGSNAT	PLEKHH1
DEFB103A	ZSWIM8	ZNF283
DEFB103B	NCOA6	MZF1
DEFB104A	TRIOBP	PTDSS2
DEFB104B	HSF2BP	SEPSECS-AS1
DEFB105A	RER1	PF4
DEFB105B	SEPTIN10	NODAL
DEFB106A	B4GAT1	HCG14
DEFB106B	PIM2	SPATA31A7
DEFB107A	MID2	RSPH6A
DEFB107B	SPTSSB	FBXO46
DEFB108B	TMCC1	KRTAP1-4
DEFB108F	SPANXN4	KRT24
DEFB110	PDZRN3	LMOD1
DEFB112	BUD23	SLC45A4
DEFB113	UNC13A	OR51F1
DEFB114	MYO16	GRAMD1B
DEFB115	KDM1A	LYPD5
DEFB116	RBM34	FPGT
DEFB117	PRIMPOL	GAB3
DEFB118	BAGE2	PF4V1
DEFB119	SNRNP200	ZNF41
DEFB121	PPIL4	ARCN1
DEFB123	PALLD	COTL1
DEFB124	UPK1A	OR2AG2
DEFB125	TENT4A	INSIG1
DEFB126	ADRM1	PTBP3
DEFB127	SLC35D2	MTG2
DEFB128	RNF183	BCL9L
DEFB129	OR2T3	HOXA11-AS
DEFB130A	OR2T8	PTCHD4
DEFB130B	OR2W3	SNORD114-22
DEFB131A	OR14K1	SEC13
DEFB131B	CPSF6	RPL7A
DEFB131C	RTL8B	AGO3
DEFB132	NUDT21	ADGRG6
DEFB133	SAMD4A	USP31
DEFB134	PHLPP2	SHROOM4
DEFB135	ZNF292	TNFRSF10D
DEFB136	PDZD2	TRIM23
DEFB4A	WDTC1	NMT1
DEFB4B	XPO7	FOXN4
DES	B3GALT5-AS1	DICER1
DHX58	KDM4B	SLC12A6
DKK1	MAST3	CTTNBP2NL
DLL4	USP33	SEC14L1
DMBT1	FBF1	SLC39A6
DUOX1	ZNF813	CYS1
DUOX2	DOP1A	TP73-AS1
EBI3	DDX52	PRR12
ECD	ATCAY	ZNF575
ECPAS	ZPBP	CFP
EDN1	COL27A1	TNFRSF11A
EDN2	OR6F1	ZNF43
EDN3	ABHD2	AREG
EDNRA	WWP1	NQO2
EDNRB	OR5H15	C15ORF32
EED	OR5K3	MECR
EGF	OR5K4	TEX264
EGFR	RAB35	LINC00997
EIF2AK2	WDFY3	GPCPD1
ELANE	GPR160	BCLAF3
ELAVL1	DAAM1	TMOD4
ELN	MAPKBP1	SIRT5
ENDOU	PLCH1	TMEM179
ENG	FETUB	BAMBI
EPGN	KLHDC10	C1ORF56
EPO	CYFIP2	ALG8
EPOR	OR5H14	EIF2AK1
EPPIN	AKAP8L	WIPI1
ERAP1	TDRKH	ARF1
ERAP2	TMPRSS13	LINC00548
EREG	LILRB3	VAX2
ESM1	LILRA1	POP5
ESR1	B3GNT5	GARS1-DT
ESR2	LILRA2	LRRC8A
ESRRA	LILRA3	SERP2
ESRRB	DCAF4L2	GGNBP1
ESRRG	RAB31	ZC2HC1A
F2R	STK38L	ARF3
F2RL1	SPEN	TMOD3
FABP12	FBXO21	UCKL1
FABP2	GOLGA8A	CACYBP
FABP3	EXOSC7	SUSD4
FABP4	FAIM2	PPM1H
FABP5	CNOT1	STPG3-AS1
FABP6	LGALS12	LINC01126
FABP7	RAB21	ABHD17B
FABP9	ADAP1	CCDC61
FAM3B	ABCC11	SNORD83A
FAM3C	RIPK3	SPDEF
FAM3D	FUNDC1	TMOD2
FAS	OR4A47	LINGO3
FASLG	ZNF440	SLC25A51P1
FCER1G	MIER3	TIPIN
FCGR2B	ZNF285	ISY1
FCGR3A	IL21	ADCY5
FCGR3B	TTC23L	LINC00547
FCGRT	CHORDC1	NDUFAF1
FCN2	PARP15	ARL4D
FGA	CCDC159	PCDHB5
FGF1	SWSAP1	ADCY7
FGF10	IL24	SNORD83B
FGF11	SHANK3	LSM4
FGF12	SLC27A2	SIRT4
FGF13	SLC27A3	MYORG
FGF14	SPINK5	SSH3
FGF16	KIF2C	ADCY6
FGF17	SHISAL1	PRRG4
FGF18	LILRB4	SERTM1
FGF19	TMCO2	TTLL1
FGF2	OR2T35	REREP3
FGF20	ARSK	USP25
FGF21	GLIPR1	ADCY8
FGF22	FAM81B	LINC01349
FGF23	AP3M1	TFB1M
FGF3	PABPC1	SELENOO
FGF4	ZNF491	ZBTB11
FGF5	ZNF441	ZNF302
FGF6	SEC22A	ARRDC2
FGF7	ZNF684	PDPR
FGF7P3	FAM229B	PRRG3
FGF7P6	LIAS	MERTK
FGF8	TRIM9	TMEM70
FGF9	KLK11	PHF20L1
FGFR1	TLK2	PPM1L
FGFR2	OR2T27	ZNF341-AS1
FGFR3	KDELR2	ADCY9
FGFR4	TMSB15A	CXCL17
FGFRL1	ATF7	FAM107B
FGR	KDELR3	SNORD139
FIGNL2	TMED1	C16ORF86
FLT1	SNRNP27	SLC52A1
FLT3	FAM111A	LRRC37BP1
FLT3LG	ZNF567	ASPSCR1
FLT4	MTX3	C4ORF45
FOS	KIAA0825	HCG11
FPR1	SLC17A9	NUTM1
FPR2	VSTM2A	GRM7-AS3
FSHB	DTWD2	CT55
FSHR	TTLL9	OR10H4
FURIN	MANBAL	RHBDD3
FYN	DUSP21	MESP2
GAL	ZNF114	PPP1R3G
GALP	FAM205A	PACSIN3
GALR2	GPATCH3	ADCYAP1
GALR3	IL4I1	RAMAC
GAST	IL20	CLRN1-AS1
GBP2	RELL2	METTL9
GCG	ZBED8	OR52R1
GCGR	TNN	GPR157
GDF1	CHTF18	KHDRBS2
GDF10	ZNF335	SPATA6L
GDF11	ELMO2	RRN3
GDF15	BLOC1S5	CSTF3-DT
GDF2	GALNT11	NHLRC3
GDF3	FAM174A	C8ORF44
GDF5	UBQLN3	ZNF674-AS1
GDF6	IL21R	ADCYAP1R1
GDF7	GALNT9	APH1A
GDF9	ATP6V0A4	SRRM2-AS1
GDNF	IL22	PIGX
GFAP	DEF6	OR51F2
GH1	ITSN2	ZCWPW1
GH2	STEEP1	TACC3
GHR	MRPS14	CNOT4
GHRH	ZNF667	MPHOSPH6
GHRHR	MCUR1	COG5
GHRL	PCIF1	TMED11P
GHSR	ZNF383	TCAF1
GIP	ITPA	ADD1
GIPR	ITPK1	IPP
GKN1	ANKEF1	GAGE2A
GLP1R	ITPKA	LGR5
GLP2R	XPNPEP3	ZNHIT1
GMFB	ITPKB	LINC01829
GMFG	CHP2	ADD2
GNAI1	ITPR1	CLSTN3
GNLY	ITPR2	LRRC72
GNRH1	ITIH4	PDX1
GNRH2	CUZD1	BLZF1
GNRHR	ITK	PRSS35
GPER1	CYHR1	OR5D18
GPHA2	STT3A	CDC40
GPHB5	GEMIN4	PIBF1
GPI	KANSL1L	DMAC2L
GPR17	FAM227A	PHACTR2
GPR32	PEG10	LINC00525
GPR33	GPSM3	SLC30A9
GRAP2	FKBPL	HOOK1
GRB2	SVIP	PPIH
GREM1	DMRTC1	SLK
GREM2	DMRTC2	CCDC3
GRK2	KDM4C	MIR503HG
GRN	JAK1	C1ORF100
GRP	PPRC1	ANKRD26P1
GSK3B	JAK2	MBTPS2
GUCA2A	JAK3	HDHD5-AS1
GZMB	FAM217B	NUTF2
HAMP	ERC1	OR5D14
HBEGF	EXPH5	ZNF225-AS1
HCK	TRIM35	BHLHA15
HCST	ITPR3	GAS5-AS1
HDAC1	IVD	GEMIN8
HDGF	IVL	OR5L1
HDGFL3	JAG2	FAM138B
HFE	AVL9	SNHG16
HGF	ANO7	CHST15
HJV	FHIP1A	DNAAF3
HLA-A	DMRTA1	NDUFA6-DT
HLA-B	ARHGAP26	NOC4L
HLA-C	JUND	HPDL
HLA-DMA	TTLL5	UBR5
HLA-DMB	JUP	FST
HLA-DOA	SIPA1L3	SOGA1
HLA-DOB	KIF1B	DHRS2
HLA-DPA1	IQSEC2	FAM167A
HLA-DPB1	CDK19	SH3GLB1
HLA-DQA1	SARM1	ANKRD30A
HLA-DQA2	PNPLA8	ANKLE1
HLA-DQB1	ZBTB43	MRPL45P2
HLA-DRA	JARID2	CTAGE7P
HLA-DRB1	PLB1	TIMM44
HLA-DRB3	ZNF423	PSMA8
HLA-DRB4	JUN	TLDC2
HLA-DRB5	ZC3H13	H3-5
HLA-E	KERA	CALCRL
HLA-F	DNAJB4	PLA1A
HLA-G	ARHGEF4	LINC02894
HLA-H	DIDO1	PHF5A
HMGB1	ADAM30	SPATA31D5P
HMOX1	ADAM29	RPL21
HNF4A	SETD1B	UBP1
HNF4G	ZNF433	OR4C6
HRAS	C2ORF92	KLHL32
HRG	CLSPN	RNASEH1-DT
HSP90AA1	KCNA2	PPFIA3
HSP90AB1	KCNA3	RGPD3
HSPA1A	ZNF609	NOS3
HSPA1B	KCNA4	FER1L6-AS1
HSPA1L	TBC1D9B	A1BG
HSPA2	GGA2	LINC01013
HSPA4	WAPL	UNC5B
HSPA5	SETX	UBTF
HSPA6	EMC1	TUBGCP5
HSPA8	SLC45A1	AGPS
HTN1	CAND2	ZNF530
HTN3	ARHGEF3	A2M
HTR1A	ANOS1	RNF166
HTR3A	KARS1	LINC01254
HTR3B	KCNA1	BCL2L2-PABPN1
HTR3C	WDR5	EIF3E
HTR3D	ADAMTS13	RPL22
HTR3E	ADAMTS5	LAPTM4A
IAPP	ADAMTS8	SPAG17
ICAM1	PRSS23	ELFN2
ICAM2	KCND1	LMO4
ICOS	NUP42	TMEFF2
IDO1	KIF13A	TMEM145
IFI30	VWA8	A2MP1
IFIH1	NEUROD6	RPL23A
IFITM1	NEUROG2	INSRR
IFN1@	ZNF791	BIN3
IFNA1	RGPD2	TEX101
IFNA21	PRDM16	UCHL1
IFNA4	TMED4	OR4S2
IFNB1	PRDM14	ZNF670
IFNE	PRDM15	FMNL2
IFNL3	FIGNL1	XAGE1A
IFNLR1	KCNC3	PRR19
IGHA1	CMTR1	EGLN2
IGHA2	ZNF709	NOS2
IGHD2-15	KCNC4	APOL1
IGHD2-2	ERP44	SCGB1C2
IGHD3-9	HECW1	AKR1B15
IGHD4-11	ZNF564	PVRIG2P
IGHD5-24	UHRF1BP1L	CEMIP2
IGHD5-5	SWAP70	IGFL4
IGHG1	RRP1B	NOS1
IGHG2	MYCBP2	ARHGAP32
IGHJ5	KCNA5	LINC01005
IGHJ6	PTPN21	ARHGAP5-AS1
IGHV1-38-4	KCNA6	FAM187B
IGHV1-45	KCNA7	ELFN1
IGHV1-69-2	KCNA10	CGGBP1
IGHV1-8	KCNB1	TPT1-AS1
IGHV3-11	KCNC1	STX12
IGHV3-13	KCNC2	SMCO3
IGHV3-21	RNF180	IFT140
IGHV3-23	SREK1IP1	UCHL3
IGHV3-30	KCNJ3	PGAP3
IGHV3-30-3	ZNF454	ZNF496
IGHV3-30-5	KCNJ4	INSR
IGHV3-35	C5ORF60	PIR
IGHV3-38	KCNJ2	RAMP2-AS1
IGHV3-38-3	TMEM145	NUP107-DT
IGHV3-43	PRR19	SLC25A51
IGHV3-48	KCND2	SMPX
IGHV3-49	KCND3	SGSM1
IGHV3-53	KCNE1	SMG1P3
IGHV3-64	KCNF1	UPK1B
IGHV3-66	SSX4B	ZNF536
IGHV3-69-1	KCNG1	CYP4Z2P
IGHV3-7	KCNH1	RAX2
IGHV3-72	KCNH2	INSM1
IGHV3-73	KCNJ1	FCN3
IGHV3-74	KCNJ14	STK11IP
IGHV3-9	KCNJ15	H2AC1
IGHV4-28	CHD3	AFDN-DT
IGHV4-30-1	CHD2	PABPC4L
IGHV4-30-2	CHD1	FRK
IGHV4-30-4	RCC1	CLVS2
IGHV4-31	CHAT	UCN
IGHV4-34	RCBTB2	LRRC63
IGHV4-38-2	CHAD	ZNF248
IGHV4-39	C19ORF54	INSL4
IGHV4-4	KCNJ5	LINC00240
IGHV4-59	KCNJ6	KMT2E
IGHV4-61	ZNF780A	MYO3B-AS1
IGHV5-10-1	KCNJ8	SGK3
IGHV5-51	KCNJ9	COMMD3
IGHV6-1	KCNJ10	SLC12A5
IGHV7-4-1	KCNJ11	MED12L
IGHV7-81	AKR1C4	NAT1
IGK	KCNJ12	LINC01124
IGKC	CHD4	LINC02483
IGKDEL	KCNJ13	CACNA2D1-AS1
IGKJ	SYCE1L	BOLA2
IGKJ1	KCNN1	SIRT1
IGKJ2	KCNN2	RNF175
IGKJ3	KCNN3	ESCO1
IGKJ4	KCNN4	INTS1
IGKJ5	CHM	PNMA8B
IGKV@	CHKB	RDH11
IGKV1-12	CHIT1	SNX29
IGKV1-13	CHI3L2	OR51S1
IGKV1-16	CHI3L1	SIRT3
IGKV1-17	CHGB	MYDGF
IGKV1-27	FRK	ACSS2
IGKV1-33	FOXN3	ZFPM2
IGKV1-37	CHEK1	ZNF599
IGKV1-39	KCNJ16	TMEM248
IGKV1-5	ZSCAN1	PDP1
IGKV1-6	KCNK1	ENOX1
IGKV1-8	KCNK2	SMG9
IGKV1-9	KCNK3	ARF5
IGKV1D-12	KCNMA1	NCS1
IGKV1D-13	KCNMB1	THSD1
IGKV1D-16	CHKA	ATP10D
IGKV1D-17	KCNS3	MTHFD2L
IGKV1D-33	KDR	H3P6
IGKV1D-37	KEL	ARF6
IGKV1D-39	CHRM4	HPF1
IGKV1D-42	CHRM3	DIRC1
IGKV1D-43	LYST	KCNH3
IGKV1D-8	CHRM2	CPXM1
IGKV2-24	CHRM1	MSS51
IGKV2-28	ZNF776	ANGPTL8
IGKV2-30	ZIK1	SAMM50
IGKV2-40	ZNF547	AMIGO1
IGKV2D-24	CHN2	GPR152
IGKV2D-28	CHN1	EGLN3
IGKV2D-29	CHML	PSMG3-AS1
IGKV2D-30	KCNQ1	IFITM10
IGKV2D-40	KCNQ2	ARG1
IGKV3-11	KCNQ3	LINGO1-AS1
IGKV3-15	KCNS1	PLS3-AS1
IGKV3-20	KCNS2	DNTTIP1
IGKV3-7	ACTL9	KCNH4
IGKV3D-11	CCDC169	CFAP70
IGKV3D-15	CHRNB4	NXF3
IGKV3D-20	CHRNB3	CMAS
IGKV3D-7	CHRNB2	CSMD2-AS1
IGKV4-1	RIMOC1	RPL18
IGKV5-2	CHRNB1	ATXN10
IGKV6-21	CHRNA7	STRIP2
IGKV6D-21	CHRNA5	DOC2GP
IGKV6D-41	CHRNA4	TMEM132B
IGL	CHRNA3	PNCK
IGLC1	CHRNA2	ARG2
IGLC2	CHRNA1	CNOT3
IGLC3	CHRM5	CRB1
IGLC6	KHK	KYAT3
IGLC7	KIF2A	NXF2
IGLJ	KIF3C	ZC4H2
IGLJ1	KIF5A	PACRG-AS1
IGLJ2	HMGA2-AS1	TMEM150C
IGLJ3	KIF5B	RPL18A
IGLJ4	ZNF841	BPIFC
IGLJ5	ZNF615	SLC47A2
IGLJ6	SLC36A3	DNAAF4
IGLJ7	KIF4B	TBC1D24
IGLV@	CIRBP	MARCHF5
IGLV10-54	CKB	SLITRK1
IGLV11-55	FRG1	H1-10-AS1
IGLV1-36	CHUK	PCED1B-AS1
IGLV1-40	CHRNG	PCNX3
IGLV1-44	CHRNE	CNOT2
IGLV1-47	CHRND	LINC03016
IGLV1-50	MTOR	NMRAL2P
IGLV1-51	SIGLECL1	MLYCD
IGLV2-11	KLK9	RNF114
IGLV2-14	KCNK4	TMEM251
IGLV2-18	EMC10	SUMO1
IGLV2-23	MYEF2	RPL19
IGLV2-33	IRX4	POM121L1P
IGLV2-8	AK3	CFAP251
IGLV3-1	ASAP1	HHATL
IGLV3-10	HP1BP3	SCAF4
IGLV3-12	CKS1B	ADD3
IGLV3-16	NR5A2	TRIM16L
IGLV3-19	OR2V2	IRGC
IGLV3-21	ERCC8	RALGAPA1P1
IGLV3-22	FSHR	RHOB
IGLV3-25	CKMT2	SLC35G5
IGLV3-27	CENPI	CLEC19A
IGLV3-32	CKMT1B	PGAP1
IGLV3-9	CKM	TRIM72
IGLV4-3	FSHB	ATG9A
IGLV4-60	FRZB	TRNAU1AP
IGLV4-69	IZUMO1	ZNF638
IGLV5-37	TBCB	LMCD1
IGLV5-39	MAMSTR	RHOA
IGLV5-45	TPRX1	VAT1
IGLV5-48	NKPD1	RAD51AP2
IGLV5-52	HDGFL3	ADPGK-AS1
IGLV6-57	PPP1R37	SRP14-DT
IGLV7-43	NSDHL	RABGAP1
IGLV7-46	AP3S1	C1QTNF9B
IGLV8-61	AP2S1	RHOC
IGLV9-49	C5ORF64	TRPC4AP
IKBKB	AP2M1	LINC02911
IKBKE	ZNF283	METTL16
IKBKG	LYPD5	TMPRSS11A
IL10	CCDC157	COMMD8
IL10RA	ZNF575	STK25
IL10RB	CXCL17	ZNF689
IL11	PLEKHM2	TLCD2
IL11RA	SYT11	CNGA2
IL12A	MLC1	GLIS3-AS1
IL12B	OR4C12	CYP4Z1
IL12RB1	OR4C13	RASA4CP
IL12RB2	M1AP	CYBRD1
IL13	CLCNKA	SNORA70E
IL13RA1	USP49	ADH1A
IL13RA2	CLCN7	ZNF841
IL15	ATP11B	LINC01550
IL15RA	WHRN	NOP53
IL16	CLCN6	XRCC6P5
IL17A	FAM168A	RPS6KA6
IL17B	ABHD14A	PLIN2
IL17C	CLCN5	TRIM52
IL17D	CLCN4	CRTAP
IL17F	PMPCA	NUP85
IL17RA	CLCN3	PURPL
IL17RB	ARL6IP1	YLPM1
IL17RC	PRKD2	SPATA48
IL17RD	CLCN2	NPPA-AS1
IL17RE	ACSBG1	ADH1B
IL18	CLCN1	DNAAF11
IL18R1	CLCA1	ZNF615
IL18RAP	CLC	BICRA
IL19	DUSP10	CEBPA-DT
IL1A	NLRC5	FTO
IL1B	MST1L	SYNCRIP
IL1F10	ANTXR1	ATP1A1-AS1
IL1R1	MRPL3	NAA60
IL1R2	C19ORF44	LINC00588
IL1RAP	KIAA1109	CARM1
IL1RL1	RPL35	LINC01467
IL1RL2	GALNT5	LINC01446
IL1RN	ASCC2	ADH1C
IL2	GALNT6	HTATSF1
IL20	GTF2IRD2	ATG16L1
IL20RA	NBEAL2	RCAN2
IL20RB	FBXO28	OBP2A
IL21	TSLP	LRRTM4
IL21R	CLK3	CLRN3
IL22	JMJD6	PARP16
IL22RA1	RPL36	C16ORF87
IL22RA2	ZC3H4	ZBTB20
IL23A	CLK2	LRRC23
IL23R	RRS1	UPK3B
IL24	LETMD1	NCOA2
IL25	CLK1	GSDMA
IL26	SULF1	ADH4
IL27	MPC2	DCANP1
IL27RA	XPO6	C1ORF109
IL2RA	CLIC2	EIF3K
IL2RB	PRRC2C	KCNT2
IL2RG	SPEF1	PILRA
IL3	CLIC1	MSLN
IL31	TBC1D1	CCER2
IL31RA	DCAF13	GSX1
IL32	CLU	TES
IL33	ZFR2	CUEDC1
IL34	MXRA5	B3GAT1-DT
IL36A	ARID5B	LINC02902
IL36B	NEPRO	ADH5
IL36G	CLCNKB	FBXO47
IL36RN	SUMF2	TMC7
IL37	TRUB1	ART5
IL3RA	POLG2	FAM120C
IL4	SEC63	P2RY10
IL4R	HPS5	PACSIN1
IL5	MKX	MRPL20
IL5RA	RNF139	ENOX2
IL6	PDCD10	SERBP1
IL6R	CA5B	UNC13B
IL6ST	PSKH2	MORN1
IL7	RNF24	ODR4
IL7R	PPP1R1B	NRDE2
IL9	SGMS2	GOLIM4
IL9R	MINDY4	BAZ2B
ILK	PARM1	NBR2
INHA	CHD6	DYNLRB1
INHBA	ZNF831	NPAS2
INHBB	METTL7A	HDAC4
INHBC	ASF1A	IRF6
INHBE	ABTB2	CNP
INPP5D	MOB4	CDH3
INS	FAR1	SLC35B1
INS-IGF2	TMEM164	DYNLRB2
INSL3	POLI	NPAS1
INSL4	CHEK2	CNR1
INSL5	SLITRK6	FBN1
INSL6	KLK8	FRMPD4
INSR	ZCCHC7	ZNF503
IREB2	CATSPERZ	CDH4
IRF1	LOXL4	IRF5
IRF3	ZNF844	LINC01117
IRF5	ZNF763	FAM167A-AS1
IRF7	TECPR1	PNP
IRF9	ZNF345	MTIF3
ISG15	DCAF12	LRRC17
ISG20	ARMC8	KIAA1671-AS1
ISG20L2	BRMS1	LRRC77P
ITGAL	FAM149A	PRPF19
ITGAV	DDX20	LRCH3
ITGB2	TREX2	LIX1L
ITK	HDX	TRPV3
JAG1	PLPBP	IRF4
JAG2	SLC49A3	LINC00208
JAK1	APOOL	RASGRP2
JAK2	FZD10	UBE2S
JUN	AKAP13	CDH2
JUND	ELMOD3	CNN3
KCNH2	IRAK3	IRF3
KDR	POLR1B	CCDC148-AS1
KIR2DL1	AKAP10	MEG9
KIR2DL2	AKAP11	WT1-AS
KIR2DL3	SLA2	SHISA2
KIR2DL4	OR2Z1	FSCN3
KIR2DL5A	BACE2	LINC02873
KIR2DS1	TXN2	LINC01192
KIR2DS3	FBXL2	IRF2
KIR2DS4	PROKR2	MIR31HG
KIR2DS5	TMEM184B	PLK3
KIR3DL1	OR4Q3	NDUFAF2
KIR3DL2	ZIM3	ZNF117
KIR3DL3	OSCAR	LIX1
KITLG	ARIH1	SNORD115-20
KL	DMBX1	CNN1
KLKB1	DNAJB5	KRT76
KLRC1	MTO1	DCAF7
KLRC2	PRDX5	RTL1
KLRC3	TPSG1	PAXIP1-DT
KLRC4	GBP4	NLRP7
KLRD1	OR4M1	CNGA3
KLRK1	GBP5	AP3S2
KNG1	MTERF4	SMG1P5
KRAS	PCP2	TMEM223
LACRT	CIAO2A	LINC00839
LALBA	NIPBL	TEKT4P2
LANCL1	METTL25	CNGA4
LAT	COG4	LINC01103
LBP	SETD3	SNORD18C
LCK	TRAPPC5	SNPH
LCN1	HECTD1	RGSL1
LCN10	SULT4A1	RPL30
LCN12	POU2F3	DEPTOR
LCN15	NBPF14	SNORD115-16
LCN1P1	MGAT4C	RASL11B
LCN2	FCRL1	LINC00645
LCN6	FCRL3	BHLHE40
LCN8	LRRC42	NOVA2
LCN9	POMK	C17ORF99
LCNL1	USP48	IRF1
LCP2	LSM4	RIPOR2
LEAP2	SPDEF	RPL27A
LECT2	BAMBI	IQCH
LEFTY1	C20ORF141	NEXN-AS1
LEFTY2	TMEM17	STX18-AS1
LEP	TTLL1	SLC35A2
LEPR	SLC39A6	SNORD115-15
LGMN	LMOD1	B3GAT2
LGR4	LIPJ	CENPBD2P
LGR5	SIRPD	INE1
LGR6	ATXN10	NOVA1
LHB	TAFA5	IREB2
LHCGR	TNFAIP8	RPL28
LIF	SPATA48	SNORD115-18
LIFR	NOCT	SCGB1A1
LILRB3	KLK5	ZSCAN12
LIMS1	CCDC148	KRTAP5-7
LMBR1	NPIPB15	LRRC61
LMBR1L	SPRED2	DACT3-AS1
LPA	NPIPB4	CCN3
LRP1	SAMM50	CDC14B
LRSAM1	TBC1D20	ARRDC4
LTA	WDR6	SNORD115-17
LTB	KCTD7	PCDHA9
LTB4R	SLC2A6	UGCG
LTB4R2	TREH	SDHAF4
LTBP1	MAP4K1	LINC01094
LTBP2	MAP4K5	ZFTA
LTBP3	RASSF1	PIAS1
LTBP4	INMT	NOTCH4
LTBR	STAB1	LINC00923
LTF	EFR3A	SCAMP5
LYN	RTF1	IRAK2
LYZ	SLC35D1	CNGA1
MALT1	RBM46	TBKBP1
MANF	CRPPA	UGDH
MAP2K1	CLEC4F	NOTCH3
MAP2K2	NKD2	TCAP
MAP3K14	TPRG1L	COG7
MAP3K8	SAMD8	SPDYE7P
MAPK1	WDR43	ITGA6
MAPK14	ZIC5	NOTCH2
MAPK3	SNX13	STARD8
MAPK8	CCNB3	KRTAP5-11
MAPT	MAPK8IP3	CDC14A
MARCO	SLC45A3	MIGA1
MASP1	GGA3	NPY
MASP2	RHPN2	SLC9A9-AS1
MAVS	MPRIP	KMT2B
MBL2	NUP205	IRAK1
MBL3P	SLC22A16	PRPF18
MC1R	NISCH	LIN54
MC2R	PKP3	CNGB1
MC3R	CELF3	NOTCH1
MC4R	NAT2	RBM33
MCHR1	SERPINA3	RND3
MCHR2	CEP250	LINC01304
MDK	ZBTB34	IPW
MET	AADAC	TMC8
MIA	WBP4	CDK10
MICA	AAMP	TYW1B
MICB	AANAT	TMEM119
MIF	AARS1	SNHG1
MLN	ABCB8	ZCWPW2
MLNR	WIF1	LINC02087
MMP12	ABAT	LINC00210
MMP9	SEC23IP	SIGLECL1
MPL	ABCA1	BRWD1-AS2
MPO	CEP68	LDOC1
MR1	PASK	RHOG
MSR1	RGL1	KCNG3
MSTN	LRRIQ3	UQCRBP1
MTNR1A	ERICH3	LCORL
MTNR1B	TYW3	MAL2
MUC4	NKD1	BTNL8
MUC5AC	TTLL12	SUMO4
MX1	RAB42	CRYBG2
MX2	ABRAXAS2	LRRC10B
MYDGF	DNAJC14	HSPBP1
NAMPT	METAP1	ODAM
NCK1	EAF1	CTNNBL1
NCK2	ZCCHC14	ARHGAP1
NCR1	LPIN1	C1QTNF3-AMACR
NCR2	SEPTIN8	EDC4
NCR3	ANXA10	ANTKMT
NDP	SUPT16H	MRPL23
NDRG1	ABCA2	SMG1P7
NEDD4	ABCA3	TMCC3
NENF	ABCB7	PFN1P2
NEO1	ABCF1	GABPB1-IT1
NEWENTRY	IRX2	SIGLEC17P
NFAT5	ABCA4	DRAIC
NFATC1	ERLIN2	ARHGAP4
NFATC2	ABL1	TMEM160
NFATC3	AOC1	LOC388282
NFATC4	NUDT6	CEP85
NFKB1	ZAR1L	LY96
NFKBIA	ABL2	TUSC8
NFKBIB	ERG28	GATAD2B
NFKBIE	NUDT5	WDR17
NFKBIZ	ABR	ZWILCH
NFYA	NUDT4	YWHAEP7
NFYB	ZC3H3	KLK9
NFYC	ASB17	LINC00945
NGF	BTNL9	ARHGAP5
NGFR	SSPOP	IFT22
NLRX1	TIGD1	TXNL4B
NMB	NACAD	PLD3
NMBR	FCHO1	DDX31
NOD1	PCGF6	UCP1
NOD2	ZIC4	RPL24
NODAL	CABS1	TRIML1
NOS1	QRFPR	TENM2
NOS2	STON2	MRPS34
NOX1	ZZEF1	SLC12A2-DT
NOX3	DDIT4L	UTP20
NOX4	ANKLE2	LINC00380
NOX5	C4ORF17	ARHGAP6
NPFF	ZCRB1	SATB2-AS1
NPPA	DCUN1D4	AGBL1-AS1
NPPB	PRAM1	RPL36A-HNRNPH2
NPPC	LRCH1	RMND5A
NPR1	ARL6	TM4SF19-DYNLT2B
NPR3	PSIP1	UCP2
NPY	SLC41A2	PPP1R15A
NR0B1	FSTL1	FUNDC2
NR0B2	USP44	KRTAP2-2
NR1D1	ACAA1	MROH6
NR1D2	WDHD1	ADH6
NR1H2	ACACA	CISD3
NR1H3	ACACB	DDRGK1
NR1H4	ACADL	OR10V1
NR1I2	ACADS	DNAH10
NR1I3	STRAP	GRID2IP
NR2C1	MARVELD2	ARHGDIA
NR2C2	ACADSB	VTI1B
NR2E1	FAM107A	GNA15-DT
NR2E3	ACADVL	LINC00367
NR2F1	ADAMTS7	TMX4
NR2F2	OR9K2	LRRIQ4
NR2F6	ACAT1	SSBP3
NR3C1	INSL6	UCP3
NR3C2	TTLL13	ZFP90
NR4A1	ACAT2	MCHR2-AS1
NR4A2	ADAMTS6	TTLL3
NR4A3	CLCC1	DSCAML1
NR5A1	DQX1	ADH7
NR5A2	SEPTIN6	INE2
NR6A1	TBC1D9	ARHGDIB
NRAS	TSPAN11	POC1B
NRG1	FRMD4B	LINC00397
NRG2	GRAMD4	ARFIP2
NRG3	CIC	PIK3IP1-DT
NRG4	NCDN	SERTAD4
NRP1	BAZ1A	SAMD7
NRP2	BAZ2A	RHOH
NRTN	ZNF277	RPL27
NTF3	LZTS1	UFD1
NTF4	PIRT	LRRC66
NTS	ASIC2	MAPKAPK5
NUDT6	ASIC1	RILPL2
OAS1	AMER1	ADK
OASL	ACHE	ARHGDIG
OBP2A	ACLY	MEPCE
OBP2B	ACO1	RAB40AL
OGFR	CDC37	TRAF3IP1
OGN	ACR	CPEB2-DT
OLR1	PKIG	EMC10
OPRD1	IL1RAPL1	CARMN
OPRK1	CLASP2	DCTPP1
OPRL1	CAMTA2	DCAF17
OPRM1	POGZ	OCIAD1
ORM1	TMEM59L	PCSK1N
ORM2	WIPF3	ADM
OSGIN1	COLGALT2	CNTFR
OSM	RAD54B	KLHL22
OSMR	PLXND1	HOXB13
OSTN	ACAD11	LDLRAD3
OXT	ATRIP	HMGA1P7
OXTR	DIXDC1	POLA2
PAEP	RASGRP3	PYROXD1
PAK1	LRRIQ1	ATP2B1-AS1
PAK2	CEP295	SBF1P1
PAK3	ATP10B	IRF2BP1
PAK4	WDR75	FZR1
PAK5	TNKS1BP1	ADORA2A
PAK6	RAB3GAP2	MS4A8
PCSK1	CIPC	POLL
PCSK2	DMC1	FAM157A
PDCD1	KAT7	ADORA1
PDF	DISP2	C1ORF50
PDGFA	GLMN	NXF1
PDGFB	ZNF394	CNTN1
PDGFC	CFAP74	SNHG5
PDGFD	DNAAF6	ACTR5
PDGFRA	ACO2	LINC02150
PDGFRB	PLAAT3	ADORA2B
PDGFRL	TSPYL5	TLN2
PDIA2	ACOX1	AKNAD1
PDIA3	HHLA2	RABGEF1
PDK1	ITPRIP	LINC00173
PDYN	ACP1	C15ORF61
PENK	HHLA3	CNTF
PF4	UNK	RRP7A
PF4V1	ACP5	RIOX2
PGC	BVES	EIF3M
PGF	ACP3	TMEM61
PGLYRP1	MYOM3	PARP9
PGLYRP2	ACRV1	CAP2
PGLYRP3	ACTA1	LRRC70
PGLYRP4	ACTA2	KLRF1
PGR	CORO1A	MCAT
PGRMC2	TIGD2	ATAD5
PI15	FICD	TOR1B
PI3	WDR45	LINC01869
PIK3CA	DRGX	MIR9-1HG
PIK3CB	PHF8	SPACA5B
PIK3CD	PGLS	ZNF658
PIK3CG	KDM6B	TAOK3
PIK3R1	BRI3	CAP1
PIK3R2	EPB41L3	RAB6D
PIK3R3	QPCT	STK39
PIK3R5	SMC5	DNAJC28
PLA2G2A	N4BP3	ZPLD2P
PLAAT4	ZNF324	PLEKHB2
PLAU	SRRD	KIFC2
PLAUR	MAST2	KIRREL3-AS3
PLCG1	CFAP45	LINC02101
PLCG2	KIAA1755	MAGIX
PLSCR1	CIZ1	RPL39
PLTP	ATG2A	ABITRAM
PLXNA1	NGEF	TMEM97
PLXNA2	GPATCH8	EPN3
PLXNA3	FSCN2	SEC23B
PLXNA4	CNTNAP4	LINC00574
PLXNB1	RAD54L2	PHF19
PLXNB2	FBXO7	OSMR-DT
PLXNB3	ZFHX2	SETD6
PLXNC1	LDB3	RPL41
PLXND1	DCLK3	KCNMB4
PMCH	AP4S1	RNF125
PML	LRRCC1	DPP9-AS1
PMP2	ACTB	SEC23A
PNOC	HELZ2	ZNF443
POMC	KNDC1	PPP1R21
PPARA	RABL2A	TM7SF2
PPARD	PWWP3B	DYNLT5
PPARG	RABL2B	CBR4
PPBP	DOCK7	CREB3L1
PPBPP1	OR5B3	CDH15
PPBPP2	BTN2A1	ITGA4
PPIA	MYBPHL	PUSL1
PPP3CA	IQUB	OR8U1
PPP3CB	H2AP	CD96
PPP3CC	MCF2L2	SSX9P
PPP3R1	TBC1D2B	FCGR2A
PPP3R2	FSTL4	LINC00844
PPP4C	PRPF40B	TRAPPC10
PPY	SLC24A2	SMIM20
PRDX1	MRPS27	CDH16
PRDX2	CLASRP	ITGA3
PRF1	KAT8	ZNF585A
PRKCA	CCDC65	POGLUT2
PRKCB	DNAJC5B	KRTAP5-5
PRKCG	PTPRT	CREB3
PRKCQ	SYDE2	BEND4
PRL	GFM1	MTOR
PRLH	SCIN	ADAMTS4
PRLHR	ACTG1	SERPINA13P
PRLR	FAF1	TRIB1
PROC	ZNF644	ITGA2B
PROCR	ACTG2	COL1A1
PROK1	RCAN3	CAPN13
PROK2	CD160	ELOVL6
PRTN3	FAM161A	CFAP100-DT
PSMB8	POLR3A	SESN2
PSMC1	ABRAXAS1	TMEM132C
PSMC2	KIF3A	LRRC41
PSMC3	EVA1A	GPA33
PSMC4	FAM199X	LINC00615
PSMC5	HIC2	FCGR1BP
PSMC6	SYCE3	PAGE4
PSMD1	CAPN11	ELOVL3
PSMD10	ZWINT	COL1A2
PSMD11	SPART	CDH13
PSMD13	TNRC6B	ITGA2
PSMD14	CUL9	GLYATL1
PSMD2	CBY1	PPIAP30
PSMD3	NFASC	FASTKD3
PSMD4	ZMAT2	STX6
PSMD5	DSTYK	RCAN3AS
PSMD6	TOGARAM1	CRNKL1
PSMD7	SUN2	GFY
PSMD8	TAB2	C5ORF58
PSME1	PCMTD1	ADAMTS2
PSME2	CCDC13	CCDC142
PSME3	TBC1D22A	BOK-AS1
PSPN	SLC7A6OS	GAGE10
PTAFR	KPTN	ITGA1
PTGDR	ZNRF3	TMEM109
PTGDR2	SELENOI	COQ7
PTGDS	ACTN4	GTF2H2B
PTGER1	CAPN10	WFDC10B
PTGER2	USP42	TMEM25
PTGER3	CDC42EP1	ADAMTS3
PTGER4	UTP15	C2ORF49
PTGFR	ZC3H12C	TPTE2
PTGS2	TOMM40L	C19ORF47
PTH	SSH2	CDH12
PTH1R	PWP1	ISLR
PTH2	TANC1	PLIN3
PTH2R	SLC7A9	LINC01187
PTHLH	FHDC1	DSCC1
PTK2	ACTL6A	PTPN5
PTK2B	CEP78	SNORD115-14
PTN	ACTN1	ISL1
PTPN11	TBC1D8	STT3B
PTPN6	ZNF518B	MFSD10
PTPRC	ACTN2	HTT-AS
PTX3	ACTN3	SNHG20
PYY	CMC4	ZBTB7A
QRFP	ACVR1	ASB10
R3HDML	ACVR1B	HAVCR2
RABEP1	ACVR2A	SNORD115-13
RABEP2	ACVR2B	CDH11
RAC1	ACVRL1	RPL37A
RAC2	ACY1	TLR5
RAC3	RSPH4A	TBC1D15
RAET1E	ACYP1	PTPRZ1
RAET1G	SHISA9	UGT2B15
RAET1L	GPR148	SNORD115-5
RAF1	SLC35E2B	AACS
RARA	DCAF8	ZNF649-AS1
RARB	NPHP4	FCER1G
RARG	KIR2DL3	SNORD115-4
RASGRP1	APCDD1L	PRB2
RASGRP3	KIR2DL4	YARS1
RBP1	KIR2DS4	MYBPC1
RBP2	SH3RF3	RPL38
RBP4	KIF5C	LZTS3
RBP5	KIFC3	EPS8L2
RBP7	KIR2DL1	NR2E1
REG1A	TIPRL	UGT2B17
REG3G	KISS1	CD27-AS1
RELA	KIT	FAM104B
RELB	KLK1	FCER2
RETN	KLK2	SNORD115-3
RETNLB	STEAP2	KMO
RFX5	KLKB1	MYBL1
RFXANK	KIR3DL1	NPM1
RFXAP	KIR3DL2	ANGPTL7
RHOA	EIF3CL	CDH9
RLN1	KNG1	LMF1
RLN2	KLRB1	TSPAN7
RLN3	KLRC1	SNORD115-7
RN7SL1	KLRC2	UGT8
RNASE2	KLRC3	VWC2L-IT1
RNASE3	KPNA1	PAGE5
RNASE7	KPNB1	PTS
RNASEL	KPNA2	ODAD1
ROBO1	GARIN5B	KCTD14
ROBO2	KPNA3	FCER1A
ROBO3	TMEM150B	MYB
RORA	VSTM1	MADD
RORB	DENND10	NPHS1
RORC	KLC1	PICALM
RSAD2	KIF11	CDH10
RXFP1	KIF25	ISG20
RXFP2	KIF22	EXO5
RXFP3	SHISA7	KRT26
RXRA	TCP10L	LINC00348
RXRB	CCDC30	TSPAN8
RXRG	ADAM2	KIAA0513
S100A1	KRT1	SNORD115-6
S100A10	KRT2	PTX3
S100A11	FTL	UMOD
S100A12	ZFP82	KLRG1
S100A13	WDR62	ZBTB10
S100A14	KPNA4	MS4A2
S100A16	KPNA5	NPHP1
S100A2	TNPO1	PDXK
S100A3	FUCA2	PPM1K
S100A5	IPO5	MX2
S100A6	FUCA1	CDH7
S100A7	KRAS	RPH3AL
S100A7A	NR5A1	MYO16-AS1
S100A7L2	KRTAP5-9	TM4SF4
S100A8	KRT13	LINC00572
S100A9	KANK1	TMPRSS11F
S100B	FDCSP	BIRC6
S100G	KRT10	ENKUR
S100P	RFTN1	JADE3
S100Z	FUT3	ENO1-AS1
S1PR1	KRT12	FBP1
S1PR2	DIP2A	SNN
SAA1	FUT2	MKNK1
SAA2	MESD	DLK2
SBDS	FUS	TIMD4
SCG2	LARP4B	MXRA7
SCGB3A1	RCOR1	DTX2P1-UPK3BP1-PMS2P11
SCT	PHLDB1	AGO4
SCTR	KRT3	LINC01210
SDC1	KRT4	CDH8
SDC2	KRT5	IRS1
SDC3	KRT6A	SNORD115-8
SDC4	KRT6B	MAGED1
SECTM1	KRT7	GRXCR1
SEM1	FUT6	PLEKHG5
SEMA3A	KRT8	TSPAN6
SEMA3B	FUT5	ZNF747
SEMA3C	KRT9	FCAR
SEMA3D	FGD5	KLRC4
SEMA3E	CDK11A	RRP1
SEMA3F	ARRDC5	NPC1
SEMA3G	GSE1	FBN2
SEMA4A	MAGI3	ZNF280A
SEMA4B	RGMB	HCG18
SEMA4C	PRSS33	TSPAN4
SEMA4D	CYFIP1	SNORD115-11
SEMA4F	RSBN1L	ID4
SEMA4G	ATG4B	CDH5
SEMA5A	FZD2	QRFP
SEMA5B	GANAB	CDH6
SEMA6A	CLN5	NPAT
SEMA6B	FYN	EFEMP1
SEMA6C	FBXL7	XAGE2
SEMA6D	FYB1	HCG17
SEMA7A	MDN1	GPR137B
SEMG1	CLN3	PCLAF
SEMG2	ACKR1	SNORD115-10
SEPTIN7	FAM120A	CHCHD4
SERPINA3	TPP1	IRF7
SERPIND1	KDSR	CCDC86
SFTPA1	FAF2	KRTAP4-11
SFTPA2	FUT8	SPATA18
SFTPD	PSME4	C21ORF62
SH2D1A	KRT14	PLXNB2
SH2D1B	CLPTM1	RIBC2
SH3BP2	KRT15	C1QL4
SHC1	G6PD	CARD17
SHC2	CLNS1A	RPL31
SHC3	G6PC1	RBFADN
SHC4	KRT16	MRPL16
SKIV2L	UBXN4	MRAP
SLC10A2	OLFML2B	CNIH2
SLC11A1	MTHFD1L	RPL32
SLC22A17	CNOT10	SNORD115-12
SLC29A3	KRT19	SPANXN5
SLC40A1	ANAPC15	LINC01191
SLIT1	KRT31	LINC02201
SLIT2	AHCTF1	LPCAT2
SLPI	IGSF10	UGP2
SLURP1	KRT32	C1ORF127
SOCS1	GABPA	NDRG3
SOCS3	C3ORF33	IFNG-AS1
SOD1	GABBR1	TPRX1
SORT1	CCDC28A	SPATA31A5
SOS1	IFFO1	SLC41A3
SOS2	GAA	RAP2C-AS1
SP1	XRCC6	NDRG2
SPAG11A	ITPRID1	MAGEA9B
SPAG11B	CLTC	MYC
SPINK5	CLTB	ADORA3
SPP1	SLC37A4	LINC01933
SRC	KRT17	MICAL1
SST	KRT18	LSM5
SSTR1	GAB1	DIS3L
SSTR2	RTTN	AEN
SSTR5	POT1	ABCA12
ST2	NDUFAF3	SUSD2
STAB2	KRT84	NEIL2
STAT1	KRT85	RPL34
STAT3	THUMPD3	BRD9
STC1	KRT86	ADPRH
STC2	GABRB3	CAPRIN2
STING1	CCR1	SGSM3
SYK	GABRB2	KRT78
Symbol	GABRB1	NBPF13P
SYTL1	C1ORF43	ATF7IP2
TAC1	DPCD	CLECL1
TACR1	GABRA6	FAR2P1
TAFA1	GABRA5	CERK
TAFA2	DBX2	MYBPH
TAFA3	GABRA4	PLEKHH2
TAFA4	GABRA3	SLC7A11
TAFA5	GABRA2	ZNF253
TANK	GABRA1	RBM15
TAP1	H3-5	KIF26A
TAP2	GABPB1	UGT2B4
TAPBP	KRT33A	RPL35A
TAPBPL	KRT34	PTPRO
TBK1	KRT35	PARP1
TCF7L2	KRT81	DEGS1
TCHHL1	KRT82	DESI1
TDGF1	KRT83	MYBPC3
TDGF1P3	CCDC66	CLEC12A
TEC	SLC9C1	CRTC3
TEK	GAD2	KIAA1217
TFR2	CMKLR1	MLEC
TFRC	GAD1	RPL36AL
TG	GABRR2	UGT2B7
TGFA	ACKR2	ZNF337
TGFB1	GABRR1	PTPRR
TGFB2	CCR8	REX1BD
TGFB3	GABRP	NAA30
TGFBR1	CCR7	FCGR1A
TGFBR2	GABRG3	IZUMO1
TGFBR3	CCR6	LINC01664
THBS1	GABRG2	PARP4
THPO	CCR5	THOC5
THRA	GABRG1	GRAMD2B
THRB	CCR4	APOBEC3C
TIE1	GABRE	LINC03017
TINAGL1	CCR3	MYBPC2
TK2	GABRD	BTNL2
TKFC	KTN1	GINS3
TLR1	ZNF737	PLA2G15
TLR2	L1CAM	RPL37
TLR3	LAD1	STPG2
TLR4	AFF3	TOX
TLR7	TCAIM	PTPRS
TLR8	ILDR1	UGT2B10
TMPRSS6	ZNF852	NAT9
TMSB10	B4GALNT1	TEPP
TMSB15A	ZNF660	VPS37C
TMSB15B	GALE	MAMSTR
TMSB4X	GALC	CCDC158
TMSB4XP8	GAK	RASGEF1B
TMSB4Y	ABCC2	TRARG1
TNC	ZNRF2	ZSCAN18
TNF	CNN1	DENR
TNFAIP3	GANC	SDHAF2
TNFRSF10A	PLK3	PRSS40A
TNFRSF10B	CNGA4	MYBL2
TNFRSF10C	GAMT	SUCLG2-DT
TNFRSF10D	WDR17	PPY2P
TNFRSF11A	CNGA3	NANOG
TNFRSF11B	GALT	UBE2U
TNFRSF12A	CNGA2	SPTBN5
TNFRSF13B	GALNT3	ADRA1D
TNFRSF13C	GALNT2	KCNJ18
TNFRSF14	CNGA1	TMUB2
TNFRSF17	CNGB1	ADGRG7
TNFRSF18	GALNT1	CADM4
TNFRSF19	GALNS	ITGA9
TNFRSF1A	GALR1	EVI5L
TNFRSF1B	GALK2	ZMYND8
TNFRSF21	VMO1	ADM2
TNFRSF25	CNTN1	SETD4
TNFRSF4	CNTFR	ADRA1B
TNFRSF6B	CNR2	GUCY2GP
TNFRSF8	KRTAP5-11	TNRC6C
TNFRSF9	CNR1	C1QL2
TNFSF10	KRTAP5-7	PPP6R3
TNFSF11	LRRC24	LINC00924
TNFSF12	CNP	ARHGAP33
TNFSF13	DNAH14	COL4A2
TNFSF13B	CNN3	ZNF514
TNFSF14	GAPDH	SPEF2
TNFSF15	CNN2	PRR16
TNFSF18	GAP43	SH3BP1
TNFSF4	HEXD	ADRA1A
TNFSF8	CCDC57	TEX36
TNFSF9	COL4A4	COL3A1
TOR2A	COL4A3	PINK1-AS
TPM2	COL4A2	CBLN2
TPT1	COL4A1	KIAA1586
TRAC	COL3A1	BRF2
TRAF3	COL2A1	PARP10
TRAJ1	ZNF705A	ZNF771
TRAJ10	SMCO3	PYY2
TRAJ11	COL1A2	OTOA
TRAJ12	COL1A1	LSR
TRAJ13	CDON	ORAI1
TRAJ14	IMPG2	A1CF
TRAJ15	COL9A1	SLC9A4
TRAJ16	MED12L	COL4A1
TRAJ17	COL8A2	PIWIL4
TRAJ18	COL8A1	ENO4
TRAJ19	COL7A1	LINC01551
TRAJ2	COL6A3	FAM76B
TRAJ20	COL6A2	NRSN2-AS1
TRAJ21	CARD17	FAM110D
TRAJ22	COL6A1	TBC1D19
TRAJ23	COL5A2	EXD3
TRAJ24	IQSEC3	LINC00207
TRAJ25	COL5A1	OR10G4
TRAJ26	COL4A6	FBXO34
TRAJ27	COL4A5	GMEB1
TRAJ28	PDE11A	LINC01250
TRAJ29	FOXP3	ANKRD52
TRAJ3	TBX22	NGRN
TRAJ30	SHANK1	LINC01743
TRAJ31	SASH1	LRRC58
TRAJ32	BTBD10	FAM3B
TRAJ33	EXOSC8	WASH8P
TRAJ34	NGDN	TSSK2
TRAJ35	ZNF648	RPLP2
TRAJ36	TRIM2	H2BW4P
TRAJ37	NOSTRIN	TRMT10C
TRAJ38	RPGRIP1L	COL2A1
TRAJ39	KRT23	NANOS1
TRAJ4	MAN2B2	OR10G7
TRAJ40	WASHC4	KLHL26
TRAJ41	USP22	RRH
TRAJ42	ULK3	RSPO3
TRAJ43	NEDD4L	LINC00941
TRAJ44	HINFP	EXOSC6
TRAJ45	SH2B3	UPK3A
TRAJ46	BCL2L11	CCDC69
TRAJ47	NDUFA11	MAP6D1
TRAJ48	GIPC3	MRPL12
TRAJ49	COL9A3	MS4A4A
TRAJ5	DNAH1	ITPRIPL1
TRAJ50	COL9A2	EMBP1
TRAJ52	AAR2	HAUS4
TRAJ53	SRA1	FBXW7
TRAJ54	RNF13	AGBL4
TRAJ56	ZDHHC16	SESN3
TRAJ57	TANK	VGLL2
TRAJ58	TMEM175	UQCRB
TRAJ59	HDAC6	ARMS2
TRAJ6	TWF2	LINC01335
TRAJ61	KANSL1	C10ORF71
TRAJ7	MGLL	LRRC69
TRAJ8	EFCAB2	CARD16
TRAJ9	TANGO2	MRPS12
TRAV10	PDCD6IP	THEM6
TRAV1-1	SYNPO	ZIM2
TRAV1-2	TMEM79	UEVLD
TRAV12-1	HDAC5	SCHIP1
TRAV12-2	GABARAPL2	WDR90
TRAV12-3	RNF135	ALPK2
TRAV13-1	EIF1AD	ZC3H10
TRAV13-2	PDCD6	FUT9
TRAV14DV4	VPS39	FCRL5
TRAV16	CARD19	ITGB1
TRAV17	GNE	NPY1R
TRAV18	TTC28	CTAGE4
TRAV19	HIGD1A	SPTLC2
TRAV2	CLASP1	OR6X1
TRAV20	CGB1	INTS6L
TRAV21	DPY19L1	IDI1
TRAV22	REXO2	CDK9
TRAV23DV6	CGB2	LDLRAP1
TRAV24	MFSD12	LBHD1
TRAV25	SZT2	CDKN1A
TRAV26-1	WDR7	NPTX2
TRAV26-2	IBTK	FDPS
TRAV27	SYNM	LITAF
TRAV29DV5	JADE2	RBMX
TRAV3	CLIP3	PGAP2
TRAV30	SNED1	OR6M1
TRAV34	INSL5	IDH3G
TRAV35	NICN1	KRTAP4-4
TRAV36DV7	HCN4	ZNF449
TRAV38-1	SLC25A33	ITGAX
TRAV38-2DV8	TROAP	TMEM147
TRAV39	MFSD14C	WSB1
TRAV4	CCDC144B	LINC00847
TRAV40	DNAJC30	CDC45
TRAV41	MED16	ERCC6-PGBD3
TRAV5	POLDIP3	NPTX1
TRAV6	COQ5	CLVS1
TRAV7	NOA1	FRZB
TRAV8-1	FKBP15	TEKT3
TRAV8-2	CDRT4	RAB30
TRAV8-3	ICOSLG	TBPL1
TRAV8-4	SIN3B	IDH3B
TRAV8-6	NUDT13	TUBB6
TRAV8-7	AGAP2	SYT9-AS1
TRAV9-1	ADGRA2	COL5A1
TRAV9-2	ARAP1	CCT6B
TRBC1	ATMIN	TANC2
TRBC2	TMEM87A	LINC02067
TRBD1	AGAP3	NPR3
TRBD2	EHBP1	CNPY3
TRBJ1-1	VIRMA	FSHB
TRBJ1-2	AGAP1	LINC02347
TRBJ1-3	WSCD1	FDFT1
TRBJ1-4	EFHC1	GDF15
TRBJ1-5	KIF13B	NT5C1A
TRBJ1-6	UBR2	BARHL2
TRBJ2-1	ACSL6	DUSP26
TRBJ2-2	C2CD2	CDK8
TRBJ2-3	FKBP9	ITGAV
TRBJ2-4	STK38	CCT8
TRBJ2-5	JSRP1	WDR77
TRBJ2-6	GPBAR1	NBAS
TRBJ2-7	MGAT4A	NPR2
TRBV10-1	TMC6	NKIRAS2
TRBV10-2	RPUSD1	LYPLA1
TRBV10-3	VSIG4	LINC01238
TRBV11-1	DDX42	LINC00111
TRBV11-2	DNAJC13	CRELD1
TRBV11-3	TUT4	SLC25A23
TRBV12-3	DHRS7B	TMEM132E-DT
TRBV12-4	WDR83	ZNF800
TRBV12-5	UNC50	PATE2
TRBV13	NCAPD3	COL4A5
TRBV14	MMACHC	ITGAM
TRBV15	DMXL2	TRMT61A
TRBV16	PARS2	CDK6
TRBV17	KIAA0930	EOLA1
TRBV18	TIPARP	CDC42EP2
TRBV19	SATB2	NPR1
TRBV2	EGFL6	NKIRAS1
TRBV20-1	SLC9A8	SRRT
TRBV24-1	CUX2	FCN2
TRBV25-1	NECAP1	MRPL57
TRBV27	OIP5	SMIM7
TRBV28	GNPDA1	PARD6B
TRBV29-1	U2AF2	TENM3-AS1
TRBV30	ZBTB33	ZBTB45
TRBV3-1	SH2B1	PATE4
TRBV4-1	ARAP2	CDK7
TRBV4-2	OR2B11	COL4A6
TRBV4-3	KIR3DL3	ITGAL
TRBV5-1	ACAP3	TRIM33
TRBV5-4	FAHD2B	CUTA
TRBV5-5	AKT3	CDH19
TRBV5-6	PHB2	RBM14
TRBV5-7	CTRC	TCEAL4
TRBV5-8	GAB4	TNFRSF12A
TRBV6-1	PDAP1	LRRC38
TRBV6-2	MED6	FRG1
TRBV6-3	ACOT7	BHLHE22
TRBV6-4	MIEN1	UBQLN2
TRBV6-5	NAALADL1	ALG12
TRBV6-6	CBX3	MFSD2A
TRBV6-7	UTP23	COLEC11
TRBV6-8	NAALAD2	ITGAE
TRBV6-9	TUSC2	COL4A3
TRBV7-2	PRXL2A	CORIN
TRBV7-3	ABI1	DLL1
TRBV7-4	GABARAP	MRM1
TRBV7-6	GINS4	FCRL4
TRBV7-7	ACOT8	UBQLN1
TRBV7-8	EXOC3	ZNF426
TRBV7-9	PHF6	ZBTB37
TRBV9	OR1I1	CDYL2
TRDC	ZNF385A	COL4A4
TRDD1	SYF2	CDK5
TRDD2	KBTBD2	ITGAD
TRDD3	MAGEB16	ACY3
TRDJ1	TPGS2	TUBGCP3
TRDJ2	FAM98A	TMPO
TRDJ3	ZNF792	UPP1
TRDJ4	DNAAF9	EIF4A3
TRDV1	WTIP	IDH2
TRDV2	SIN3A	FCN1
TRDV3	NECTIN3	MIR100HG
TRGC1	ZC2HC1B	GADD45B
TRGC2	SLCO2B1	SEC24B
TRGJ1	C17ORF78	CSNK2A3
TRGJ2	PIGW	OR8H1
TRGJP	SUMF1	SLC35G1
TRGJP1	PNISR	TMPRSS2
TRGJP2	NEK7	TMEM130
TRGV2	KANK2	BCLAF1
TRGV3	RPUSD3	UPK2
TRGV4	PRRT3	IDH1
TRGV5	C19ORF71	TMEM51-AS1
TRGV8	RWDD3	PVALB
TRGV9	PNKD	LRRC46
TRH	SEC31B	GAGE2D
TRHR	RBPJL	FTHL18P
TRIM22	COPE	ACOX3
TRIM27	ECD	STK16
TRIM5	GPR182	MYD88
TRPC4AP	VPS45	PGRMC2
TSHB	LYPLA2	CDK4
TSHR	CD300A	FAM245A
TSLP	SELENOM	C11ORF1
TUBB3	NEK8	TM9SF4
TXK	ZNF521	IDE
TXLNA	MYRIP	TMSB4X
TYK2	CNRIP1	PVR
TYMP	NOL11	SCRN2
TYROBP	FOXR2	STK33
UBR1	GEMIN5	FCGRT
UBXN1	SOSTDC1	AXIN2
UCN	EVX2	RMND5B
UCN2	MISP	SBF2-AS1
UCN3	CSKMT	ATG13
ULBP1	ZDHHC5	ADAMTS1
ULBP2	NELFB	NECTIN1
ULBP3	ATL3	FKTN
UMODL1	ZFP28	MYCN
UNC93B1	DPH3	SCARF1
UTS2	TTLL6	NPPB
UTS2B	C3ORF70	AXIN1
VAV1	RNF168	NECTIN2
VAV2	NSL1	FNDC3B
VAV3	HEATR5A	OR52B6
VCAM1	XIRP1	OTUB2
VDR	TPRG1	OR5T2
VEGFA	WWTR1	TBC1D5
VEGFB	MEIOC	UMODL1
VEGFC	SAMHD1	PLEKHA3
VEGFD	PLCD3	FCGR3B
VGF	PTPN23	SEPTIN14P20
VIM	CLIC4	NPPA
VIP	FAM171A2	BRAP
VIPR1	DIPK1B	ZNF776
VIPR2	ACTRT2	LINC01098
VTN	AGTPBP1	CDK3
WFDC2	IQCE	PCYOX1L
WFIKKN1	ZNF57	C6ORF141
WNT5A	MEX3B	PMPCB
XCL1	MTUS2	MTHFSD
XCL2	CSTF2T	NALF1
XCR1	TXNDC2	KIAA0232
ZAP70	ADGRL3	HNRNPLL
ZC3HAV1	KIAA1107	TRAPPC6A
ZC3HAV1L	TCEAL2	MEIG1
ZYX	SCFD2	LINC01622
	WWC1	CDH17
	SGO2	ITGA5
	PPP1R1C	MYCL
	SHISA3	FCGR2B
	ZNF100	YIPF2
	BICD2	CFDP1
	ZNF676	CKMT1A
	SMG6	STXBP5L
	ANKS1A	METTL22
	MGRN1	NKAIN2
	SLC38A11	CDC7
	C2CD6	PHACTR4
	POU6F2	LRGUK
	SCN11A	ZIK1
	MGAT4B	CDH18
	B4GALT7	GOLGA6L9
	DENND2C	GAL3ST1
	PNKP	RSPH1
	EXOC7	PRR14
	VWA3B	FCGR3A
	ADGRL2	RNF217
	ZNF540	ZNF547
	DNMBP	CARD14
	MGA	OR6C6
	NPIPB8	LINC02370
	DRC7	ADAMTS20
	LACTB	DOCK9-DT
	CCDC116	SHTN1
	CAMTA1	FANCM
	HIVEP3	CFC1B
	ZMYND15	MOCOS
	PPIP5K2	SHISAL2A
	NBPF3	CNPY4
	MCF2L	ADPRS
	ZC3H7B	SMG1P1
	C2ORF16	UCK2
	IQCG	CYP3A7-CYP3A51P
	KLHL18	RPL36A
	CLUH	LYPD2
	NUP160	DACT1
	NTN4	CPNE5
	ACE2	FKBP14
	EVA1C	BRIX1
	TBC1D3F	HEXA-AS1
	ZMYND12	DUSP23
	TSPYL4	LINC01089
	CAMSAP2	UMPS
	WDR24	NTSR2
	TASOR	PAX6-AS1
	CLEC16A	UGDH-AS1
	TMEM117	SLC35A5
	TMIGD2	ADRA2B
	POFUT2	RNF121
	ZNF541	PCCA-AS1
	ANKRD20A1	GAS2L2
	CBWD6	ARPIN
	CHP1	NOTUM
	TMEM200C	KANSL2
	XPOT	C10ORF143
	SP140	RBM24
	ANKRD28	COL14A1
	PDS5A	SMPD4BP
	UBL5	SLX1A
	TET3	RPLP0
	ASTN2	DNM1P41
	KATNIP	RHBDL2
	CACNG8	CCDC91
	RPRD2	KHSRP
	ALMS1P1	STOML2
	CACNG6	NALCN-AS1
	CACNG7	ADRA2C
	RTL6	RAD1
	TMEM131L	PACRG
	PACS2	USP47
	PSD2	HERC2P2
	COBL	PGPEP1L
	ZDHHC18	CASTOR3
	PXMP4	EME2
	SNF8	UNG
	MRI1	RAPGEF5
	DUSP12	RPLP1
	DDX19B	IRGM
	C9ORF57	TRMT12
	ZCCHC9	LINC-ROR
	C9ORF85	ADRB1
	PRR4	ZNF317
	USP18	SLC66A1L
	ATXN2L	CASK
	KAZN	KRT8P41
	MTCL1	ILRUN
	SCFD1	NT5C1B-RDH14
	DENND5A	RASSF2
	DDHD2	USP4
	ATP13A4	VWA3A
	ATP11A	CDCA4
	RHBDD1	PDLIM4
	MINAR1	CNOT6L
	OTUD3	ADRB2
	ANKRD12	COMMD4
	SYNRG	CCDC14
	KLHL2	YY2
	CLDN20	CBLC
	TRAF7	ENGASE
	KLF12	TMF1
	CRNN	PURA
	CFAP95	NR1H2
	TREX1	PTCD3
	TMEM126A	NBPF15
	KLF8	CYCSP52
	LRRC8C	USP37
	ARHGEF9	FRG1JP
	WRAP73	ADRB3
	SCAPER	PRKRA
	ZBTB21	SARS2
	PADI2	MYF6
	RHOBTB2	PCED1A
	RRP12	TMEM94
	POC1A	DCBLD1
	SYNE2	GOLGA8N
	POLR1A	TMOD1
	NUP210	RUSC1
	ZNF473	PARTICL
	PLCL2	GRK3
	SLC10A4	LINC00554
	CHCHD5	PURB
	PAQR3	ATOH7
	RPAIN	CCDC40
	DTX4	IDH3A
	S100A16	DDX55
	POLR3GL	NOL8
	MAGEE2	CCBE1
	HAGHL	GRK2
	GPR176	ZNF716
	C9ORF64	TDRD6
	ZHX1	MYF5
	ALKBH7	SOHLH2
	NXPH4	C16ORF90
	FBXW9	CCNP
	TCHP	SPO11
	UPRT	TSPEAR-AS1
	NXPH2	MEX3C
	HSDL2	EPC2
	PSMG3	MED15
	PLCXD3	ADSL
	GPR45	REXO1L2P
	PACSIN2	ACSF3
	PTGDR2	CWF19L1
	TBC1D12	EIF6
	EEF1AKMT3	COL8A1
	EXOC6B	ZDHHC12
	PLEKHG4	FAM89B
	DNAJC9	PCF11
	RNF19A	PRPF31
	SIK2	CCDC168
	INTS7	ADSS2
	PLCB1	NR5A2
	ARC	RHOD
	RCHY1	GGN
	PHLPP1	COL8A2
	LAG3	C1ORF198
	LAIR1	CDKN2B
	LAIR2	ITGB4
	LALBA	ST6GAL2
	PAMR1	WAC
	SYT3	CENPI
	ABI3BP	LIPK
	LAMA2	CPSF2
	VPS13A	ZNF778
	TRIM58	PIAS4
	LAMA3	LINC02328
	SEL1L3	CNTNAP3
	DCUN1D5	ITGB3
	SLC6A14	SLC39A3
	CAMKK1	USP17L17
	MAN1B1	ZNF503-AS1
	GARNL3	LINC00189
	FLYWCH1	PRND
	HRH3	AMZ2
	SLC37A3	CC2D2B
	SLF1	FSHR
	KLHL23	SPPL2A
	FILIP1L	SLC39A2
	SGIP1	CHD8
	LAMB2	ZNF594
	LAMB3	UROS
	LAMC1	SLC16A12
	LAMP1	SPG21
	LAMC2	LINC02740
	TAS2R3	SLC35E1
	TAS2R16	C19ORF71
	LAMA4	TUBB1
	LAMA5	DUS2
	TAS2R9	COL6A1
	LAMB1	TOX3
	TAS2R1	VWA2
	TAS2R7	PYCARD-AS1
	TAS2R8	UBE2W
	TAS2R10	RPUSD4
	TAS2R13	RNU6-81P
	ANKDD1B	USF1
	STMN1	ANO4
	LASP1	LINC00943
	LBP	LINC01979
	TAS2R14	BRD7P3
	LAMP2	RANBP3-DT
	DHH	FOXL3-OT1
	F11R	RPS5
	LCP1	COL6A2
	LCP2	MCOLN3
	LCT	DONSON
	LDHA	LINC01267
	VILL	APCDD1L-DT
	LBR	GJA9
	TRAT1	CCDC154
	LCAT	TSPEAR
	PARD6A	USF2
	LCK	SMLR1
	LCN1	RPS6
	CLEC4A	ARL17A
	SPOCK3	CENPP
	SEMA3D	USP17L15
	LDHC	LRRC36
	LDLR	AIFM2
	NTM	LIPN
	GART	RNU6-83P
	GARS1	TCTN3
	LRRC32	CYGB
	LDHB	RPS6KA1
	GATA3	COL5A2
	LGALS2	OR6A2
	GATA2	TMEM140
	LGALS3	NRBF2
	GATA1	OTX2-AS1
	GAS8	PEX5
	GAS6	GNAS-AS1
	GAS2	RTCA-AS1
	TTC21A	MYL1
	C4ORF51	LINC01815
	DZIP1L	FECH
	GBA	INTS4P2
	LEPR	ANGPTL3
	GATM	BAG5
	LETM1	HROB
	LFNG	ZNF469
	GATA4	NRDC
	LGALS1	PELP1-DT
	ANKRD20A4P	DLL3
	COL13A1	RASEF
	GBX1	CCDC175
	GBP3	PTENP1-AS
	COL12A1	CDR1
	GBP2	ITIH3
	COL11A2	NRCAM
	GBP1	CT66
	COL11A1	TMEM59
	GBE1	PCDH11X
	COL10A1	IFIT2
	GBAP1	CYREN
	LGALS4	NTNG2
	LGALS8	CHAC1
	COL17A1	ZNF718
	GCDH	WNT5B
	LGALS9	TNRC6A
	COL16A1	CPEB1
	GC	TNRC18
	SLC23A3	OSCP1
	COL15A1	GDAP1L1
	GBX2	ITIH2
	LIG3	GNB5
	LIG4	BBLN
	GCNT1	FGFR1OP2
	SCRT2	ZC3H6
[truncated: 19,646 more rows]

## Sheet: S5
Sumplementary Table S5. OS, RFS, DFI, PFI predictive value of 281 immune-related genes using univariate Cox regression analysis.
OS						RFS						DFI						PFI
ID	HR	HR.95L	HR.95H	pvalue		ID	HR	HR.95L	HR.95H	pvalue		ID	HR	HR.95L	HR.95H	pvalue		ID	HR	HR.95L	HR.95H	pvalue
ACKR3	1.17916	1.0182	1.36555	0.0277453		ACKR3	0.989035	0.811558	1.20533	0.912996		ACKR3	0.946738	0.773717	1.15845	0.595045		ACKR3	1.01257	0.86994	1.17859	0.871861
ADRB1	0.74496	0.614866	0.90258	0.00264117		ADRB1	0.779132	0.610909	0.993677	0.0443176		ADRB1	0.796037	0.626144	1.01203	0.062555		ADRB1	0.78431	0.65142	0.94431	0.0103204
AIMP1	1.40006	1.0778	1.81867	0.0116913		AIMP1	1.13184	0.765189	1.67419	0.535224		AIMP1	1.16879	0.789647	1.72996	0.43566		AIMP1	1.17544	0.864538	1.59815	0.302405
AMH	1.15233	1.01429	1.30916	0.0294148		AMH	1.13748	0.955868	1.35359	0.146668		AMH	1.15035	0.9647	1.37172	0.118818		AMH	1.20164	1.05561	1.36787	0.0054591
APOBEC3F	0.782643	0.638925	0.958689	0.0179078		APOBEC3F	0.845193	0.640895	1.11462	0.233515		APOBEC3F	0.85928	0.647929	1.13957	0.292388		APOBEC3F	0.86525	0.697893	1.07274	0.186925
APOBEC3G	0.825589	0.707437	0.963475	0.0150094		APOBEC3G	0.753796	0.608597	0.933637	0.00962621		APOBEC3G	0.771141	0.620932	0.957685	0.0187175		APOBEC3G	0.810323	0.688075	0.95429	0.0117117
APOD	0.924239	0.863146	0.989656	0.0239484		APOD	0.888551	0.812028	0.972286	0.0101222		APOD	0.887172	0.808716	0.97324	0.0112727		APOD	0.892169	0.831722	0.95701	0.00143491
BCL3	0.786736	0.647433	0.956013	0.0158484		BCL3	0.839555	0.647372	1.08879	0.187311		BCL3	0.844614	0.648092	1.10073	0.211393		BCL3	0.877826	0.716193	1.07594	0.209469
CCL17	0.867341	0.752369	0.999882	0.0498097		CCL17	0.902264	0.753153	1.0809	0.26446		CCL17	0.906944	0.755407	1.08888	0.29504		CCL17	0.894072	0.775554	1.0307	0.12278
CCL19	0.896767	0.841371	0.955811	0.000810539		CCL19	0.885275	0.811151	0.966173	0.00630868		CCL19	0.882425	0.80712	0.964756	0.00598978		CCL19	0.879437	0.82312	0.939606	0.00014187
CCL22	0.876235	0.769067	0.998336	0.0471463		CCL22	0.786438	0.655021	0.944221	0.0100183		CCL22	0.802707	0.667488	0.965318	0.0195433		CCL22	0.792634	0.691304	0.908817	0.000868483
CCL25	0.633884	0.423912	0.94786	0.0263631		CCL25	0.726433	0.430957	1.22449	0.230245		CCL25	0.741521	0.440048	1.24953	0.261333		CCL25	0.767748	0.52058	1.13227	0.182437
CCL5	0.875406	0.794111	0.965022	0.00745162		CCL5	0.89875	0.786932	1.02646	0.115317		CCL5	0.913536	0.798341	1.04535	0.188513		CCL5	0.890465	0.80502	0.984979	0.0241948
CD19	0.84122	0.720018	0.982823	0.0293884		CD19	0.791532	0.632871	0.989969	0.0405311		CD19	0.788248	0.627939	0.989484	0.040258		CD19	0.7967	0.674518	0.941013	0.00745641
CD1B	0.779629	0.635368	0.956644	0.0171006		CD1B	0.775311	0.589296	1.02004	0.0690355		CD1B	0.774185	0.586036	1.02274	0.0715948		CD1B	0.786213	0.636629	0.970944	0.0254959
CD1C	0.859013	0.759236	0.971901	0.0158483		CD1C	0.796276	0.671153	0.944726	0.00900468		CD1C	0.797197	0.669646	0.949042	0.0108369		CD1C	0.816614	0.716566	0.930631	0.00238078
CD1E	0.845194	0.737298	0.968878	0.0157919		CD1E	0.818223	0.678863	0.98619	0.0352093		CD1E	0.828965	0.686508	1.00098	0.0512054		CD1E	0.818861	0.709497	0.945083	0.0062918
CD247	0.836304	0.724897	0.964833	0.014255		CD247	0.812434	0.6671	0.98943	0.0388633		CD247	0.829709	0.68015	1.01215	0.0656461		CD247	0.827001	0.71322	0.958934	0.0118957
CD3D	0.864094	0.781837	0.955006	0.00421027		CD3D	0.883584	0.771597	1.01182	0.073461		CD3D	0.890964	0.776358	1.02249	0.100302		CD3D	0.872053	0.786766	0.966586	0.0091295
CD3E	0.873866	0.790199	0.966393	0.00864718		CD3E	0.888962	0.776041	1.01831	0.0894811		CD3E	0.897917	0.782363	1.03054	0.125528		CD3E	0.870081	0.784829	0.964593	0.00816596
CD3G	0.859073	0.74601	0.989272	0.0348775		CD3G	0.876689	0.723948	1.06166	0.17785		CD3G	0.89369	0.736897	1.08384	0.253477		CD3G	0.855436	0.739491	0.98956	0.035624
CD40	0.835864	0.701748	0.995613	0.0445117		CD40	0.83211	0.661325	1.047	0.116857		CD40	0.835977	0.662695	1.05457	0.130622		CD40	0.891488	0.746676	1.06438	0.204069
CD40LG	0.806121	0.686426	0.946687	0.00858839		CD40LG	0.864057	0.70006	1.06647	0.173618		CD40LG	0.865635	0.6987	1.07245	0.18682		CD40LG	0.808291	0.684999	0.953773	0.0117204
CD48	0.865806	0.763357	0.982004	0.0249232		CD48	0.836572	0.704708	0.993111	0.0414543		CD48	0.845137	0.711051	1.00451	0.0562731		CD48	0.833726	0.732186	0.949348	0.00606168
CD74	0.837554	0.733735	0.956061	0.00865365		CD74	0.780857	0.659887	0.924004	0.00397298		CD74	0.798177	0.673532	0.945889	0.00926529		CD74	0.802469	0.703684	0.915121	0.00102577
CD79A	0.865381	0.794142	0.94301	0.000971347		CD79A	0.874435	0.778631	0.982026	0.0234319		CD79A	0.874112	0.776693	0.983749	0.0256328		CD79A	0.872065	0.798803	0.952046	0.00223126
CD79B	0.877647	0.778267	0.989716	0.0332915		CD79B	0.881775	0.747739	1.03984	0.134759		CD79B	0.882658	0.747288	1.04255	0.141722		CD79B	0.860224	0.758851	0.975139	0.0185985
CD8A	0.855517	0.758341	0.965145	0.0111916		CD8A	0.856226	0.725983	1.00983	0.0652247		CD8A	0.877621	0.741937	1.03812	0.12766		CD8A	0.836287	0.736895	0.949086	0.00561552
CD8B	0.872578	0.767937	0.991478	0.036504		CD8B	0.88436	0.741537	1.05469	0.171485		CD8B	0.89847	0.752518	1.07273	0.236517		CD8B	0.855263	0.748398	0.977388	0.0216861
CIITA	0.850237	0.7298	0.990549	0.0373595		CIITA	0.745436	0.600984	0.924607	0.00751269		CIITA	0.766721	0.617578	0.951882	0.0160937		CIITA	0.807128	0.688376	0.946366	0.00831836
CMTM4	1.26785	1.06317	1.51193	0.0082448		CMTM4	1.15959	0.926676	1.45104	0.195564		CMTM4	1.16909	0.930225	1.4693	0.180339		CMTM4	1.23404	1.03293	1.4743	0.0205063
CMTM8	1.20221	1.02205	1.41413	0.026195		CMTM8	1.14924	0.924963	1.4279	0.209196		CMTM8	1.16225	0.932741	1.44823	0.180372		CMTM8	1.15223	0.978898	1.35626	0.0884642
CORT	0.585785	0.362403	0.946857	0.029047		CORT	1.13119	0.636257	2.01112	0.674577		CORT	1.11824	0.617435	2.02524	0.712288		CORT	1.03006	0.647247	1.63928	0.900587
CXCL1	0.87108	0.769208	0.986445	0.0296271		CXCL1	1.00843	0.874164	1.16332	0.908315		CXCL1	1.01761	0.88176	1.17439	0.811292		CXCL1	0.986269	0.880431	1.10483	0.811321
CXCL13	0.91959	0.863802	0.978981	0.00865873		CXCL13	0.891838	0.816462	0.974172	0.0110605		CXCL13	0.888924	0.812338	0.97273	0.0104236		CXCL13	0.890163	0.832207	0.952155	0.000705861
CXCL14	0.924572	0.866188	0.986891	0.0184491		CXCL14	0.925374	0.847488	1.01042	0.0838193		CXCL14	0.931117	0.851607	1.01805	0.117077		CXCL14	0.917081	0.85652	0.981924	0.0130174
CXCR3	0.864225	0.765714	0.975408	0.0181178		CXCR3	0.899935	0.765443	1.05806	0.201735		CXCR3	0.910414	0.773214	1.07196	0.260089		CXCR3	0.856661	0.756472	0.970119	0.014768
CXCR6	0.835406	0.715165	0.975862	0.0233216		CXCR6	0.801477	0.644945	0.996001	0.0459223		CXCR6	0.814646	0.654239	1.01438	0.0669014		CXCR6	0.832068	0.707436	0.978656	0.0263808
DAXX	0.71349	0.537865	0.946461	0.0191989		DAXX	0.76487	0.518157	1.12905	0.177313		DAXX	0.750873	0.505776	1.11474	0.155265		DAXX	0.75499	0.558699	1.02025	0.0673256
DCD	1.07064	1.01044	1.13444	0.0207986		DCD	1.04872	0.963666	1.14129	0.270302		DCD	1.05834	0.973071	1.15109	0.185818		DCD	1.06977	1.00736	1.13604	0.0278738
ESRRG	0.84599	0.733082	0.976287	0.0221189		ESRRG	0.843358	0.695957	1.02198	0.0821833		ESRRG	0.856413	0.704681	1.04082	0.119259		ESRRG	0.977093	0.853724	1.11829	0.736497
FABP6	1.11808	1.00401	1.24512	0.0420731		FABP6	1.05874	0.906195	1.23697	0.47208		FABP6	1.05054	0.895451	1.23249	0.5452		FABP6	1.07269	0.955334	1.20446	0.235232
FABP7	0.886149	0.811744	0.967373	0.00690691		FABP7	0.933556	0.840332	1.03712	0.200224		FABP7	0.946371	0.853494	1.04936	0.295623		FABP7	0.928419	0.8529	1.01062	0.0861971
FASLG	0.831602	0.698262	0.990404	0.0386307		FASLG	0.765984	0.593981	0.987795	0.0399175		FASLG	0.77661	0.600936	1.00364	0.0533341		FASLG	0.757718	0.624948	0.918694	0.00476139
FGF12	1.22866	1.06472	1.41785	0.00482981		FGF12	1.16449	0.958351	1.41497	0.125526		FGF12	1.17102	0.962103	1.42531	0.115339		FGF12	1.23514	1.07279	1.42207	0.0033121
FLT3	0.829646	0.736781	0.934216	0.00204593		FLT3	0.868486	0.744543	1.01306	0.0726876		FLT3	0.874332	0.748638	1.02113	0.089901		FLT3	0.850862	0.754097	0.960043	0.0087427
FLT3LG	0.661124	0.49919	0.875588	0.00389178		FLT3LG	0.677924	0.465261	0.98779	0.0429776		FLT3LG	0.697557	0.476324	1.02155	0.0642495		FLT3LG	0.651067	0.485846	0.872475	0.00406086
GBP2	0.809178	0.699299	0.936322	0.00446072		GBP2	0.755274	0.620154	0.919833	0.00525679		GBP2	0.773043	0.632673	0.944557	0.0118063		GBP2	0.795545	0.684667	0.924379	0.00281938
GMFG	0.822037	0.687281	0.983214	0.0319307		GMFG	0.838408	0.659965	1.0651	0.148892		GMFG	0.8499	0.666125	1.08438	0.190765		GMFG	0.82959	0.691068	0.995878	0.0450405
GRAP2	0.797372	0.644892	0.985904	0.0365228		GRAP2	0.658259	0.485133	0.893167	0.00724037		GRAP2	0.680469	0.500341	0.925444	0.0141342		GRAP2	0.727136	0.58188	0.908652	0.00507128
GZMB	0.881848	0.795023	0.978156	0.0174254		GZMB	0.840702	0.725334	0.97442	0.0212198		GZMB	0.853508	0.735933	0.989868	0.0362038		GZMB	0.879602	0.789175	0.980391	0.0204625
HCST	0.845785	0.736726	0.970989	0.0174096		HCST	0.845128	0.701405	1.0183	0.0768497		HCST	0.862347	0.714889	1.04022	0.121665		HCST	0.847238	0.73451	0.977266	0.0228674
HLA-DOB	0.832656	0.732677	0.946278	0.00501526		HLA-DOB	0.83988	0.704926	1.00067	0.050881		HLA-DOB	0.851085	0.713348	1.01542	0.0734341		HLA-DOB	0.833124	0.729709	0.951196	0.0069363
HLA-DPB1	0.872327	0.764475	0.995396	0.0425092		HLA-DPB1	0.792233	0.668123	0.939397	0.00738183		HLA-DPB1	0.801538	0.674511	0.952489	0.0119746		HLA-DPB1	0.82034	0.718834	0.936181	0.00329806
HLA-DQB1	0.879641	0.783204	0.987953	0.0304227		HLA-DQB1	0.900392	0.770246	1.05253	0.187756		HLA-DQB1	0.910091	0.777008	1.06597	0.242822		HLA-DQB1	0.903861	0.802678	1.0178	0.0951749
HLA-F	0.871214	0.762479	0.995456	0.042671		HLA-F	0.916705	0.763901	1.10007	0.349891		HLA-F	0.934973	0.777968	1.12366	0.47346		HLA-F	0.898199	0.783381	1.02985	0.123918
HSP90AA1	1.35531	1.11197	1.65189	0.00260257		HSP90AA1	1.22458	0.939162	1.59675	0.134555		HSP90AA1	1.22511	0.936722	1.60229	0.138176		HSP90AA1	1.19664	0.975226	1.46832	0.0854951
HSPA2	0.890395	0.802017	0.988512	0.0295105		HSPA2	0.915014	0.794235	1.05416	0.218808		HSPA2	0.903191	0.782215	1.04288	0.165211		HSPA2	0.911826	0.817569	1.01695	0.0973051
HSPA8	1.31546	1.07716	1.60647	0.00716828		HSPA8	1.00466	0.793318	1.2723	0.969223		HSPA8	1.01064	0.7938	1.28671	0.931558		HSPA8	1.16612	0.951627	1.42896	0.138375
IGHA1	0.897257	0.848696	0.948595	0.000134043		IGHA1	0.944508	0.873478	1.02131	0.152357		IGHA1	0.941239	0.869331	1.01909	0.135308		IGHA1	0.929475	0.876208	0.98598	0.0151461
IGHA2	0.902292	0.853368	0.95402	0.000300496		IGHA2	0.946267	0.874616	1.02379	0.169201		IGHA2	0.950629	0.877482	1.02987	0.215205		IGHA2	0.924895	0.872247	0.98072	0.00902686
IGHG1	0.944078	0.895691	0.995079	0.0320545		IGHG1	0.960061	0.893573	1.0315	0.265661		IGHG1	0.960362	0.892736	1.03311	0.277646		IGHG1	0.95388	0.90329	1.0073	0.0894587
IGHG2	0.916905	0.857165	0.980807	0.0116112		IGHG2	0.896288	0.81995	0.979734	0.0159197		IGHG2	0.891701	0.814219	0.976556	0.0134562		IGHG2	0.905051	0.844853	0.969537	0.00449817
IGHV1-45	0.85685	0.761015	0.964754	0.0106833		IGHV1-45	0.893909	0.769653	1.03823	0.141913		IGHV1-45	0.906633	0.779767	1.05414	0.20251		IGHV1-45	0.915528	0.815841	1.0274	0.133497
IGHV1-69-2	0.928741	0.873504	0.987471	0.0181296		IGHV1-69-2	0.95162	0.8749	1.03507	0.247557		IGHV1-69-2	0.951982	0.874192	1.03669	0.257883		IGHV1-69-2	0.938754	0.881523	0.999701	0.048919
IGHV3-11	0.914337	0.859475	0.972701	0.00455837		IGHV3-11	0.953947	0.876003	1.03883	0.278328		IGHV3-11	0.949737	0.870734	1.03591	0.244499		IGHV3-11	0.941929	0.883734	1.00396	0.0659725
IGHV3-13	0.912051	0.838746	0.991762	0.0312829		IGHV3-13	0.900872	0.802887	1.01081	0.0755891		IGHV3-13	0.904701	0.804858	1.01693	0.0932308		IGHV3-13	0.89674	0.82162	0.978728	0.0146202
IGHV3-21	0.919467	0.865948	0.976295	0.00606902		IGHV3-21	0.942706	0.869248	1.02237	0.154031		IGHV3-21	0.94559	0.870519	1.02713	0.184969		IGHV3-21	0.943166	0.886969	1.00292	0.0619278
IGHV3-23	0.919141	0.868865	0.972326	0.00330537		IGHV3-23	0.935728	0.86703	1.00987	0.0877238		IGHV3-23	0.936759	0.866517	1.0127	0.100437		IGHV3-23	0.943498	0.889814	1.00042	0.051665
IGHV3-35	0.824688	0.704398	0.965521	0.0165685		IGHV3-35	0.822026	0.664438	1.01699	0.0711009		IGHV3-35	0.825046	0.664755	1.02399	0.0810044		IGHV3-35	0.842647	0.717717	0.989323	0.0365222
IGHV3-38	0.789658	0.650232	0.95898	0.0171936		IGHV3-38	0.853607	0.664621	1.09633	0.215097		IGHV3-38	0.870336	0.675526	1.12133	0.282731		IGHV3-38	0.805908	0.659696	0.984525	0.0346306
IGHV3-43	0.874312	0.801108	0.954205	0.00260655		IGHV3-43	0.914283	0.815771	1.02469	0.123408		IGHV3-43	0.915494	0.815574	1.02766	0.134309		IGHV3-43	0.895133	0.81997	0.977185	0.0132962
IGHV3-49	0.93086	0.870261	0.995679	0.0369737		IGHV3-49	0.921173	0.839991	1.0102	0.0811014		IGHV3-49	0.916481	0.834471	1.00655	0.0682389		IGHV3-49	0.910486	0.848968	0.976461	0.00860535
IGHV3-53	0.897118	0.82976	0.969944	0.00640503		IGHV3-53	0.903662	0.813089	1.00432	0.0601246		IGHV3-53	0.904519	0.812116	1.00744	0.0679689		IGHV3-53	0.892615	0.82301	0.968106	0.00609793
IGHV3-64	0.890693	0.806156	0.984096	0.0229033		IGHV3-64	0.81142	0.69844	0.942677	0.00630228		IGHV3-64	0.816435	0.701004	0.950875	0.00911682		IGHV3-64	0.833797	0.746313	0.931536	0.00130912
IGHV3-66	0.864419	0.79138	0.944199	0.0012175		IGHV3-66	0.85281	0.755896	0.962148	0.00968419		IGHV3-66	0.858545	0.759086	0.971036	0.0151887		IGHV3-66	0.855193	0.780102	0.937512	0.000849666
IGHV3-7	0.891345	0.813437	0.976714	0.0137069		IGHV3-7	0.891159	0.786413	1.00986	0.0708846		IGHV3-7	0.894038	0.787683	1.01475	0.0830388		IGHV3-7	0.88866	0.807605	0.97785	0.0155643
IGHV3-72	0.890279	0.82126	0.965098	0.00476012		IGHV3-72	0.881284	0.787412	0.986348	0.0278656		IGHV3-72	0.879119	0.784331	0.985363	0.0268787		IGHV3-72	0.905961	0.833233	0.985036	0.0207181
IGHV3-73	0.917703	0.855104	0.984886	0.0171973		IGHV3-73	0.93026	0.845604	1.02339	0.137548		IGHV3-73	0.925587	0.839536	1.02046	0.120373		IGHV3-73	0.931357	0.865998	1.00165	0.055416
IGHV3-74	0.883277	0.824263	0.946516	0.000434854		IGHV3-74	0.896321	0.814523	0.986334	0.0249754		IGHV3-74	0.899045	0.815724	0.990876	0.0319792		IGHV3-74	0.915989	0.852735	0.983936	0.0162379
IGHV4-28	0.914861	0.838265	0.998456	0.0460857		IGHV4-28	0.910094	0.809154	1.02363	0.116269		IGHV4-28	0.913271	0.810221	1.02943	0.137498		IGHV4-28	0.911256	0.832709	0.997213	0.0433157
IGHV4-31	0.919561	0.854938	0.989069	0.0240956		IGHV4-31	0.944379	0.856377	1.04142	0.251518		IGHV4-31	0.948605	0.858456	1.04822	0.30038		IGHV4-31	0.941224	0.873564	1.01413	0.111508
IGHV4-34	0.930754	0.870402	0.99529	0.0359058		IGHV4-34	0.922258	0.842141	1.01	0.0809068		IGHV4-34	0.921333	0.840061	1.01047	0.0820447		IGHV4-34	0.92326	0.861645	0.98928	0.0234622
IGHV4-39	0.923584	0.871642	0.978621	0.00710876		IGHV4-39	0.931182	0.860673	1.00747	0.0759362		IGHV4-39	0.932999	0.861096	1.01091	0.0901038		IGHV4-39	0.943168	0.888234	1.0015	0.0560068
IGHV4-59	0.912872	0.859113	0.969996	0.00324344		IGHV4-59	0.95131	0.87598	1.03312	0.235659		IGHV4-59	0.951548	0.874999	1.03479	0.245783		IGHV4-59	0.945951	0.888518	1.0071	0.0820865
IGHV4-61	0.900148	0.826168	0.980751	0.0162093		IGHV4-61	0.94132	0.840534	1.05419	0.295275		IGHV4-61	0.945181	0.842257	1.06068	0.337842		IGHV4-61	0.916781	0.838923	1.00186	0.0550057
IGHV5-51	0.920111	0.869073	0.974147	0.00424253		IGHV5-51	0.952302	0.879503	1.03113	0.228396		IGHV5-51	0.950119	0.876066	1.03043	0.216503		IGHV5-51	0.947417	0.892387	1.00584	0.0768554
IGHV7-81	0.69964	0.558543	0.876381	0.00188218		IGHV7-81	0.912563	0.717505	1.16065	0.455828		IGHV7-81	0.915845	0.717183	1.16954	0.481033		IGHV7-81	0.886745	0.734823	1.07008	0.209992
IGKC	0.913445	0.864871	0.964746	0.001165		IGKC	0.950428	0.880196	1.02626	0.194264		IGKC	0.948816	0.877278	1.02619	0.188961		IGKC	0.943692	0.890742	0.99979	0.0491717
IGKV1-12	0.901253	0.817497	0.993589	0.0366898		IGKV1-12	0.876232	0.765446	1.00305	0.0553935		IGKV1-12	0.886748	0.773661	1.01637	0.0842112		IGKV1-12	0.872471	0.786836	0.967425	0.00964626
IGKV1-16	0.919369	0.859538	0.983365	0.0143433		IGKV1-16	0.873521	0.797528	0.956754	0.00359142		IGKV1-16	0.872442	0.795244	0.957133	0.00389123		IGKV1-16	0.903844	0.843657	0.968323	0.00403384
IGKV1-17	0.910024	0.853235	0.970593	0.00413274		IGKV1-17	0.915513	0.83987	0.99797	0.0448407		IGKV1-17	0.916546	0.83947	1.0007	0.0518504		IGKV1-17	0.927601	0.867944	0.991358	0.0267004
IGKV1-27	0.902555	0.843017	0.966297	0.0032336		IGKV1-27	0.879857	0.800737	0.966794	0.0077586		IGKV1-27	0.876494	0.795923	0.965222	0.00737472		IGKV1-27	0.88336	0.822778	0.948402	0.000622885
IGKV1-39	0.846591	0.754085	0.950444	0.00478924		IGKV1-39	0.878873	0.756719	1.02075	0.0908301		IGKV1-39	0.880332	0.756687	1.02418	0.0988328		IGKV1-39	0.867851	0.773165	0.974134	0.0161919
IGKV1-5	0.911701	0.860913	0.965485	0.00157207		IGKV1-5	0.916977	0.847151	0.992558	0.0319681		IGKV1-5	0.914985	0.844187	0.99172	0.0305944		IGKV1-5	0.92453	0.871365	0.980938	0.00940749
IGKV1-6	0.892195	0.833646	0.954856	0.000988149		IGKV1-6	0.916403	0.835317	1.00536	0.0647672		IGKV1-6	0.917036	0.834617	1.00759	0.0714608		IGKV1-6	0.921089	0.858943	0.987731	0.0210922
IGKV1-8	0.898948	0.819909	0.985607	0.0232856		IGKV1-8	0.930453	0.822858	1.05212	0.250281		IGKV1-8	0.92221	0.812865	1.04626	0.208524		IGKV1-8	0.91869	0.836358	1.00913	0.0766761
IGKV1-9	0.888408	0.832949	0.947559	0.000320876		IGKV1-9	0.940424	0.861531	1.02654	0.169438		IGKV1-9	0.942951	0.862312	1.03113	0.197794		IGKV1-9	0.928932	0.868961	0.993042	0.0303852
IGKV1D-12	0.848032	0.725817	0.990826	0.03789		IGKV1D-12	0.869004	0.708128	1.06643	0.178873		IGKV1D-12	0.860311	0.696665	1.0624	0.162203		IGKV1D-12	0.818375	0.692097	0.967695	0.0190782
IGKV1D-13	0.864504	0.787475	0.949067	0.00222927		IGKV1D-13	0.864736	0.760038	0.983856	0.0273039		IGKV1D-13	0.85677	0.750259	0.978403	0.0224704		IGKV1D-13	0.859139	0.778874	0.947675	0.00241398
IGKV1D-16	0.87433	0.794625	0.96203	0.00589286		IGKV1D-16	0.875811	0.770011	0.996149	0.0435175		IGKV1D-16	0.8789	0.770695	1.0023	0.0541371		IGKV1D-16	0.857491	0.774771	0.949043	0.00297344
IGKV1D-33	0.772351	0.603876	0.98783	0.0396388		IGKV1D-33	0.918067	0.696069	1.21087	0.545008		IGKV1D-33	0.921308	0.695484	1.22046	0.567796		IGKV1D-33	0.905093	0.735548	1.11372	0.346069
IGKV1D-39	0.796324	0.677935	0.935388	0.00554865		IGKV1D-39	0.875081	0.723497	1.05842	0.169156		IGKV1D-39	0.8797	0.725807	1.06622	0.191416		IGKV1D-39	0.892585	0.77301	1.03066	0.121507
IGKV1D-42	0.813296	0.67873	0.974541	0.0251291		IGKV1D-42	0.875375	0.695325	1.10205	0.257255		IGKV1D-42	0.87396	0.690683	1.10587	0.261897		IGKV1D-42	0.865546	0.725077	1.03323	0.110006
IGKV1D-43	0.842954	0.720473	0.986256	0.0329467		IGKV1D-43	0.856838	0.697414	1.05271	0.141303		IGKV1D-43	0.859305	0.696807	1.0597	0.156248		IGKV1D-43	0.912264	0.787895	1.05626	0.219461
IGKV1D-8	0.8586	0.767529	0.960477	0.0077026		IGKV1D-8	0.845751	0.725057	0.986536	0.0329645		IGKV1D-8	0.840925	0.718486	0.98423	0.0309317		IGKV1D-8	0.851537	0.757535	0.957203	0.00708445
IGKV2-24	0.872061	0.810415	0.938397	0.000252447		IGKV2-24	0.879815	0.796263	0.972134	0.0119003		IGKV2-24	0.877436	0.792324	0.97169	0.0120182		IGKV2-24	0.890555	0.825751	0.960445	0.00263879
IGKV2-30	0.883389	0.808764	0.964899	0.00589648		IGKV2-30	0.876649	0.775015	0.99161	0.0362615		IGKV2-30	0.878714	0.77488	0.996461	0.0438814		IGKV2-30	0.891182	0.812609	0.977351	0.0144273
IGKV2D-24	0.762539	0.651987	0.891836	0.000692815		IGKV2D-24	0.848951	0.701922	1.02678	0.0914847		IGKV2D-24	0.850259	0.700773	1.03163	0.100119		IGKV2D-24	0.825041	0.709405	0.959525	0.0125522
IGKV2D-29	0.895464	0.8286	0.967724	0.00529437		IGKV2D-29	0.933739	0.840593	1.03721	0.201021		IGKV2D-29	0.941988	0.847168	1.04742	0.269574		IGKV2D-29	0.914226	0.844246	0.990006	0.0273022
IGKV2D-30	0.84536	0.725526	0.984987	0.0312472		IGKV2D-30	0.794264	0.633919	0.995168	0.0452782		IGKV2D-30	0.801092	0.638052	1.00579	0.0561059		IGKV2D-30	0.806019	0.68129	0.953585	0.0119357
IGKV2D-40	0.866255	0.788947	0.951138	0.00260982		IGKV2D-40	0.862199	0.759843	0.978344	0.0214752		IGKV2D-40	0.858994	0.754175	0.978381	0.0220717		IGKV2D-40	0.882022	0.802823	0.969035	0.0089164
IGKV3-11	0.924521	0.872477	0.979669	0.00793516		IGKV3-11	0.960056	0.885646	1.04072	0.321998		IGKV3-11	0.957392	0.881994	1.03924	0.29816		IGKV3-11	0.950571	0.894912	1.00969	0.0996325
IGKV3-15	0.907705	0.851166	0.968	0.00316613		IGKV3-15	0.936296	0.857688	1.02211	0.14123		IGKV3-15	0.936863	0.856512	1.02475	0.154001		IGKV3-15	0.93734	0.877045	1.00178	0.0564491
IGKV3-20	0.924659	0.874773	0.97739	0.00563722		IGKV3-20	0.939793	0.869858	1.01535	0.115516		IGKV3-20	0.936775	0.865935	1.01341	0.10354		IGKV3-20	0.940282	0.886889	0.99689	0.0389802
IGKV3-7	0.85834	0.765141	0.96289	0.00919259		IGKV3-7	0.899896	0.774043	1.04621	0.169991		IGKV3-7	0.905869	0.777383	1.05559	0.205244		IGKV3-7	0.880875	0.7839	0.989847	0.0330514
IGKV3D-11	0.856741	0.769187	0.954261	0.00493597		IGKV3D-11	0.84024	0.725249	0.973464	0.0204421		IGKV3D-11	0.837796	0.721366	0.973018	0.0204358		IGKV3D-11	0.860597	0.770913	0.960714	0.00750093
IGKV3D-20	0.876696	0.809763	0.949161	0.00116363		IGKV3D-20	0.888255	0.797608	0.989205	0.0309595		IGKV3D-20	0.885262	0.793252	0.987945	0.029512		IGKV3D-20	0.870027	0.801163	0.94481	0.0009351
IGKV3D-7	0.672063	0.466715	0.967763	0.0326714		IGKV3D-7	0.970016	0.681154	1.38138	0.865974		IGKV3D-7	0.983404	0.690176	1.40121	0.926193		IGKV3D-7	0.914888	0.687264	1.2179	0.542246
IGKV4-1	0.920779	0.870352	0.974127	0.00407626		IGKV4-1	0.933891	0.86401	1.00942	0.0847808		IGKV4-1	0.932309	0.861365	1.0091	0.0826082		IGKV4-1	0.936713	0.883478	0.993155	0.0285222
IGKV6-21	0.863621	0.788297	0.946142	0.00163845		IGKV6-21	0.889897	0.788363	1.00451	0.0591344		IGKV6-21	0.886616	0.783604	1.00317	0.0561692		IGKV6-21	0.880234	0.80198	0.966123	0.00724264
IGKV6D-21	0.836728	0.743238	0.941979	0.00319087		IGKV6D-21	0.898615	0.776761	1.03958	0.150487		IGKV6D-21	0.902568	0.778389	1.04656	0.174661		IGKV6D-21	0.868198	0.771765	0.976681	0.018636
IGLC2	0.905071	0.853954	0.959247	0.000771876		IGLC2	0.938817	0.866353	1.01734	0.12345		IGLC2	0.937816	0.863817	1.01815	0.12578		IGLC2	0.926755	0.872371	0.98453	0.0136918
IGLC3	0.916772	0.865463	0.971124	0.00310543		IGLC3	0.974484	0.899001	1.0563	0.529779		IGLC3	0.974985	0.897935	1.05865	0.546425		IGLC3	0.946854	0.891489	1.00566	0.0756579
IGLC6	0.827944	0.712825	0.961654	0.0134411		IGLC6	0.790386	0.640502	0.975343	0.0283307		IGLC6	0.79858	0.646123	0.98701	0.0374396		IGLC6	0.774507	0.658637	0.910762	0.00199838
IGLC7	0.882862	0.81193	0.959991	0.00355172		IGLC7	0.928579	0.832307	1.03599	0.184546		IGLC7	0.925658	0.827457	1.03551	0.176989		IGLC7	0.89897	0.825033	0.979534	0.0150082
IGLJ1	0.736737	0.593087	0.91518	0.00576372		IGLJ1	0.716879	0.53212	0.96579	0.0286059		IGLJ1	0.743255	0.552557	0.999765	0.0498185		IGLJ1	0.753772	0.604704	0.939587	0.011929
IGLV10-54	0.891245	0.823795	0.964219	0.00413823		IGLV10-54	0.890446	0.800651	0.990312	0.0323976		IGLV10-54	0.885927	0.795302	0.986879	0.0278182		IGLV10-54	0.881641	0.812795	0.956319	0.00239243
IGLV1-36	0.890303	0.819616	0.967087	0.00590745		IGLV1-36	0.92542	0.830588	1.03108	0.159988		IGLV1-36	0.921168	0.824433	1.02925	0.14689		IGLV1-36	0.893538	0.820254	0.97337	0.00993282
IGLV1-40	0.932489	0.878815	0.989442	0.0208393		IGLV1-40	0.949217	0.875724	1.02888	0.204948		IGLV1-40	0.950915	0.875752	1.03253	0.230912		IGLV1-40	0.945691	0.88943	1.00551	0.0743679
IGLV1-44	0.911371	0.858226	0.967807	0.0024667		IGLV1-44	0.923391	0.849794	1.00336	0.0600056		IGLV1-44	0.920873	0.845868	1.00253	0.0572118		IGLV1-44	0.911342	0.856099	0.970151	0.00361685
IGLV1-47	0.928088	0.874127	0.98538	0.0146114		IGLV1-47	0.959105	0.883468	1.04122	0.319123		IGLV1-47	0.959589	0.882564	1.04333	0.333914		IGLV1-47	0.936806	0.880434	0.996788	0.0392486
IGLV1-50	0.820287	0.679897	0.989664	0.0385982		IGLV1-50	0.981904	0.788842	1.22222	0.870133		IGLV1-50	0.991223	0.794161	1.23718	0.937862		IGLV1-50	0.917683	0.768173	1.09629	0.343765
IGLV1-51	0.881284	0.82647	0.939733	0.000114716		IGLV1-51	0.922292	0.84532	1.00627	0.0688601		IGLV1-51	0.920066	0.841743	1.00568	0.0664666		IGLV1-51	0.908643	0.850422	0.97085	0.0045747
IGLV2-11	0.929395	0.873268	0.989129	0.0212288		IGLV2-11	0.93075	0.855446	1.01268	0.0954771		IGLV2-11	0.928838	0.852329	1.01222	0.0923488		IGLV2-11	0.9351	0.877043	0.997001	0.0401889
IGLV2-14	0.915939	0.864827	0.970071	0.00272507		IGLV2-14	0.93864	0.868176	1.01482	0.111744		IGLV2-14	0.94025	0.868444	1.01799	0.128509		IGLV2-14	0.921031	0.868007	0.977295	0.0065459
IGLV2-18	0.877959	0.803211	0.959662	0.00414525		IGLV2-18	0.926663	0.823377	1.0429	0.206507		IGLV2-18	0.930206	0.824985	1.04885	0.23749		IGLV2-18	0.899224	0.820813	0.985127	0.0224971
IGLV2-23	0.910826	0.858891	0.965901	0.00181968		IGLV2-23	0.91976	0.848487	0.997019	0.0421015		IGLV2-23	0.917069	0.844532	0.995835	0.0394715		IGLV2-23	0.915096	0.861161	0.972409	0.00420063
IGLV2-8	0.904914	0.845316	0.968714	0.00404812		IGLV2-8	0.885769	0.807399	0.971745	0.0102766		IGLV2-8	0.885864	0.806222	0.973373	0.0116866		IGLV2-8	0.903955	0.842465	0.969932	0.0049641
IGLV3-1	0.920944	0.867222	0.977994	0.00724034		IGLV3-1	0.933656	0.859503	1.01421	0.103976		IGLV3-1	0.932153	0.856973	1.01393	0.101509		IGLV3-1	0.944924	0.888696	1.00471	0.0703207
IGLV3-12	0.7825	0.665842	0.919598	0.00290565		IGLV3-12	0.780054	0.629173	0.967118	0.023524		IGLV3-12	0.790352	0.636576	0.981274	0.0330729		IGLV3-12	0.781455	0.661845	0.922682	0.0036217
IGLV3-16	0.815921	0.708146	0.9401	0.00488474		IGLV3-16	0.934731	0.789498	1.10668	0.43338		IGLV3-16	0.93436	0.78725	1.10896	0.437311		IGLV3-16	0.908584	0.795228	1.0381	0.158537
IGLV3-19	0.915659	0.864324	0.970043	0.0027609		IGLV3-19	0.943759	0.872047	1.02137	0.151121		IGLV3-19	0.94251	0.869368	1.02181	0.150839		IGLV3-19	0.922911	0.869297	0.979832	0.00860937
IGLV3-21	0.914361	0.86325	0.968499	0.0022839		IGLV3-21	0.939613	0.867633	1.01756	0.125579		IGLV3-21	0.94169	0.868374	1.02119	0.146278		IGLV3-21	0.948254	0.893165	1.00674	0.0818692
IGLV3-25	0.919605	0.869362	0.972751	0.00345862		IGLV3-25	0.937738	0.867777	1.01334	0.104169		IGLV3-25	0.934011	0.86291	1.01097	0.0910499		IGLV3-25	0.939693	0.886536	0.996037	0.0362941
IGLV3-9	0.888577	0.820474	0.962333	0.00368793		IGLV3-9	0.901225	0.811112	1.00135	0.0530046		IGLV3-9	0.905825	0.81416	1.00781	0.0692133		IGLV3-9	0.90904	0.838611	0.985383	0.0204581
IGLV4-60	0.900918	0.832924	0.974463	0.00915865		IGLV4-60	0.930876	0.838135	1.03388	0.180984		IGLV4-60	0.931552	0.837438	1.03624	0.191963		IGLV4-60	0.94869	0.877293	1.0259	0.187016
IGLV4-69	0.91887	0.862548	0.97887	0.0087491		IGLV4-69	0.940606	0.864002	1.024	0.157731		IGLV4-69	0.93978	0.861776	1.02484	0.160053		IGLV4-69	0.92352	0.86525	0.985715	0.0167271
IGLV5-37	0.872804	0.772015	0.986751	0.0297803		IGLV5-37	0.941258	0.803005	1.10331	0.455114		IGLV5-37	0.95088	0.809686	1.1167	0.539121		IGLV5-37	0.916386	0.811194	1.03522	0.160447
IGLV5-45	0.925681	0.857192	0.999644	0.0489471		IGLV5-45	0.956313	0.862048	1.06089	0.398848		IGLV5-45	0.954396	0.858656	1.06081	0.386813		IGLV5-45	0.92775	0.85702	1.00432	0.0638155
IGLV6-57	0.899146	0.842665	0.959412	0.00131923		IGLV6-57	0.938271	0.85908	1.02476	0.156699		IGLV6-57	0.938044	0.857259	1.02644	0.163924		IGLV6-57	0.924805	0.86481	0.988962	0.0223544
IGLV7-43	0.911064	0.845984	0.981151	0.0137704		IGLV7-43	0.878673	0.791077	0.97597	0.0157821		IGLV7-43	0.876623	0.78742	0.97593	0.0161751		IGLV7-43	0.880752	0.814098	0.952863	0.00156408
IGLV7-46	0.883023	0.818545	0.952581	0.00130117		IGLV7-46	0.874366	0.789956	0.967795	0.00954343		IGLV7-46	0.868845	0.783409	0.963599	0.00776588		IGLV7-46	0.882414	0.816484	0.953668	0.00159215
IGLV8-61	0.919248	0.863835	0.978215	0.00794693		IGLV8-61	1.00857	0.929986	1.0938	0.836609		IGLV8-61	1.00806	0.927921	1.09512	0.849341		IGLV8-61	0.957529	0.89917	1.01968	0.176162
IL10	1.26515	1.00678	1.58983	0.0436009		IL10	0.95696	0.676904	1.35288	0.803331		IL10	0.987209	0.69598	1.4003	0.942459		IL10	1.11145	0.866328	1.42592	0.405864
IL12B	0.628975	0.426738	0.927055	0.0191474		IL12B	0.449337	0.248838	0.811385	0.00797424		IL12B	0.472844	0.261275	0.855732	0.0133335		IL12B	0.484107	0.313082	0.748556	0.001105
IL17B	0.814185	0.680923	0.973528	0.0241866		IL17B	0.860032	0.681711	1.085	0.203421		IL17B	0.872342	0.69075	1.10167	0.251444		IL17B	0.840121	0.698353	1.01067	0.0646861
IL18	0.827252	0.711505	0.961828	0.0136608		IL18	0.889667	0.725376	1.09117	0.261713		IL18	0.92901	0.756577	1.14074	0.482091		IL18	0.884296	0.757376	1.03249	0.119819
IL18RAP	0.735044	0.558191	0.967929	0.0283732		IL18RAP	0.664765	0.44759	0.987317	0.0430518		IL18RAP	0.695904	0.468552	1.03357	0.07244		IL18RAP	0.725736	0.543333	0.969373	0.029963
IL24	0.862138	0.747153	0.994819	0.0422464		IL24	0.823706	0.679415	0.99864	0.0484028		IL24	0.815961	0.671402	0.991646	0.0409252		IL24	0.855681	0.738114	0.991974	0.0387504
IL27	1.39852	1.00618	1.94384	0.0458643		IL27	0.859398	0.521433	1.41642	0.552264		IL27	0.835648	0.501417	1.39267	0.490841		IL27	0.822897	0.556278	1.2173	0.329216
IL27RA	0.810974	0.709755	0.926629	0.00206833		IL27RA	0.909224	0.761746	1.08526	0.29193		IL27RA	0.941996	0.787349	1.12702	0.513706		IL27RA	0.886538	0.771886	1.01822	0.0883021
IL2RG	0.875687	0.788428	0.972604	0.0131887		IL2RG	0.901781	0.782713	1.03896	0.152452		IL2RG	0.912338	0.790871	1.05246	0.208188		IL2RG	0.875442	0.786163	0.974859	0.0153542
IL33	0.900894	0.816014	0.994603	0.0387202		IL33	0.85458	0.745786	0.979244	0.0237059		IL33	0.852735	0.741851	0.980193	0.0249968		IL33	0.886903	0.799609	0.983727	0.0231876
IL7R	0.889929	0.802568	0.986799	0.026964		IL7R	0.916826	0.799325	1.0516	0.214615		IL7R	0.934954	0.813692	1.07429	0.342651		IL7R	0.914264	0.82297	1.01568	0.0949159
IRF1	0.819928	0.69308	0.969991	0.0205983		IRF1	0.738772	0.59245	0.921232	0.00717753		IRF1	0.754413	0.603155	0.943603	0.0135711		IRF1	0.783762	0.66056	0.929941	0.00523195
IRF7	0.85545	0.738256	0.991247	0.0378093		IRF7	0.780077	0.644147	0.944691	0.0110094		IRF7	0.776053	0.638676	0.94298	0.0107537		IRF7	0.845666	0.727696	0.982761	0.0287559
ITK	0.844491	0.718573	0.992474	0.0402029		ITK	0.821241	0.656424	1.02744	0.0848684		ITK	0.842862	0.672919	1.05572	0.136758		ITK	0.818907	0.691253	0.970134	0.0208522
JAK2	0.802369	0.660243	0.975089	0.0268585		JAK2	0.655699	0.50666	0.84858	0.00133688		JAK2	0.690739	0.535643	0.890742	0.00434826		JAK2	0.789097	0.646572	0.963039	0.0197794
KLRC1	0.706732	0.514216	0.971322	0.0324117		KLRC1	0.609976	0.374521	0.993457	0.0469954		KLRC1	0.64428	0.398858	1.04071	0.0723577		KLRC1	0.618876	0.430389	0.889911	0.00961602
LAT	0.578277	0.343715	0.972913	0.039073		LAT	0.59177	0.299151	1.17062	0.131721		LAT	0.579493	0.287494	1.16807	0.127114		LAT	0.591636	0.349238	1.00227	0.0509958
LCK	0.887278	0.788257	0.998739	0.0476058		LCK	0.909835	0.774404	1.06895	0.250509		LCK	0.923026	0.784431	1.08611	0.334586		LCK	0.889619	0.787818	1.00458	0.0592486
LTB	0.882238	0.801103	0.97159	0.0109117		LTB	0.917179	0.806309	1.04329	0.188441		LTB	0.920016	0.807739	1.0479	0.209342		LTB	0.888419	0.805733	0.979591	0.0176123
LTF	0.942091	0.897367	0.989043	0.0162189		LTF	0.97351	0.911859	1.03933	0.421234		LTF	0.98438	0.921554	1.05149	0.639887		LTF	0.989649	0.941501	1.04026	0.682618
MIA	0.873461	0.789234	0.966678	0.00892238		MIA	0.938083	0.831222	1.05868	0.30028		MIA	0.95517	0.846462	1.07784	0.45687		MIA	0.952439	0.86506	1.04864	0.320947
NDRG1	1.18829	1.05513	1.33825	0.00444081		NDRG1	1.2069	1.03177	1.41176	0.0187256		NDRG1	1.21838	1.03891	1.42886	0.0151228		NDRG1	1.1561	1.02366	1.30568	0.0194557
NFKBIA	0.66169	0.522165	0.838497	0.000631295		NFKBIA	0.682028	0.50617	0.918985	0.0118945		NFKBIA	0.713144	0.525291	0.968177	0.0302129		NFKBIA	0.687805	0.542462	0.872089	0.00200179
NFKBIE	0.725148	0.582877	0.902146	0.00392518		NFKBIE	0.848169	0.63207	1.13815	0.272415		NFKBIE	0.870284	0.646146	1.17217	0.360496		NFKBIE	0.836001	0.668859	1.04491	0.115501
NFKBIZ	0.877874	0.785133	0.981569	0.0222237		NFKBIZ	0.994945	0.863814	1.14598	0.94397		NFKBIZ	0.996347	0.862534	1.15092	0.960329		NFKBIZ	1.00598	0.90163	1.1224	0.915085
NOS2	1.56565	1.17334	2.08912	0.0023177		NOS2	1.25311	0.823201	1.90755	0.292587		NOS2	1.265	0.836812	1.91229	0.264866		NOS2	1.34169	0.981536	1.83398	0.065314
NPR3	1.17565	1.04776	1.31913	0.00588605		NPR3	1.18911	1.01867	1.38808	0.0282161		NPR3	1.22337	1.04778	1.42839	0.0107621		NPR3	1.15683	1.02551	1.30495	0.0177978
NR1H3	0.747381	0.595493	0.93801	0.012003		NR1H3	0.64907	0.48228	0.873541	0.00434277		NR1H3	0.674642	0.498936	0.912224	0.0105647		NR1H3	0.703127	0.556771	0.887955	0.00309706
NR1I3	1.41126	1.01387	1.9644	0.0411929		NR1I3	1.51934	0.950378	2.42892	0.0805773		NR1I3	1.53325	0.950324	2.47373	0.0799131		NR1I3	1.40353	0.9759	2.01855	0.0674919
NRG1	0.798136	0.65761	0.96869	0.0224957		NRG1	0.882826	0.689808	1.12985	0.32214		NRG1	0.899688	0.701434	1.15398	0.405229		NRG1	0.942828	0.781777	1.13706	0.537896
PDCD1	0.836569	0.720621	0.971173	0.0190665		PDCD1	0.795597	0.643782	0.983213	0.0342876		PDCD1	0.80828	0.653109	1.00032	0.0503415		PDCD1	0.792593	0.675679	0.929737	0.00430785
PGRMC2	1.29106	1.01235	1.6465	0.0395082		PGRMC2	1.06741	0.763112	1.49304	0.703214		PGRMC2	1.05682	0.75206	1.48509	0.75018		PGRMC2	1.06615	0.825723	1.37657	0.62325
PIK3CA	1.31417	1.05037	1.64423	0.0168566		PIK3CA	0.950449	0.709823	1.27265	0.732943		PIK3CA	0.973383	0.722581	1.31124	0.859143		PIK3CA	1.11368	0.884795	1.40178	0.359011
PLXNB1	0.741908	0.606287	0.907867	0.00375063		PLXNB1	0.650499	0.498334	0.849127	0.00156207		PLXNB1	0.666758	0.508097	0.874962	0.00346301		PLXNB1	0.762644	0.622272	0.934681	0.00903226
PLXNB3	1.22295	1.0538	1.41925	0.00805199		PLXNB3	1.15818	0.944466	1.42024	0.158251		PLXNB3	1.15555	0.936995	1.42509	0.176505		PLXNB3	1.2807	1.09361	1.4998	0.00213624
PLXND1	1.26974	1.02339	1.57538	0.0300032		PLXND1	1.29838	0.978138	1.72347	0.0707633		PLXND1	1.29267	0.97128	1.72041	0.0783811		PLXND1	1.25821	1.01146	1.56516	0.0391826
PSMB8	0.803049	0.690736	0.933623	0.00432436		PSMB8	0.827166	0.675099	1.01349	0.0671423		PSMB8	0.837602	0.681804	1.029	0.0914676		PSMB8	0.827164	0.709778	0.963963	0.0150995
PSMD1	1.38169	1.02042	1.87087	0.036557		PSMD1	0.898829	0.616888	1.30963	0.578622		PSMD1	0.937362	0.635497	1.38262	0.744275		PSMD1	1.08127	0.795763	1.4692	0.617432
PSMD10	1.51978	1.1186	2.06485	0.00743577		PSMD10	1.06734	0.716001	1.59107	0.749027		PSMD10	1.08125	0.719081	1.62582	0.707398		PSMD10	1.15323	0.835737	1.59133	0.38553
PSMD14	1.47226	1.07537	2.01564	0.0158081		PSMD14	1.22696	0.803102	1.87452	0.344193		PSMD14	1.30325	0.846074	2.00746	0.229503		PSMD14	1.2179	0.877009	1.6913	0.239344
PSMD7	1.33814	1.06142	1.68701	0.0137316		PSMD7	1.1048	0.81221	1.50279	0.525488		PSMD7	1.12321	0.821371	1.53598	0.466827		PSMD7	1.23504	0.970921	1.57101	0.0855079
PSME1	0.747575	0.608969	0.917729	0.00542723		PSME1	0.661095	0.52114	0.838635	0.00064981		PSME1	0.662556	0.522354	0.840389	0.000690233		PSME1	0.686874	0.566224	0.833231	0.000138296
PSME2	0.688594	0.556738	0.851678	0.000580957		PSME2	0.692727	0.52935	0.906529	0.00747298		PSME2	0.708898	0.54038	0.929968	0.0129834		PSME2	0.714209	0.57773	0.882929	0.00186645
PTGER3	0.901853	0.817222	0.995247	0.0399063		PTGER3	0.82703	0.722046	0.947277	0.00610725		PTGER3	0.837286	0.729669	0.960775	0.0114052		PTGER3	0.852524	0.768598	0.945614	0.00254806
PTK2	1.37836	1.09735	1.73134	0.00580599		PTK2	1.0958	0.800396	1.50023	0.568142		PTK2	1.08829	0.790933	1.49744	0.603349		PTK2	0.989803	0.777932	1.25938	0.933535
PTPN6	0.785886	0.621775	0.993313	0.0437892		PTPN6	0.717604	0.52809	0.975129	0.0339271		PTPN6	0.711609	0.521524	0.970974	0.0318943		PTPN6	0.742011	0.585159	0.940907	0.0137906
RAC2	0.785491	0.680236	0.907033	0.00100447		RAC2	0.873626	0.717481	1.06375	0.178692		RAC2	0.879513	0.720628	1.07343	0.206617		RAC2	0.810138	0.698549	0.939551	0.00535942
RAET1E	1.23147	1.04055	1.45744	0.01542		RAET1E	1.08492	0.858157	1.37161	0.495672		RAET1E	1.08249	0.852409	1.37467	0.515601		RAET1E	1.13059	0.944681	1.35309	0.180539
RAET1G	1.31315	1.0563	1.63247	0.0141618		RAET1G	1.37363	1.05268	1.79242	0.0193821		RAET1G	1.35784	1.03874	1.77498	0.0252184		RAET1G	1.34292	1.08817	1.6573	0.00600914
RELB	0.786056	0.661114	0.934611	0.0064174		RELB	0.864672	0.683737	1.09349	0.224794		RELB	0.897572	0.707074	1.13939	0.374634		RELB	0.911105	0.761472	1.09014	0.309121
RFXANK	0.781947	0.612147	0.998848	0.048931		RFXANK	0.888891	0.638972	1.23656	0.484371		RFXANK	0.89223	0.640021	1.24383	0.501118		RFXANK	0.869619	0.676952	1.11712	0.274289
RORB	1.25993	1.02473	1.54911	0.0284055		RORB	1.11034	0.814918	1.51286	0.507219		RORB	1.13814	0.838571	1.54472	0.406384		RORB	1.13921	0.896341	1.44788	0.286693
S100A5	1.3106	1.02288	1.67925	0.032451		S100A5	1.39776	1.01074	1.93296	0.0429134		S100A5	1.37637	1.00622	1.88268	0.0456368		S100A5	1.25625	0.973095	1.62179	0.0800039
S100B	0.876753	0.800188	0.960645	0.00478539		S100B	0.910959	0.809368	1.0253	0.122152		S100B	0.9286	0.824557	1.04577	0.221784		S100B	0.91103	0.829438	1.00065	0.0516044
SAA1	0.92278	0.863579	0.986039	0.0175231		SAA1	0.926155	0.84641	1.01341	0.0949404		SAA1	0.930808	0.849092	1.02039	0.126152		SAA1	0.932751	0.87077	0.999145	0.0472159
SCG2	1.17291	1.05042	1.30968	0.00459556		SCG2	1.11819	0.954756	1.3096	0.165851		SCG2	1.1024	0.932853	1.30277	0.252542		SCG2	1.1831	1.05362	1.32849	0.00446644
SDC1	1.18373	1.02548	1.36639	0.0212456		SDC1	1.19651	0.993248	1.44138	0.0589392		SDC1	1.20725	0.997476	1.46114	0.0531109		SDC1	1.14344	0.989042	1.32195	0.0701265
SEMA3B	0.842505	0.764142	0.928903	0.000580404		SEMA3B	0.806393	0.705328	0.921941	0.00163528		SEMA3B	0.78988	0.688651	0.905989	0.00074926		SEMA3B	0.831723	0.7513	0.920755	0.000383521
SERPINA3	0.806772	0.696534	0.934457	0.0041797		SERPINA3	0.730648	0.595515	0.896446	0.00263276		SERPINA3	0.724568	0.588288	0.892418	0.00244038		SERPINA3	0.835095	0.71771	0.971678	0.0197164
SFTPD	0.785315	0.651544	0.946551	0.0111967		SFTPD	0.957866	0.752531	1.21923	0.726561		SFTPD	0.922082	0.718086	1.18403	0.524862		SFTPD	0.884685	0.732084	1.06909	0.204676
SH2D1A	0.855593	0.751209	0.974482	0.0188058		SH2D1A	0.831993	0.694228	0.997096	0.0464309		SH2D1A	0.846126	0.705599	1.01464	0.0713707		SH2D1A	0.834596	0.728414	0.956257	0.00920882
SOCS1	0.860536	0.742591	0.997214	0.0458193		SOCS1	0.839612	0.687662	1.02514	0.0861204		SOCS1	0.865545	0.707575	1.05878	0.160197		SOCS1	0.890668	0.764452	1.03772	0.137536
SOCS3	0.851157	0.737088	0.982877	0.0281478		SOCS3	0.826135	0.682532	0.999951	0.0499418		SOCS3	0.846853	0.697012	1.02891	0.0942986		SOCS3	0.864172	0.744902	1.00254	0.0540418
STC2	0.917854	0.855971	0.984211	0.016091		STC2	0.855998	0.778933	0.940688	0.00123696		STC2	0.86626	0.787546	0.952842	0.00313879		STC2	0.872547	0.812149	0.937436	0.000195121
TACR1	0.841777	0.717736	0.987256	0.0342038		TACR1	0.896096	0.725788	1.10637	0.307691		TACR1	0.918219	0.7424	1.13568	0.43143		TACR1	0.882417	0.748621	1.04012	0.13595
TAPBP	0.715163	0.550481	0.929113	0.0120534		TAPBP	0.747742	0.533366	1.04828	0.0917147		TAPBP	0.731241	0.520485	1.02734	0.0711563		TAPBP	0.71725	0.550675	0.934212	0.0137146
TAPBPL	0.722684	0.586893	0.889893	0.00222447		TAPBPL	0.699065	0.531272	0.919854	0.0105725		TAPBPL	0.723777	0.547926	0.956065	0.0228257		TAPBPL	0.70336	0.567191	0.872219	0.00134931
TNFRSF13B	0.693096	0.516026	0.930927	0.0148721		TNFRSF13B	0.720787	0.483637	1.07422	0.107775		TNFRSF13B	0.696855	0.461084	1.05319	0.0865216		TNFRSF13B	0.680317	0.500538	0.924665	0.0138858
TNFRSF13C	0.811815	0.681994	0.966348	0.0190272		TNFRSF13C	0.867364	0.691728	1.08759	0.217721		TNFRSF13C	0.860359	0.683801	1.0825	0.19933		TNFRSF13C	0.848412	0.713998	1.00813	0.0617695
TNFRSF14	0.698392	0.58181	0.838335	0.000116998		TNFRSF14	0.736577	0.578941	0.937135	0.0128317		TNFRSF14	0.734542	0.575295	0.937871	0.0133447		TNFRSF14	0.789675	0.653572	0.954121	0.0144224
TNFRSF17	0.844134	0.744859	0.95664	0.00794568		TNFRSF17	0.88009	0.744635	1.04019	0.134154		TNFRSF17	0.881963	0.744158	1.04529	0.147337		TNFRSF17	0.857095	0.753511	0.97492	0.0189528
TNFRSF18	0.851628	0.761336	0.952628	0.00497477		TNFRSF18	0.974101	0.837408	1.13311	0.73375		TNFRSF18	0.977409	0.838129	1.13983	0.770808		TNFRSF18	0.959574	0.855027	1.0769	0.483218
TNFRSF8	0.742017	0.572739	0.961326	0.0239142		TNFRSF8	0.755371	0.537461	1.06163	0.106189		TNFRSF8	0.771076	0.546298	1.08834	0.139271		TNFRSF8	0.719635	0.551375	0.939241	0.0154668
TPT1	0.723285	0.567764	0.921405	0.00872488		TPT1	0.688512	0.498232	0.951461	0.0237314		TPT1	0.721931	0.518928	1.00435	0.0530861		TPT1	0.764325	0.591287	0.988002	0.0401574
TRAC	0.897744	0.811366	0.993317	0.0366291		TRAC	0.927257	0.806444	1.06617	0.288971		TRAC	0.939701	0.815877	1.08232	0.388302		TRAC	0.904723	0.814877	1.00448	0.0606164
TRAV10	0.772826	0.600055	0.995342	0.04592		TRAV10	0.812853	0.575868	1.14737	0.238694		TRAV10	0.835134	0.590742	1.18063	0.307762		TRAV10	0.722294	0.549325	0.949727	0.0198445
TRAV12-3	0.794499	0.674614	0.935687	0.00584266		TRAV12-3	0.789914	0.633253	0.985332	0.0365299		TRAV12-3	0.802757	0.642123	1.00358	0.0537767		TRAV12-3	0.772181	0.651466	0.915265	0.0028749
TRAV13-2	0.819867	0.67975	0.988866	0.0377966		TRAV13-2	0.766219	0.591667	0.992268	0.0435065		TRAV13-2	0.766217	0.588435	0.997712	0.0480453		TRAV13-2	0.763791	0.627148	0.930205	0.00737594
TRAV19	0.81801	0.693246	0.965228	0.0173544		TRAV19	0.743276	0.589267	0.937536	0.0122648		TRAV19	0.746115	0.589521	0.944305	0.0148195		TRAV19	0.768872	0.646793	0.913992	0.00288765
TRAV21	0.834189	0.717002	0.970528	0.0189113		TRAV21	0.813803	0.660826	1.00219	0.0524587		TRAV21	0.837571	0.679993	1.03167	0.0955532		TRAV21	0.81131	0.692843	0.950032	0.00941933
TRAV22	0.790948	0.626081	0.999231	0.0492503		TRAV22	0.885087	0.642391	1.21947	0.455352		TRAV22	0.915202	0.664539	1.26042	0.587379		TRAV22	0.75925	0.587852	0.980622	0.0348703
TRAV24	0.755262	0.597844	0.95413	0.0185877		TRAV24	0.669066	0.478004	0.936495	0.0191608		TRAV24	0.700144	0.500884	0.978674	0.0369678		TRAV24	0.679701	0.527086	0.876506	0.00292114
TRAV26-1	0.813061	0.662887	0.997258	0.0469976		TRAV26-1	0.842695	0.644585	1.10169	0.210684		TRAV26-1	0.859155	0.655645	1.12583	0.271056		TRAV26-1	0.767924	0.620249	0.950758	0.0153771
TRAV26-2	0.775941	0.620422	0.970444	0.0262255		TRAV26-2	0.806386	0.594501	1.09379	0.16649		TRAV26-2	0.822946	0.605989	1.11758	0.212025		TRAV26-2	0.772737	0.609531	0.979643	0.033182
TRAV29DV5	0.820262	0.678329	0.991892	0.0409592		TRAV29DV5	0.80767	0.625145	1.04349	0.102201		TRAV29DV5	0.830278	0.642785	1.07246	0.15437		TRAV29DV5	0.757604	0.618898	0.927397	0.00713462
TRAV3	0.808879	0.666986	0.980959	0.0311372		TRAV3	0.846944	0.659902	1.087	0.19198		TRAV3	0.862193	0.670895	1.10804	0.246684		TRAV3	0.775851	0.634449	0.948767	0.0134258
TRAV41	0.783419	0.639232	0.960129	0.0186712		TRAV41	0.735599	0.55371	0.977236	0.0341029		TRAV41	0.750448	0.56422	0.998144	0.0485261		TRAV41	0.75063	0.607382	0.927662	0.00793176
TRAV8-3	0.85006	0.730826	0.988747	0.035141		TRAV8-3	0.859468	0.701376	1.05319	0.144225		TRAV8-3	0.868974	0.707522	1.06727	0.180513		TRAV8-3	0.844259	0.722107	0.987074	0.0337437
TRAV8-4	0.802187	0.668547	0.962542	0.0177607		TRAV8-4	0.794556	0.619374	1.01929	0.0703501		TRAV8-4	0.809411	0.629881	1.04011	0.0984146		TRAV8-4	0.795273	0.659032	0.95968	0.0168844
TRBC2	0.877414	0.79726	0.965626	0.00745951		TRBC2	0.90165	0.792405	1.02596	0.11616		TRBC2	0.901905	0.790817	1.0286	0.123673		TRBC2	0.878328	0.795991	0.969181	0.00978644
TRBJ2-3	0.859021	0.756663	0.975226	0.0189003		TRBJ2-3	0.897587	0.759622	1.06061	0.204483		TRBJ2-3	0.890151	0.750928	1.05519	0.179938		TRBJ2-3	0.849708	0.745436	0.968566	0.014765
TRBV10-2	0.75004	0.564984	0.995711	0.0466241		TRBV10-2	0.737126	0.496766	1.09378	0.129834		TRBV10-2	0.770677	0.520277	1.14159	0.193806		TRBV10-2	0.717415	0.532335	0.966843	0.0291496
TRBV10-3	0.826398	0.701902	0.972975	0.0220898		TRBV10-3	0.876576	0.703811	1.09175	0.239519		TRBV10-3	0.872577	0.697894	1.09098	0.231723		TRBV10-3	0.820762	0.691123	0.974718	0.0243283
TRBV12-4	0.807598	0.67598	0.964844	0.0185596		TRBV12-4	0.825334	0.646667	1.05337	0.123009		TRBV12-4	0.826924	0.646367	1.05792	0.130534		TRBV12-4	0.762597	0.630723	0.922044	0.00514505
TRBV13	0.769686	0.613565	0.965533	0.0236224		TRBV13	0.679002	0.483898	0.952771	0.025098		TRBV13	0.68916	0.489924	0.96942	0.0324878		TRBV13	0.742562	0.584404	0.943522	0.0148632
TRBV18	0.845088	0.716659	0.996534	0.0453654		TRBV18	0.826578	0.658953	1.03684	0.0995435		TRBV18	0.839753	0.668755	1.05447	0.132743		TRBV18	0.780462	0.654228	0.931053	0.00589464
TRBV19	0.873786	0.764724	0.998403	0.0473155		TRBV19	0.84776	0.706148	1.01777	0.07655		TRBV19	0.862799	0.717019	1.03822	0.118102		TRBV19	0.849769	0.739497	0.976485	0.0217042
TRBV2	0.83152	0.703943	0.982218	0.0299238		TRBV2	0.90996	0.733051	1.12956	0.392309		TRBV2	0.932416	0.75046	1.15849	0.527544		TRBV2	0.856899	0.723709	1.0146	0.0731693
TRBV20-1	0.855015	0.76161	0.959875	0.00795918		TRBV20-1	0.840455	0.718486	0.983128	0.0298057		TRBV20-1	0.853466	0.72883	0.999415	0.0491575		TRBV20-1	0.839347	0.745435	0.945091	0.00381822
TRBV25-1	0.793539	0.646828	0.973526	0.0266084		TRBV25-1	0.783848	0.590301	1.04085	0.0923338		TRBV25-1	0.802698	0.60351	1.06763	0.130972		TRBV25-1	0.769897	0.621444	0.953814	0.0167283
TRBV28	0.872104	0.787033	0.96637	0.0089698		TRBV28	0.893175	0.777087	1.0266	0.111756		TRBV28	0.902384	0.783565	1.03922	0.153896		TRBV28	0.865497	0.778461	0.962264	0.00755526
TRBV29-1	0.80656	0.704006	0.924054	0.0019462		TRBV29-1	0.801113	0.666865	0.962387	0.0178047		TRBV29-1	0.811562	0.674359	0.976679	0.0271261		TRBV29-1	0.787039	0.683634	0.906085	0.000861391
TRBV3-1	0.808864	0.687722	0.951346	0.0103923		TRBV3-1	0.873125	0.707029	1.07824	0.207577		TRBV3-1	0.881297	0.712718	1.08975	0.243406		TRBV3-1	0.806054	0.683274	0.950896	0.010554
TRBV4-2	0.798975	0.679576	0.939351	0.00657618		TRBV4-2	0.715019	0.564493	0.905684	0.00541307		TRBV4-2	0.720573	0.566834	0.91601	0.00744063		TRBV4-2	0.759342	0.639022	0.902318	0.00176141
TRBV5-1	0.823554	0.709266	0.956257	0.0108729		TRBV5-1	0.828773	0.676357	1.01554	0.070099		TRBV5-1	0.830249	0.675457	1.02051	0.0772145		TRBV5-1	0.79284	0.67715	0.928296	0.00391998
TRBV5-4	0.80386	0.666592	0.969396	0.0222947		TRBV5-4	0.844598	0.660628	1.0798	0.177833		TRBV5-4	0.866235	0.677172	1.10808	0.253028		TRBV5-4	0.75677	0.620323	0.923229	0.00600686
TRBV5-5	0.648102	0.478627	0.877586	0.00504298		TRBV5-5	0.694093	0.471385	1.02202	0.0643661		TRBV5-5	0.731212	0.497889	1.07388	0.110381		TRBV5-5	0.675941	0.500791	0.912348	0.0104839
TRBV6-5	0.852532	0.732188	0.992657	0.0398898		TRBV6-5	0.84651	0.689692	1.03899	0.110914		TRBV6-5	0.861954	0.701139	1.05965	0.158541		TRBV6-5	0.833586	0.712659	0.975033	0.0228373
TRBV6-6	0.815128	0.675691	0.98334	0.0327217		TRBV6-6	0.78638	0.607673	1.01764	0.0676981		TRBV6-6	0.795864	0.6132	1.03294	0.086101		TRBV6-6	0.767118	0.629281	0.935146	0.00870323
TRBV7-3	0.814307	0.667639	0.993195	0.0426258		TRBV7-3	0.92704	0.71431	1.20312	0.568948		TRBV7-3	0.909925	0.696601	1.18858	0.48861		TRBV7-3	0.809443	0.657374	0.996689	0.0464592
TRBV7-4	0.684905	0.492514	0.95245	0.0244792		TRBV7-4	0.685333	0.431164	1.08934	0.110028		TRBV7-4	0.714259	0.447964	1.13886	0.157445		TRBV7-4	0.633297	0.444379	0.902528	0.0114926
TRBV7-9	0.870078	0.770203	0.982904	0.0252764		TRBV7-9	0.837873	0.708592	0.990741	0.0385695		TRBV7-9	0.851359	0.718952	1.00815	0.0620642		TRBV7-9	0.839266	0.738933	0.953222	0.00698746
TRDC	0.822919	0.714363	0.947971	0.00692897		TRDC	0.750767	0.613307	0.919037	0.00546566		TRDC	0.767492	0.626526	0.940175	0.0105958		TRDC	0.771133	0.663363	0.896412	0.000715084
TRDV1	0.734297	0.610172	0.883672	0.00107946		TRDV1	0.768356	0.600652	0.982883	0.0359591		TRDV1	0.77896	0.608771	0.996726	0.0470295		TRDV1	0.746077	0.618537	0.899915	0.00219524
TRGC2	0.830483	0.692576	0.99585	0.0449794		TRGC2	0.774951	0.598227	1.00388	0.0535279		TRGC2	0.78265	0.602587	1.01652	0.0661879		TRGC2	0.773598	0.637968	0.938064	0.00905277
TRGV2	0.692021	0.500396	0.957028	0.0260485		TRGV2	0.832796	0.546236	1.26969	0.395152		TRGV2	0.829794	0.542502	1.26923	0.38953		TRGV2	0.726605	0.521619	1.01215	0.0589492
TRGV4	0.707825	0.508675	0.984943	0.0403678		TRGV4	0.723657	0.458341	1.14255	0.165123		TRGV4	0.755171	0.478679	1.19137	0.227355		TRGV4	0.748598	0.53372	1.04999	0.0934642
TSLP	0.54451	0.358073	0.828019	0.00447724		TSLP	0.749917	0.448656	1.25347	0.272192		TSLP	0.797367	0.479181	1.32683	0.383465		TSLP	0.841768	0.574029	1.23439	0.377843
UBXN1	0.743333	0.601554	0.918527	0.00601369		UBXN1	0.864263	0.642765	1.16209	0.334238		UBXN1	0.840922	0.624168	1.13295	0.254614		UBXN1	0.827704	0.664407	1.03114	0.0916984
ULBP1	1.19752	1.0354	1.38503	0.0151558		ULBP1	1.29711	1.07951	1.55858	0.00549404		ULBP1	1.30248	1.08415	1.56479	0.00475685		ULBP1	1.23811	1.06797	1.43535	0.00462787
ULBP2	1.2528	1.09269	1.43638	0.00123614		ULBP2	1.30816	1.10189	1.55305	0.00215395		ULBP2	1.31217	1.10074	1.56423	0.00244085		ULBP2	1.34618	1.17641	1.54045	1.54495e-05
UNC93B1	1.28304	1.0474	1.57171	0.016074		UNC93B1	1.16994	0.884767	1.54702	0.270867		UNC93B1	1.1228	0.843306	1.49492	0.427746		UNC93B1	1.04256	0.839178	1.29523	0.706614
VAV3	0.90539	0.819828	0.999881	0.0497262		VAV3	0.859235	0.754631	0.97834	0.0219873		VAV3	0.855371	0.749404	0.976322	0.0206084		VAV3	0.898152	0.810497	0.995286	0.0403493
VGF	1.19462	1.05699	1.35017	0.0044079		VGF	1.31831	1.14081	1.52344	0.000180157		VGF	1.32269	1.13953	1.53528	0.000235518		VGF	1.24992	1.11075	1.40652	0.000212318
XCL1	0.764795	0.620155	0.943171	0.0121773		XCL1	0.829062	0.626736	1.0967	0.189087		XCL1	0.838696	0.634206	1.10912	0.217336		XCL1	0.770719	0.620163	0.957825	0.0188469
XCL2	0.82516	0.707703	0.962112	0.0141682		XCL2	0.782067	0.631166	0.969045	0.0246113		XCL2	0.790059	0.636379	0.980853	0.0327502		XCL2	0.797928	0.680059	0.936226	0.00563975
ZAP70	0.831769	0.716828	0.96514	0.0151999		ZAP70	0.847753	0.692973	1.0371	0.108327		ZAP70	0.857161	0.699274	1.0507	0.137846		ZAP70	0.831302	0.713395	0.968695	0.0179081

## Sheet: S6
Supplementary Table S6. Cluster patient classification information in TCGA cohort.
TCGA_ID	Cluster
TCGA-3C-AAAU-01A	C
TCGA-3C-AALI-01A	B
TCGA-3C-AALJ-01A	C
TCGA-3C-AALK-01A	B
TCGA-4H-AAAK-01A	C
TCGA-5L-AAT0-01A	B
TCGA-5L-AAT1-01A	B
TCGA-5T-A9QA-01A	A
TCGA-A1-A0SB-01A	A
TCGA-A1-A0SD-01A	C
TCGA-A1-A0SE-01A	C
TCGA-A1-A0SF-01A	B
TCGA-A1-A0SG-01A	C
TCGA-A1-A0SH-01A	C
TCGA-A1-A0SI-01A	B
TCGA-A1-A0SJ-01A	B
TCGA-A1-A0SK-01A	A
TCGA-A1-A0SM-01A	A
TCGA-A1-A0SN-01A	C
TCGA-A1-A0SO-01A	C
TCGA-A1-A0SP-01A	B
TCGA-A1-A0SQ-01A	C
TCGA-A2-A04N-01A	C
TCGA-A2-A04P-01A	C
TCGA-A2-A04Q-01A	B
TCGA-A2-A04R-01A	A
TCGA-A2-A04T-01A	C
TCGA-A2-A04U-01A	C
TCGA-A2-A04V-01A	A
TCGA-A2-A04W-01A	C
TCGA-A2-A04X-01A	B
TCGA-A2-A04Y-01A	C
TCGA-A2-A0CK-01A	C
TCGA-A2-A0CL-01A	B
TCGA-A2-A0CM-01A	B
TCGA-A2-A0CO-01A	C
TCGA-A2-A0CP-01A	C
TCGA-A2-A0CQ-01A	A
TCGA-A2-A0CR-01A	B
TCGA-A2-A0CS-01A	A
TCGA-A2-A0CT-01A	A
TCGA-A2-A0CU-01A	A
TCGA-A2-A0CV-01A	C
TCGA-A2-A0CW-01A	C
TCGA-A2-A0CX-01A	C
TCGA-A2-A0CY-01A	A
TCGA-A2-A0CZ-01A	B
TCGA-A2-A0D0-01A	A
TCGA-A2-A0D1-01A	A
TCGA-A2-A0D2-01A	B
TCGA-A2-A0D3-01A	C
TCGA-A2-A0D4-01A	A
TCGA-A2-A0EM-01A	A
TCGA-A2-A0EN-01A	C
TCGA-A2-A0EO-01A	B
TCGA-A2-A0EP-01A	B
TCGA-A2-A0EQ-01A	B
TCGA-A2-A0ER-01A	C
TCGA-A2-A0ES-01A	C
TCGA-A2-A0ET-01A	A
TCGA-A2-A0EU-01A	A
TCGA-A2-A0EV-01A	B
TCGA-A2-A0EW-01A	C
TCGA-A2-A0EX-01A	C
TCGA-A2-A0EY-01A	C
TCGA-A2-A0ST-01A	B
TCGA-A2-A0SU-01A	C
TCGA-A2-A0SV-01A	A
TCGA-A2-A0SW-01A	B
TCGA-A2-A0SX-01A	B
TCGA-A2-A0SY-01A	C
TCGA-A2-A0T0-01A	C
TCGA-A2-A0T1-01A	B
TCGA-A2-A0T2-01A	A
TCGA-A2-A0T3-01A	A
TCGA-A2-A0T4-01A	C
TCGA-A2-A0T5-01A	A
TCGA-A2-A0T6-01A	C
TCGA-A2-A0T7-01A	C
TCGA-A2-A0YC-01A	C
TCGA-A2-A0YD-01A	C
TCGA-A2-A0YE-01A	C
TCGA-A2-A0YF-01A	C
TCGA-A2-A0YG-01A	C
TCGA-A2-A0YH-01A	B
TCGA-A2-A0YI-01A	B
TCGA-A2-A0YJ-01A	A
TCGA-A2-A0YK-01A	B
TCGA-A2-A0YL-01A	C
TCGA-A2-A0YM-01A	C
TCGA-A2-A0YT-01A	C
TCGA-A2-A1FV-01A	A
TCGA-A2-A1FW-01A	C
TCGA-A2-A1FX-01A	A
TCGA-A2-A1FZ-01A	C
TCGA-A2-A1G0-01A	B
TCGA-A2-A1G1-01A	B
TCGA-A2-A1G4-01A	C
TCGA-A2-A1G6-01A	B
TCGA-A2-A259-01A	C
TCGA-A2-A25A-01A	B
TCGA-A2-A25B-01A	C
TCGA-A2-A25C-01A	C
TCGA-A2-A25D-01A	C
TCGA-A2-A25E-01A	C
TCGA-A2-A25F-01A	B
TCGA-A2-A3KC-01A	B
TCGA-A2-A3KD-01A	C
TCGA-A2-A3XS-01A	C
TCGA-A2-A3XT-01A	C
TCGA-A2-A3XU-01A	C
TCGA-A2-A3XV-01A	A
TCGA-A2-A3XW-01A	A
TCGA-A2-A3XX-01A	B
TCGA-A2-A3XY-01A	B
TCGA-A2-A3XZ-01A	B
TCGA-A2-A3Y0-01A	B
TCGA-A2-A4RW-01A	C
TCGA-A2-A4RX-01A	B
TCGA-A2-A4RY-01A	B
TCGA-A2-A4S0-01A	A
TCGA-A2-A4S1-01A	A
TCGA-A2-A4S2-01A	C
TCGA-A2-A4S3-01A	C
TCGA-A7-A0CD-01A	C
TCGA-A7-A0CE-01A	C
TCGA-A7-A0CG-01A	B
TCGA-A7-A0CH-01A	A
TCGA-A7-A0CJ-01A	A
TCGA-A7-A0D9-01A	A
TCGA-A7-A0DA-01A	A
TCGA-A7-A0DB-01A	A
TCGA-A7-A0DB-01C	A
TCGA-A7-A0DC-01A	A
TCGA-A7-A0DC-01B	A
TCGA-A7-A13D-01A	A
TCGA-A7-A13D-01B	A
TCGA-A7-A13E-01A	A
TCGA-A7-A13E-01B	C
TCGA-A7-A13F-01A	A
TCGA-A7-A13G-01B	A
TCGA-A7-A13H-01A	B
TCGA-A7-A26E-01A	A
TCGA-A7-A26E-01B	A
TCGA-A7-A26F-01B	C
TCGA-A7-A26G-01A	B
TCGA-A7-A26H-01A	C
TCGA-A7-A26I-01B	A
TCGA-A7-A26J-01A	A
TCGA-A7-A26J-01B	C
TCGA-A7-A2KD-01A	C
TCGA-A7-A3IY-01A	A
TCGA-A7-A3IZ-01A	A
TCGA-A7-A3J0-01A	C
TCGA-A7-A3J1-01A	B
TCGA-A7-A3RF-01A	A
TCGA-A7-A425-01A	C
TCGA-A7-A426-01A	B
TCGA-A7-A4SA-01A	C
TCGA-A7-A4SB-01A	C
TCGA-A7-A4SC-01A	C
TCGA-A7-A4SD-01A	B
TCGA-A7-A4SE-01A	A
TCGA-A7-A4SF-01A	C
TCGA-A7-A56D-01A	C
TCGA-A7-A5ZV-01A	A
TCGA-A7-A5ZW-01A	C
TCGA-A7-A5ZX-01A	C
TCGA-A7-A6VV-01A	B
TCGA-A7-A6VW-01A	C
TCGA-A7-A6VX-01A	A
TCGA-A7-A6VY-01A	B
TCGA-A8-A06N-01A	A
TCGA-A8-A06O-01A	C
TCGA-A8-A06P-01A	C
TCGA-A8-A06Q-01A	A
TCGA-A8-A06R-01A	B
TCGA-A8-A06T-01A	C
TCGA-A8-A06U-01A	C
TCGA-A8-A06X-01A	C
TCGA-A8-A06Y-01A	A
TCGA-A8-A06Z-01A	A
TCGA-A8-A075-01A	B
TCGA-A8-A076-01A	C
TCGA-A8-A079-01A	C
TCGA-A8-A07B-01A	A
TCGA-A8-A07C-01A	B
TCGA-A8-A07E-01A	A
TCGA-A8-A07F-01A	C
TCGA-A8-A07G-01A	C
TCGA-A8-A07I-01A	B
TCGA-A8-A07J-01A	C
TCGA-A8-A07L-01A	A
TCGA-A8-A07O-01A	C
TCGA-A8-A07P-01A	A
TCGA-A8-A07R-01A	C
TCGA-A8-A07S-01A	A
TCGA-A8-A07U-01A	B
TCGA-A8-A07W-01A	C
TCGA-A8-A07Z-01A	A
TCGA-A8-A081-01A	B
TCGA-A8-A082-01A	A
TCGA-A8-A083-01A	A
TCGA-A8-A084-01A	A
TCGA-A8-A085-01A	A
TCGA-A8-A086-01A	A
TCGA-A8-A08A-01A	A
TCGA-A8-A08B-01A	C
TCGA-A8-A08C-01A	A
TCGA-A8-A08F-01A	A
TCGA-A8-A08G-01A	A
TCGA-A8-A08H-01A	C
TCGA-A8-A08I-01A	B
TCGA-A8-A08J-01A	C
TCGA-A8-A08L-01A	C
TCGA-A8-A08O-01A	C
TCGA-A8-A08P-01A	C
TCGA-A8-A08R-01A	B
TCGA-A8-A08S-01A	A
TCGA-A8-A08T-01A	C
TCGA-A8-A08X-01A	B
TCGA-A8-A08Z-01A	A
TCGA-A8-A090-01A	C
TCGA-A8-A091-01A	C
TCGA-A8-A092-01A	A
TCGA-A8-A093-01A	C
TCGA-A8-A094-01A	B
TCGA-A8-A095-01A	C
TCGA-A8-A096-01A	C
TCGA-A8-A097-01A	C
TCGA-A8-A099-01A	A
TCGA-A8-A09A-01A	C
TCGA-A8-A09B-01A	A
TCGA-A8-A09D-01A	A
TCGA-A8-A09E-01A	A
TCGA-A8-A09G-01A	C
TCGA-A8-A09I-01A	C
TCGA-A8-A09K-01A	B
TCGA-A8-A09M-01A	B
TCGA-A8-A09N-01A	C
TCGA-A8-A09Q-01A	B
TCGA-A8-A09R-01A	C
TCGA-A8-A09T-01A	A
TCGA-A8-A09V-01A	C
TCGA-A8-A09W-01A	C
TCGA-A8-A09X-01A	B
TCGA-A8-A09Z-01A	A
TCGA-A8-A0A1-01A	A
TCGA-A8-A0A2-01A	B
TCGA-A8-A0A4-01A	C
TCGA-A8-A0A6-01A	B
TCGA-A8-A0A7-01A	B
TCGA-A8-A0A9-01A	A
TCGA-A8-A0AB-01A	A
TCGA-A8-A0AD-01A	A
TCGA-AC-A23C-01A	B
TCGA-AC-A23E-01A	A
TCGA-AC-A23G-01A	C
TCGA-AC-A23H-01A	A
TCGA-AC-A2B8-01A	C
TCGA-AC-A2BK-01A	C
TCGA-AC-A2BM-01A	B
TCGA-AC-A2FB-01A	B
TCGA-AC-A2FE-01A	C
TCGA-AC-A2FF-01A	B
TCGA-AC-A2FG-01A	B
TCGA-AC-A2FK-01A	B
TCGA-AC-A2FM-01A	A
TCGA-AC-A2FO-01A	B
TCGA-AC-A2QH-01B	A
TCGA-AC-A2QI-01A	C
TCGA-AC-A2QJ-01A	A
TCGA-AC-A3BB-01A	B
TCGA-AC-A3EH-01A	A
TCGA-AC-A3HN-01A	B
TCGA-AC-A3OD-01B	C
TCGA-AC-A3QP-01A	C
TCGA-AC-A3QQ-01B	A
TCGA-AC-A3TM-01A	C
TCGA-AC-A3TN-01A	A
TCGA-AC-A3W5-01A	B
TCGA-AC-A3W6-01A	C
TCGA-AC-A3W7-01A	C
TCGA-AC-A3YI-01A	C
TCGA-AC-A3YJ-01A	A
TCGA-AC-A4ZE-01A	A
TCGA-AC-A5EH-01A	A
TCGA-AC-A5XS-01A	B
TCGA-AC-A5XU-01A	B
TCGA-AC-A62V-01A	A
TCGA-AC-A62X-01A	A
TCGA-AC-A62Y-01A	A
TCGA-AC-A6IV-01A	C
TCGA-AC-A6IW-01A	C
TCGA-AC-A6IX-01A	B
TCGA-AC-A6IX-06A	B
TCGA-AC-A6NO-01A	C
TCGA-AC-A7VB-01A	A
TCGA-AC-A7VC-01A	A
TCGA-AC-A8OP-01A	C
TCGA-AC-A8OQ-01A	B
TCGA-AC-A8OR-01A	A
TCGA-AC-A8OS-01A	C
TCGA-AN-A03X-01A	A
TCGA-AN-A03Y-01A	C
TCGA-AN-A041-01A	C
TCGA-AN-A046-01A	A
TCGA-AN-A049-01A	C
TCGA-AN-A04A-01A	C
TCGA-AN-A04C-01A	C
TCGA-AN-A04D-01A	A
TCGA-AN-A0AJ-01A	C
TCGA-AN-A0AK-01A	C
TCGA-AN-A0AL-01A	B
TCGA-AN-A0AM-01A	C
TCGA-AN-A0AR-01A	A
TCGA-AN-A0AS-01A	A
TCGA-AN-A0AT-01A	C
TCGA-AN-A0FD-01A	C
TCGA-AN-A0FF-01A	C
TCGA-AN-A0FJ-01A	A
TCGA-AN-A0FK-01A	C
TCGA-AN-A0FL-01A	A
TCGA-AN-A0FN-01A	B
TCGA-AN-A0FS-01A	C
TCGA-AN-A0FT-01A	A
TCGA-AN-A0FV-01A	A
TCGA-AN-A0FW-01A	C
TCGA-AN-A0FX-01A	C
TCGA-AN-A0FY-01A	A
TCGA-AN-A0FZ-01A	A
TCGA-AN-A0G0-01A	C
TCGA-AN-A0XL-01A	A
TCGA-AN-A0XN-01A	A
TCGA-AN-A0XO-01A	A
TCGA-AN-A0XP-01A	A
TCGA-AN-A0XR-01A	A
TCGA-AN-A0XS-01A	B
TCGA-AN-A0XT-01A	C
TCGA-AN-A0XU-01A	B
TCGA-AN-A0XV-01A	C
TCGA-AN-A0XW-01A	B
TCGA-AO-A03L-01A	B
TCGA-AO-A03M-01B	B
TCGA-AO-A03N-01B	A
TCGA-AO-A03O-01A	B
TCGA-AO-A03P-01A	C
TCGA-AO-A03R-01A	C
TCGA-AO-A03T-01A	A
TCGA-AO-A03U-01B	C
TCGA-AO-A03V-01A	C
TCGA-AO-A0J2-01A	C
TCGA-AO-A0J3-01A	A
TCGA-AO-A0J4-01A	B
TCGA-AO-A0J5-01A	C
TCGA-AO-A0J6-01A	C
TCGA-AO-A0J7-01A	A
TCGA-AO-A0J8-01A	C
TCGA-AO-A0J9-01A	A
TCGA-AO-A0JA-01A	B
TCGA-AO-A0JB-01A	A
TCGA-AO-A0JC-01A	B
TCGA-AO-A0JD-01A	C
TCGA-AO-A0JE-01A	B
TCGA-AO-A0JF-01A	A
TCGA-AO-A0JG-01A	C
TCGA-AO-A0JI-01A	C
TCGA-AO-A0JJ-01A	B
TCGA-AO-A0JL-01A	A
TCGA-AO-A0JM-01A	A
TCGA-AO-A124-01A	C
TCGA-AO-A125-01A	A
TCGA-AO-A126-01A	A
TCGA-AO-A128-01A	B
TCGA-AO-A129-01A	B
TCGA-AO-A12A-01A	C
TCGA-AO-A12B-01A	A
TCGA-AO-A12C-01A	C
TCGA-AO-A12D-01A	B
TCGA-AO-A12E-01A	C
TCGA-AO-A12F-01A	A
TCGA-AO-A12G-01A	C
TCGA-AO-A12H-01A	A
TCGA-AO-A1KO-01A	C
TCGA-AO-A1KP-01A	A
TCGA-AO-A1KQ-01A	C
TCGA-AO-A1KR-01A	C
TCGA-AO-A1KS-01A	A
TCGA-AO-A1KT-01A	C
TCGA-AQ-A04H-01B	A
TCGA-AQ-A04J-01A	B
TCGA-AQ-A04L-01B	A
TCGA-AQ-A0Y5-01A	A
TCGA-AQ-A1H2-01A	A
TCGA-AQ-A1H3-01A	C
TCGA-AQ-A54N-01A	A
TCGA-AQ-A54O-01A	A
TCGA-AQ-A7U7-01A	B
TCGA-AR-A0TP-01A	A
TCGA-AR-A0TQ-01A	B
TCGA-AR-A0TR-01A	C
TCGA-AR-A0TS-01A	B
TCGA-AR-A0TT-01A	B
TCGA-AR-A0TU-01A	C
TCGA-AR-A0TV-01A	C
TCGA-AR-A0TW-01A	B
TCGA-AR-A0TX-01A	B
TCGA-AR-A0TY-01A	C
TCGA-AR-A0TZ-01A	A
TCGA-AR-A0U0-01A	B
TCGA-AR-A0U2-01A	A
TCGA-AR-A0U3-01A	A
TCGA-AR-A0U4-01A	C
TCGA-AR-A1AH-01A	A
TCGA-AR-A1AI-01A	B
TCGA-AR-A1AJ-01A	B
TCGA-AR-A1AK-01A	C
TCGA-AR-A1AL-01A	C
TCGA-AR-A1AM-01A	B
TCGA-AR-A1AN-01A	A
TCGA-AR-A1AO-01A	B
TCGA-AR-A1AP-01A	C
TCGA-AR-A1AQ-01A	B
TCGA-AR-A1AR-01A	C
TCGA-AR-A1AS-01A	A
TCGA-AR-A1AT-01A	B
TCGA-AR-A1AU-01A	C
TCGA-AR-A1AV-01A	A
TCGA-AR-A1AW-01A	B
TCGA-AR-A1AX-01A	B
TCGA-AR-A1AY-01A	A
TCGA-AR-A24H-01A	A
TCGA-AR-A24K-01A	A
TCGA-AR-A24L-01A	C
TCGA-AR-A24M-01A	C
TCGA-AR-A24N-01A	C
TCGA-AR-A24O-01A	C
TCGA-AR-A24P-01A	C
TCGA-AR-A24Q-01A	B
TCGA-AR-A24R-01A	C
TCGA-AR-A24S-01A	C
TCGA-AR-A24T-01A	C
TCGA-AR-A24U-01A	B
TCGA-AR-A24V-01A	C
TCGA-AR-A24W-01A	C
TCGA-AR-A24X-01A	C
TCGA-AR-A24Z-01A	A
TCGA-AR-A250-01A	C
TCGA-AR-A251-01A	C
TCGA-AR-A252-01A	B
TCGA-AR-A254-01A	B
TCGA-AR-A255-01A	C
TCGA-AR-A256-01A	A
TCGA-AR-A2LE-01A	A
TCGA-AR-A2LH-01A	B
TCGA-AR-A2LJ-01A	B
TCGA-AR-A2LK-01A	C
TCGA-AR-A2LL-01A	C
TCGA-AR-A2LM-01A	C
TCGA-AR-A2LN-01A	B
TCGA-AR-A2LO-01A	B
TCGA-AR-A2LQ-01A	B
TCGA-AR-A2LR-01A	C
TCGA-AR-A5QM-01A	B
TCGA-AR-A5QN-01A	C
TCGA-AR-A5QP-01A	B
TCGA-AR-A5QQ-01A	B
TCGA-B6-A0I1-01A	A
TCGA-B6-A0I2-01A	B
TCGA-B6-A0I5-01A	A
TCGA-B6-A0I6-01A	C
TCGA-B6-A0I8-01A	A
TCGA-B6-A0I9-01A	C
TCGA-B6-A0IA-01A	A
TCGA-B6-A0IB-01A	A
TCGA-B6-A0IC-01A	A
TCGA-B6-A0IE-01A	B
TCGA-B6-A0IG-01A	C
TCGA-B6-A0IH-01A	B
TCGA-B6-A0IJ-01A	B
TCGA-B6-A0IK-01A	C
TCGA-B6-A0IM-01A	A
TCGA-B6-A0IN-01A	C
TCGA-B6-A0IO-01A	A
TCGA-B6-A0IP-01A	C
TCGA-B6-A0IQ-01A	B
TCGA-B6-A0RE-01A	C
TCGA-B6-A0RG-01A	A
TCGA-B6-A0RH-01A	C
TCGA-B6-A0RI-01A	A
TCGA-B6-A0RL-01A	A
TCGA-B6-A0RM-01A	A
TCGA-B6-A0RN-01A	C
TCGA-B6-A0RO-01A	A
TCGA-B6-A0RP-01A	C
TCGA-B6-A0RQ-01A	C
TCGA-B6-A0RS-01A	C
TCGA-B6-A0RT-01A	B
TCGA-B6-A0RU-01A	C
TCGA-B6-A0RV-01A	B
TCGA-B6-A0WS-01A	B
TCGA-B6-A0WT-01A	C
TCGA-B6-A0WV-01A	A
TCGA-B6-A0WW-01A	A
TCGA-B6-A0WX-01A	B
TCGA-B6-A0WY-01A	C
TCGA-B6-A0WZ-01A	A
TCGA-B6-A0X0-01A	A
TCGA-B6-A0X1-01A	C
TCGA-B6-A0X4-01A	A
TCGA-B6-A0X5-01A	A
TCGA-B6-A0X7-01A	C
TCGA-B6-A1KC-01B	A
TCGA-B6-A1KF-01A	A
TCGA-B6-A1KI-01A	A
TCGA-B6-A1KN-01A	C
TCGA-B6-A2IU-01A	A
TCGA-B6-A3ZX-01A	B
TCGA-B6-A400-01A	A
TCGA-B6-A401-01A	C
TCGA-B6-A402-01A	A
TCGA-B6-A408-01A	B
TCGA-B6-A409-01A	C
TCGA-B6-A40B-01A	C
TCGA-B6-A40C-01A	C
TCGA-BH-A0AU-01A	C
TCGA-BH-A0AV-01A	C
TCGA-BH-A0AW-01A	B
TCGA-BH-A0AY-01A	A
TCGA-BH-A0AZ-01A	C
TCGA-BH-A0B0-01A	C
TCGA-BH-A0B1-01A	C
TCGA-BH-A0B2-01A	B
TCGA-BH-A0B3-01A	B
TCGA-BH-A0B4-01A	A
TCGA-BH-A0B5-01A	C
TCGA-BH-A0B6-01A	B
TCGA-BH-A0B7-01A	B
TCGA-BH-A0B8-01A	A
TCGA-BH-A0B9-01A	C
TCGA-BH-A0BA-01A	B
TCGA-BH-A0BC-01A	C
TCGA-BH-A0BD-01A	C
TCGA-BH-A0BF-01A	B
TCGA-BH-A0BG-01A	C
TCGA-BH-A0BJ-01A	B
TCGA-BH-A0BL-01A	B
TCGA-BH-A0BM-01A	C
TCGA-BH-A0BO-01A	B
TCGA-BH-A0BP-01A	C
TCGA-BH-A0BQ-01A	B
TCGA-BH-A0BR-01A	A
TCGA-BH-A0BT-01A	A
TCGA-BH-A0BV-01A	C
TCGA-BH-A0BW-01A	B
TCGA-BH-A0BZ-01A	B
TCGA-BH-A0C0-01A	B
TCGA-BH-A0C1-01B	C
TCGA-BH-A0C3-01A	C
TCGA-BH-A0C7-01B	C
TCGA-BH-A0DD-01A	C
TCGA-BH-A0DE-01A	A
TCGA-BH-A0DG-01A	B
TCGA-BH-A0DH-01A	B
TCGA-BH-A0DI-01A	B
TCGA-BH-A0DK-01A	B
TCGA-BH-A0DL-01A	B
TCGA-BH-A0DO-01B	C
TCGA-BH-A0DP-01A	C
TCGA-BH-A0DQ-01A	C
TCGA-BH-A0DS-01A	C
TCGA-BH-A0DT-01A	C
TCGA-BH-A0DV-01A	C
TCGA-BH-A0DX-01A	C
TCGA-BH-A0DZ-01A	C
TCGA-BH-A0E0-01A	A
TCGA-BH-A0E1-01A	A
TCGA-BH-A0E2-01A	C
TCGA-BH-A0E6-01A	B
TCGA-BH-A0E7-01A	A
TCGA-BH-A0E9-01B	B
TCGA-BH-A0EA-01A	C
TCGA-BH-A0EB-01A	B
TCGA-BH-A0EE-01A	A
TCGA-BH-A0EI-01A	A
TCGA-BH-A0GY-01A	C
TCGA-BH-A0GZ-01A	C
TCGA-BH-A0H0-01A	C
TCGA-BH-A0H3-01A	C
TCGA-BH-A0H5-01A	B
TCGA-BH-A0H6-01A	A
TCGA-BH-A0H7-01A	C
TCGA-BH-A0H9-01A	A
TCGA-BH-A0HA-01A	C
TCGA-BH-A0HB-01A	C
TCGA-BH-A0HF-01A	C
TCGA-BH-A0HI-01A	A
TCGA-BH-A0HK-01A	B
TCGA-BH-A0HL-01A	A
TCGA-BH-A0HN-01A	A
TCGA-BH-A0HO-01A	A
TCGA-BH-A0HP-01A	C
TCGA-BH-A0HQ-01A	C
TCGA-BH-A0HU-01A	A
TCGA-BH-A0HW-01A	A
TCGA-BH-A0HX-01A	C
TCGA-BH-A0HY-01A	A
TCGA-BH-A0RX-01A	B
TCGA-BH-A0W3-01A	A
TCGA-BH-A0W4-01A	C
TCGA-BH-A0W5-01A	B
TCGA-BH-A0W7-01A	B
TCGA-BH-A0WA-01A	C
TCGA-BH-A18F-01A	B
TCGA-BH-A18G-01A	A
TCGA-BH-A18H-01A	B
TCGA-BH-A18I-01A	B
TCGA-BH-A18J-01A	A
TCGA-BH-A18K-01A	A
TCGA-BH-A18L-01A	A
TCGA-BH-A18M-01A	C
TCGA-BH-A18N-01A	A
TCGA-BH-A18P-01A	C
TCGA-BH-A18Q-01A	C
TCGA-BH-A18R-01A	C
TCGA-BH-A18S-01A	A
TCGA-BH-A18T-01A	A
TCGA-BH-A18U-01A	C
TCGA-BH-A18V-01A	C
TCGA-BH-A18V-06A	B
TCGA-BH-A1EN-01A	A
TCGA-BH-A1EO-01A	A
TCGA-BH-A1ES-01A	A
TCGA-BH-A1ES-06A	A
TCGA-BH-A1ET-01A	C
TCGA-BH-A1EU-01A	C
TCGA-BH-A1EV-01A	A
TCGA-BH-A1EW-01A	C
TCGA-BH-A1EX-01A	C
TCGA-BH-A1EY-01A	C
TCGA-BH-A1F0-01A	B
TCGA-BH-A1F2-01A	A
TCGA-BH-A1F5-01A	C
TCGA-BH-A1F6-01A	B
TCGA-BH-A1F8-01A	C
TCGA-BH-A1FB-01A	B
TCGA-BH-A1FC-01A	B
TCGA-BH-A1FD-01A	A
TCGA-BH-A1FE-01A	B
TCGA-BH-A1FE-06A	A
TCGA-BH-A1FG-01A	A
TCGA-BH-A1FH-01A	B
TCGA-BH-A1FJ-01A	A
TCGA-BH-A1FL-01A	C
TCGA-BH-A1FM-01A	A
TCGA-BH-A1FN-01A	A
TCGA-BH-A1FR-01A	C
TCGA-BH-A1FU-01A	C
TCGA-BH-A201-01A	C
TCGA-BH-A202-01A	C
TCGA-BH-A203-01A	B
TCGA-BH-A204-01A	A
TCGA-BH-A208-01A	B
TCGA-BH-A209-01A	B
TCGA-BH-A28O-01A	B
TCGA-BH-A28Q-01A	C
TCGA-BH-A2L8-01A	B
TCGA-BH-A42T-01A	A
TCGA-BH-A42U-01A	B
TCGA-BH-A42V-01A	C
TCGA-BH-A5IZ-01A	C
TCGA-BH-A5J0-01A	C
TCGA-BH-A6R8-01A	C
TCGA-BH-A6R9-01A	C
TCGA-BH-A8FY-01A	A
TCGA-BH-A8FZ-01A	B
TCGA-BH-A8G0-01A	B
TCGA-BH-AB28-01A	C
TCGA-C8-A12K-01A	B
TCGA-C8-A12L-01A	C
TCGA-C8-A12M-01A	C
TCGA-C8-A12N-01A	A
TCGA-C8-A12O-01A	C
TCGA-C8-A12P-01A	C
TCGA-C8-A12Q-01A	C
TCGA-C8-A12T-01A	C
TCGA-C8-A12U-01A	C
TCGA-C8-A12V-01A	B
TCGA-C8-A12W-01A	B
TCGA-C8-A12X-01A	A
TCGA-C8-A12Y-01A	C
TCGA-C8-A12Z-01A	C
TCGA-C8-A130-01A	C
TCGA-C8-A131-01A	C
TCGA-C8-A132-01A	B
TCGA-C8-A133-01A	A
TCGA-C8-A134-01A	C
TCGA-C8-A135-01A	C
TCGA-C8-A137-01A	C
TCGA-C8-A138-01A	B
TCGA-C8-A1HE-01A	C
TCGA-C8-A1HF-01A	B
TCGA-C8-A1HG-01A	B
TCGA-C8-A1HI-01A	C
TCGA-C8-A1HJ-01A	C
TCGA-C8-A1HK-01A	B
TCGA-C8-A1HL-01A	A
TCGA-C8-A1HM-01A	B
TCGA-C8-A1HN-01A	A
TCGA-C8-A1HO-01A	C
TCGA-C8-A26V-01A	C
TCGA-C8-A26W-01A	B
TCGA-C8-A26X-01A	B
TCGA-C8-A26Y-01A	C
TCGA-C8-A26Z-01A	C
TCGA-C8-A273-01A	C
TCGA-C8-A274-01A	A
TCGA-C8-A275-01A	B
TCGA-C8-A278-01A	B
TCGA-C8-A27A-01A	C
TCGA-C8-A27B-01A	B
TCGA-C8-A3M7-01A	B
TCGA-C8-A3M8-01A	A
TCGA-C8-A8HP-01A	B
TCGA-C8-A8HQ-01A	B
TCGA-C8-A8HR-01A	C
TCGA-D8-A13Y-01A	A
TCGA-D8-A13Z-01A	C
TCGA-D8-A140-01A	B
TCGA-D8-A141-01A	B
TCGA-D8-A142-01A	B
TCGA-D8-A143-01A	B
TCGA-D8-A145-01A	B
TCGA-D8-A146-01A	C
TCGA-D8-A147-01A	C
TCGA-D8-A1J8-01A	C
TCGA-D8-A1J9-01A	A
TCGA-D8-A1JA-01A	A
TCGA-D8-A1JB-01A	B
TCGA-D8-A1JC-01A	C
TCGA-D8-A1JD-01A	C
TCGA-D8-A1JE-01A	A
TCGA-D8-A1JF-01A	B
TCGA-D8-A1JG-01B	B
TCGA-D8-A1JH-01A	C
TCGA-D8-A1JI-01A	A
TCGA-D8-A1JJ-01A	A
TCGA-D8-A1JK-01A	B
TCGA-D8-A1JL-01A	C
TCGA-D8-A1JM-01A	C
TCGA-D8-A1JN-01A	A
TCGA-D8-A1JP-01A	C
TCGA-D8-A1JS-01A	A
TCGA-D8-A1JT-01A	A
TCGA-D8-A1JU-01A	C
TCGA-D8-A1X5-01A	C
TCGA-D8-A1X6-01A	A
TCGA-D8-A1X7-01A	A
TCGA-D8-A1X8-01A	C
TCGA-D8-A1X9-01A	C
TCGA-D8-A1XA-01A	C
TCGA-D8-A1XB-01A	C
TCGA-D8-A1XC-01A	A
TCGA-D8-A1XD-01A	C
TCGA-D8-A1XF-01A	C
TCGA-D8-A1XG-01A	A
TCGA-D8-A1XJ-01A	A
TCGA-D8-A1XK-01A	C
TCGA-D8-A1XL-01A	B
TCGA-D8-A1XM-01A	C
TCGA-D8-A1XO-01A	C
TCGA-D8-A1XQ-01A	B
TCGA-D8-A1XR-01A	A
TCGA-D8-A1XS-01A	C
TCGA-D8-A1XT-01A	A
TCGA-D8-A1XU-01A	C
TCGA-D8-A1XV-01A	A
TCGA-D8-A1XW-01A	C
TCGA-D8-A1XY-01A	A
TCGA-D8-A1XZ-01A	C
TCGA-D8-A1Y0-01A	B
TCGA-D8-A1Y1-01A	A
TCGA-D8-A1Y2-01A	B
TCGA-D8-A1Y3-01A	A
TCGA-D8-A27E-01A	A
TCGA-D8-A27F-01A	C
TCGA-D8-A27G-01A	C
TCGA-D8-A27H-01A	C
TCGA-D8-A27I-01A	B
TCGA-D8-A27K-01A	B
TCGA-D8-A27L-01A	B
TCGA-D8-A27M-01A	B
TCGA-D8-A27N-01A	C
TCGA-D8-A27P-01A	C
TCGA-D8-A27R-01A	C
TCGA-D8-A27T-01A	B
TCGA-D8-A27V-01A	C
TCGA-D8-A27W-01A	B
TCGA-D8-A3Z5-01A	C
TCGA-D8-A3Z6-01A	C
TCGA-D8-A4Z1-01A	B
TCGA-D8-A73U-01A	B
TCGA-D8-A73W-01A	A
TCGA-D8-A73X-01A	C
TCGA-E2-A105-01A	A
TCGA-E2-A106-01A	C
TCGA-E2-A107-01A	A
TCGA-E2-A108-01A	B
TCGA-E2-A109-01A	C
TCGA-E2-A10A-01A	A
TCGA-E2-A10B-01A	C
TCGA-E2-A10C-01A	C
TCGA-E2-A10E-01A	A
TCGA-E2-A10F-01A	C
TCGA-E2-A14N-01A	C
TCGA-E2-A14O-01A	A
TCGA-E2-A14P-01A	B
TCGA-E2-A14Q-01A	C
TCGA-E2-A14R-01A	C
TCGA-E2-A14T-01A	C
TCGA-E2-A14U-01A	A
TCGA-E2-A14V-01A	A
TCGA-E2-A14W-01A	A
TCGA-E2-A14X-01A	B
TCGA-E2-A14Y-01A	C
TCGA-E2-A14Z-01A	C
TCGA-E2-A150-01A	C
TCGA-E2-A152-01A	A
TCGA-E2-A153-01A	A
TCGA-E2-A154-01A	A
TCGA-E2-A155-01A	C
TCGA-E2-A156-01A	A
TCGA-E2-A158-01A	C
TCGA-E2-A159-01A	B
TCGA-E2-A15A-01A	B
TCGA-E2-A15A-06A	B
TCGA-E2-A15C-01A	B
TCGA-E2-A15D-01A	C
TCGA-E2-A15E-01A	A
TCGA-E2-A15E-06A	C
TCGA-E2-A15F-01A	C
TCGA-E2-A15G-01A	A
TCGA-E2-A15H-01A	C
TCGA-E2-A15I-01A	C
TCGA-E2-A15J-01A	A
TCGA-E2-A15K-01A	B
TCGA-E2-A15K-06A	C
TCGA-E2-A15L-01A	A
TCGA-E2-A15M-01A	B
TCGA-E2-A15O-01A	A
TCGA-E2-A15P-01A	C
TCGA-E2-A15R-01A	A
TCGA-E2-A15S-01A	A
TCGA-E2-A15T-01A	C
TCGA-E2-A1AZ-01A	B
TCGA-E2-A1B0-01A	B
TCGA-E2-A1B1-01A	B
TCGA-E2-A1B4-01A	A
TCGA-E2-A1B5-01A	B
TCGA-E2-A1B6-01A	B
TCGA-E2-A1BC-01A	C
TCGA-E2-A1BD-01A	A
TCGA-E2-A1IE-01A	A
TCGA-E2-A1IF-01A	C
TCGA-E2-A1IG-01A	A
TCGA-E2-A1IH-01A	B
TCGA-E2-A1II-01A	B
TCGA-E2-A1IJ-01A	C
TCGA-E2-A1IK-01A	C
TCGA-E2-A1IL-01A	C
TCGA-E2-A1IN-01A	A
TCGA-E2-A1IO-01A	B
TCGA-E2-A1IU-01A	C
TCGA-E2-A1L6-01A	A
TCGA-E2-A1L7-01A	B
TCGA-E2-A1L8-01A	C
TCGA-E2-A1L9-01A	A
TCGA-E2-A1LA-01A	B
TCGA-E2-A1LB-01A	C
TCGA-E2-A1LE-01A	A
TCGA-E2-A1LG-01A	C
TCGA-E2-A1LH-01A	B
TCGA-E2-A1LI-01A	B
TCGA-E2-A1LK-01A	A
TCGA-E2-A1LL-01A	A
TCGA-E2-A1LS-01A	A
TCGA-E2-A2P5-01A	A
TCGA-E2-A2P6-01A	A
TCGA-E2-A3DX-01A	B
TCGA-E2-A56Z-01A	A
TCGA-E2-A570-01A	A
TCGA-E2-A572-01A	A
TCGA-E2-A573-01A	B
TCGA-E2-A574-01A	A
TCGA-E2-A576-01A	C
TCGA-E2-A9RU-01A	A
TCGA-E9-A1N3-01A	C
TCGA-E9-A1N4-01A	C
TCGA-E9-A1N5-01A	A
TCGA-E9-A1N6-01A	A
TCGA-E9-A1N8-01A	A
TCGA-E9-A1N9-01A	C
TCGA-E9-A1NA-01A	C
TCGA-E9-A1NC-01A	B
TCGA-E9-A1ND-01A	B
TCGA-E9-A1NE-01A	B
TCGA-E9-A1NF-01A	A
TCGA-E9-A1NG-01A	A
TCGA-E9-A1NH-01A	C
TCGA-E9-A1NI-01A	A
TCGA-E9-A1QZ-01A	B
TCGA-E9-A1R0-01A	B
TCGA-E9-A1R2-01A	C
TCGA-E9-A1R3-01A	A
TCGA-E9-A1R4-01A	C
TCGA-E9-A1R5-01A	A
TCGA-E9-A1R6-01A	A
TCGA-E9-A1R7-01A	C
TCGA-E9-A1RA-01A	C
TCGA-E9-A1RB-01A	A
TCGA-E9-A1RC-01A	A
TCGA-E9-A1RD-01A	A
TCGA-E9-A1RE-01A	C
TCGA-E9-A1RF-01A	C
TCGA-E9-A1RG-01A	C
TCGA-E9-A1RH-01A	C
TCGA-E9-A1RI-01A	C
TCGA-E9-A226-01A	A
TCGA-E9-A227-01A	C
TCGA-E9-A228-01A	A
TCGA-E9-A229-01A	C
TCGA-E9-A22A-01A	C
TCGA-E9-A22B-01A	A
TCGA-E9-A22D-01A	B
TCGA-E9-A22E-01A	C
TCGA-E9-A22G-01A	A
TCGA-E9-A22H-01A	C
TCGA-E9-A243-01A	B
TCGA-E9-A244-01A	C
TCGA-E9-A245-01A	C
TCGA-E9-A247-01A	A
TCGA-E9-A248-01A	B
TCGA-E9-A249-01A	A
TCGA-E9-A24A-01A	A
TCGA-E9-A295-01A	A
TCGA-E9-A2JS-01A	A
TCGA-E9-A2JT-01A	B
TCGA-E9-A3HO-01A	A
TCGA-E9-A3Q9-01A	C
TCGA-E9-A3QA-01A	B
TCGA-E9-A3X8-01A	C
TCGA-E9-A54X-01A	A
TCGA-E9-A54Y-01A	A
TCGA-E9-A5FK-01A	B
TCGA-E9-A5FL-01A	A
TCGA-E9-A5UO-01A	A
TCGA-E9-A5UP-01A	A
TCGA-E9-A6HE-01A	A
TCGA-EW-A1IW-01A	C
TCGA-EW-A1IX-01A	C
TCGA-EW-A1IY-01A	B
TCGA-EW-A1IZ-01A	B
TCGA-EW-A1J1-01A	C
TCGA-EW-A1J2-01A	C
TCGA-EW-A1J3-01A	A
TCGA-EW-A1J5-01A	C
TCGA-EW-A1J6-01A	A
TCGA-EW-A1OV-01A	B
TCGA-EW-A1OW-01A	C
TCGA-EW-A1OX-01A	A
TCGA-EW-A1OY-01A	C
TCGA-EW-A1OZ-01A	C
TCGA-EW-A1P0-01A	A
TCGA-EW-A1P1-01A	C
TCGA-EW-A1P3-01A	C
TCGA-EW-A1P4-01A	C
TCGA-EW-A1P5-01A	A
TCGA-EW-A1P6-01A	C
TCGA-EW-A1P7-01A	B
TCGA-EW-A1P8-01A	C
TCGA-EW-A1PA-01A	B
TCGA-EW-A1PB-01A	C
TCGA-EW-A1PC-01B	A
TCGA-EW-A1PD-01A	A
TCGA-EW-A1PE-01A	B
TCGA-EW-A1PF-01A	C
TCGA-EW-A1PG-01A	C
TCGA-EW-A1PH-01A	C
TCGA-EW-A2FR-01A	C
TCGA-EW-A2FS-01A	B
TCGA-EW-A2FV-01A	B
TCGA-EW-A2FW-01A	A
TCGA-EW-A3E8-01B	B
TCGA-EW-A3U0-01A	B
TCGA-EW-A423-01A	A
TCGA-EW-A424-01A	C
TCGA-EW-A6S9-01A	B
TCGA-EW-A6SA-01A	A
TCGA-EW-A6SB-01A	B
TCGA-EW-A6SC-01A	C
TCGA-EW-A6SD-01A	B
TCGA-GI-A2C8-01A	C
TCGA-GI-A2C9-01A	A
TCGA-GM-A2D9-01A	A
TCGA-GM-A2DA-01A	C
TCGA-GM-A2DB-01A	C
TCGA-GM-A2DC-01A	C
TCGA-GM-A2DD-01A	C
TCGA-GM-A2DF-01A	B
TCGA-GM-A2DH-01A	C
TCGA-GM-A2DI-01A	B
TCGA-GM-A2DK-01A	C
TCGA-GM-A2DL-01A	A
TCGA-GM-A2DM-01A	A
TCGA-GM-A2DN-01A	B
TCGA-GM-A2DO-01A	B
TCGA-GM-A3NW-01A	C
TCGA-GM-A3NY-01A	C
TCGA-GM-A3XG-01A	A
TCGA-GM-A3XL-01A	B
TCGA-GM-A3XN-01A	B
TCGA-GM-A4E0-01A	C
TCGA-GM-A5PV-01A	A
TCGA-GM-A5PX-01A	C
TCGA-HN-A2NL-01A	B
TCGA-HN-A2OB-01A	C
TCGA-JL-A3YW-01A	C
TCGA-JL-A3YX-01A	C
TCGA-LD-A66U-01A	B
TCGA-LD-A74U-01A	C
TCGA-LD-A7W6-01A	B
TCGA-LD-A9QF-01A	B
TCGA-LL-A440-01A	C
TCGA-LL-A441-01A	B
TCGA-LL-A442-01A	A
TCGA-LL-A50Y-01A	C
TCGA-LL-A5YL-01A	C
TCGA-LL-A5YM-01A	A
TCGA-LL-A5YN-01A	B
TCGA-LL-A5YO-01A	B
TCGA-LL-A5YP-01A	C
TCGA-LL-A6FP-01A	A
TCGA-LL-A6FQ-01A	A
TCGA-LL-A6FR-01A	A
TCGA-LL-A73Y-01A	B
TCGA-LL-A73Z-01A	C
TCGA-LL-A740-01A	C
TCGA-LL-A7SZ-01A	B
TCGA-LL-A7T0-01A	B
TCGA-LL-A8F5-01A	B
TCGA-LL-A9Q3-01A	C
TCGA-LQ-A4E4-01A	A
TCGA-MS-A51U-01A	B
TCGA-OK-A5Q2-01A	B
TCGA-OL-A5D6-01A	C
TCGA-OL-A5D7-01A	B
TCGA-OL-A5D8-01A	C
TCGA-OL-A5DA-01A	C
TCGA-OL-A5RU-01A	B
TCGA-OL-A5RV-01A	C
TCGA-OL-A5RW-01A	C
TCGA-OL-A5RX-01A	B
TCGA-OL-A5RY-01A	B
TCGA-OL-A5RZ-01A	A
TCGA-OL-A5S0-01A	C
TCGA-OL-A66H-01A	C
TCGA-OL-A66I-01A	B
TCGA-OL-A66J-01A	A
TCGA-OL-A66K-01A	C
TCGA-OL-A66L-01A	C
TCGA-OL-A66N-01A	B
TCGA-OL-A66O-01A	C
TCGA-OL-A66P-01A	B
TCGA-OL-A6VO-01A	C
TCGA-OL-A6VQ-01A	C
TCGA-OL-A6VR-01A	C
TCGA-OL-A97C-01A	A
TCGA-PE-A5DC-01A	A
TCGA-PE-A5DD-01A	C
TCGA-PE-A5DE-01A	B
TCGA-PL-A8LV-01A	B
TCGA-PL-A8LX-01A	A
TCGA-PL-A8LY-01A	C
TCGA-PL-A8LZ-01A	B
TCGA-S3-A6ZF-01A	C
TCGA-S3-A6ZG-01A	B
TCGA-S3-A6ZH-01A	C
TCGA-S3-AA0Z-01A	B
TCGA-S3-AA10-01A	B
TCGA-S3-AA11-01A	A
TCGA-S3-AA12-01A	C
TCGA-S3-AA14-01A	C
TCGA-S3-AA15-01A	B
TCGA-S3-AA17-01A	B
TCGA-UL-AAZ6-01A	A
TCGA-UU-A93S-01A	C
TCGA-V7-A7HQ-01A	C
TCGA-W8-A86G-01A	C
TCGA-WT-AB41-01A	B
TCGA-WT-AB44-01A	A
TCGA-XX-A899-01A	B
TCGA-XX-A89A-01A	B
TCGA-Z7-A8R5-01A	C
TCGA-Z7-A8R6-01A	A

## Sheet: S7
Supplementary Table S7. Clinical characteristics of clusters with breast cancer involved in this study.
Characteristic	TCGA-BRCA(N=1104)			METABRIC (N=1904)
	Cluster A (n=345)	Cluster B (n=300)	Cluster C(n=459)	Cluster A (n=785)	Cluster B (n=526)	Cluster C(n=593)
Age
<=50	77 (22.3)	113 (37.7)	149 (32.5)	111 (14.1)	158 (30.0)	142 (23.9)
>50	267(77.4)	186 (62.0)	310 (67.5)	674 (85.9)	368 (70.0)	451 (76.1)
NA	1(0.3)	1 (0.3)	0 (0.0)	0 (0.0)	0 (0.0)	0 (0.0)
Stage
Stage I	60 (17.4)	50 (16.7)	73 (16.0)	-	-	-
Stage II	193 (55.9)	168 (56.0)	267 (58.2)	-	-	-
Stage III	82 (23.8)	74 (24.7)	95 (20.7)	-	-	-
Stage IV	6 (1.7)	4 (1.3)	11 (2.4)	-	-	-
NA	4 (1.2)	4 (1.3)	13 (2.8)	-	-	-
ER_Status
Positive	186 (53.9)	158 (52.7)	262 (57.1)	698 (88.9)	202 (38.4)	559 (94.3)
Negative	54 (15.7)	56 (18.7)	70 (15.3)	87 (11.1)	324 (61.6)	34 (5.7)
NA	105 (30.4)	86 (28.7)	127 (27.7)	0 (0.0)	0 (0.0)	0 (0.0)
PR_Status
Positive	163 (47.3)	135 (45.0)	229 (49.9)	462 (58.9)	113 (21.5)	434 (73.2)
Negative	76 (22.0)	78 (26.0)	102 (22.2)	323 (41.1)	413 (78.5)	159 (26.8)
NA	106 (30.7)	87 (29.0)	128 (27.9)	0 (0.0)	0 (0.0)	0 (0.0)
HER2_Status
Positive	38 (11.0)	29 (9.7)	48 (10.5)	75 (9.6)	134 (25.5)	27 (4.6)
Negative	196 (56.8)	176 (58.7)	286 (62.3)	710 (90.4)	392 (74.5)	566 (95.4)
NA	111 (32.2)	95 (31.7)	125 (27.2)	0 (0.0)	0 (0.0)	0 (0.0)
T_stage
T1	91 (26.4)	76 (25.3)	114 (24.8)	193 (24.6)	158 (30.0)	241 (40.6)
T2	193 (55.9)	176 (58.7)	272 (59.3)	547 (69.7)	332 (63.2)	318 (53.6)
T3	48 (13.9)	37 (12.3)	51 (11.1)	40 (51.0)	27 (5.1)	28 (4.8)
T4	11 (3.2)	10 (3.3)	18 (3.9)	0 (0.0)	0 (0.0)	0 (0.0)
NA	2 (0.6)	1(0.3)	4 (0.9)	5 (0.7)	9 (1.7)	6 (1.0)
N_stage
N0	155 (44.9)	158 (52.7)	218 (47.5)	-	-	-
N1	120 (34.8)	87 (29.0)	160 (34.9)	-	-	-
N2	41 (11.9)	35 (11.7)	45 (9.8)	-	-	-
N3	27 (7.8)	20 (6.7)	30 (6.5)	-	-	-
NA	2 (0.6)	0 (0.0)	6 (1.3)	-	-	-
M_stage
M0	302 (87.5)	262 (87.3)	403 (87.8)	-	-	-
M1	5 (1.5)	4 (1.3)	11 (2.4)	-	-	-
NA	38 (11.0)	34 (11.3)	45 (9.8)	-	-	-
Grade
G1	-	-	-	55 (7.0)	6 (1.1)	104 (17.5)
G2	-	-	-	329 (41.9)	99 (18.8)	312 (52.6)
G3	-	-	-	367 (46.8)	409 (77.8)	151 (25.5)
NA	-	-	-	34 (4.3)	12 (2.3)	26 (4.4)
Subtype
LumA	126 (36.5)	122 (40.7)	179 (39.0)	295 (37.6)	37 (7.0)	347 (58.5)
LumB	57 (16.5)	45 (15.0)	88 (19.1)	319 (40.6)	71 (13.4)	71 (12.0)
Her2	25 (7.3)	17 (5.7)	25 (5.4)	85 (10.8)	121 (23.0)	14 (2.4)
Basal	36 (10.4)	41 (13.7)	64 (13.9)	55 (7.0)	136 (25.9)	8 (1.3)
Normal	8 (2.3)	10 (3.3)	5 (1.1)	27 (3.4)	25 (4.8)	88 (14.8)
claudin-low	-	-	-	2 (0.3)	136 (25.9)	61 (10.3)
NA	93 (27.0)	65 (21.7)	98 (21.4)	2 (0.3)	0 (0.0)	4 (0.7)
Data are n (%).

## Sheet: S8
Supplementary Table S8. Cluster patient classification information in METABRIC cohort.
ID	Cluster
MB-0000	C
MB-0002	A
MB-0005	C
MB-0006	C
MB-0008	A
MB-0010	A
MB-0014	C
MB-0022	C
MB-0028	A
MB-0035	A
MB-0036	A
MB-0039	A
MB-0045	B
MB-0046	A
MB-0048	C
MB-0050	C
MB-0053	C
MB-0054	C
MB-0056	C
MB-0060	B
MB-0062	B
MB-0064	A
MB-0066	B
MB-0068	C
MB-0079	C
MB-0081	C
MB-0083	C
MB-0093	C
MB-0095	A
MB-0097	A
MB-0100	B
MB-0101	B
MB-0102	C
MB-0106	C
MB-0107	A
MB-0108	B
MB-0109	B
MB-0111	C
MB-0112	C
MB-0113	C
MB-0114	A
MB-0115	B
MB-0116	C
MB-0117	C
MB-0119	A
MB-0120	B
MB-0121	A
MB-0122	C
MB-0123	C
MB-0124	C
MB-0125	A
MB-0126	A
MB-0127	C
MB-0128	C
MB-0129	B
MB-0130	C
MB-0131	A
MB-0133	C
MB-0134	A
MB-0135	C
MB-0136	C
MB-0138	C
MB-0139	C
MB-0140	C
MB-0142	A
MB-0143	A
MB-0144	C
MB-0145	C
MB-0146	A
MB-0147	A
MB-0148	B
MB-0149	A
MB-0150	B
MB-0151	A
MB-0152	B
MB-0154	C
MB-0155	C
MB-0157	B
MB-0162	C
MB-0163	A
MB-0164	B
MB-0165	B
MB-0166	C
MB-0167	A
MB-0168	C
MB-0170	C
MB-0171	C
MB-0172	C
MB-0173	A
MB-0174	B
MB-0175	A
MB-0176	C
MB-0177	C
MB-0178	A
MB-0179	B
MB-0180	A
MB-0181	C
MB-0184	A
MB-0188	B
MB-0189	C
MB-0191	B
MB-0192	B
MB-0193	A
MB-0194	C
MB-0195	A
MB-0197	B
MB-0198	C
MB-0199	C
MB-0200	A
MB-0201	A
MB-0202	A
MB-0203	C
MB-0204	C
MB-0205	C
MB-0206	B
MB-0207	C
MB-0209	C
MB-0211	C
MB-0214	B
MB-0215	C
MB-0218	A
MB-0220	B
MB-0221	B
MB-0222	B
MB-0223	B
MB-0224	C
MB-0225	A
MB-0226	C
MB-0227	C
MB-0228	C
MB-0229	C
MB-0230	A
MB-0231	C
MB-0232	C
MB-0233	B
MB-0234	C
MB-0235	C
MB-0236	C
MB-0238	B
MB-0239	C
MB-0241	A
MB-0242	C
MB-0243	C
MB-0244	C
MB-0245	C
MB-0247	C
MB-0248	A
MB-0249	B
MB-0253	A
MB-0256	C
MB-0257	A
MB-0258	C
MB-0259	A
MB-0260	C
MB-0261	A
MB-0262	B
MB-0263	C
MB-0264	A
MB-0265	C
MB-0266	C
MB-0268	A
MB-0269	B
MB-0270	A
MB-0272	C
MB-0273	C
MB-0275	C
MB-0278	A
MB-0279	C
MB-0280	C
MB-0282	C
MB-0284	B
MB-0285	C
MB-0286	C
MB-0287	A
MB-0288	C
MB-0289	B
MB-0290	C
MB-0291	C
MB-0292	A
MB-0293	C
MB-0294	B
MB-0295	C
MB-0301	C
MB-0302	C
MB-0303	B
MB-0304	A
MB-0305	C
MB-0306	C
MB-0307	B
MB-0308	C
MB-0309	C
MB-0310	C
MB-0311	A
MB-0312	A
MB-0313	A
MB-0314	A
MB-0315	C
MB-0316	B
MB-0317	A
MB-0318	C
MB-0319	A
MB-0320	C
MB-0321	A
MB-0322	A
MB-0324	A
MB-0325	B
MB-0328	A
MB-0336	A
MB-0339	A
MB-0340	B
MB-0341	C
MB-0342	C
MB-0343	C
MB-0344	C
MB-0345	C
MB-0346	A
MB-0348	A
MB-0349	A
MB-0350	A
MB-0352	B
MB-0353	A
MB-0354	B
MB-0356	C
MB-0358	B
MB-0359	C
MB-0360	A
MB-0361	B
MB-0362	A
MB-0363	B
MB-0364	C
MB-0365	B
MB-0366	A
MB-0367	B
MB-0368	A
MB-0369	A
MB-0370	B
MB-0371	C
MB-0372	B
MB-0373	B
MB-0374	A
MB-0375	B
MB-0377	C
MB-0378	A
MB-0379	C
MB-0380	B
MB-0381	A
MB-0382	C
MB-0383	A
MB-0384	C
MB-0385	A
MB-0386	C
MB-0388	B
MB-0389	C
MB-0391	B
MB-0392	C
MB-0393	B
MB-0394	C
MB-0395	B
MB-0396	B
MB-0397	C
MB-0398	B
MB-0399	B
MB-0400	B
MB-0401	B
MB-0402	C
MB-0404	A
MB-0406	A
MB-0410	C
MB-0411	C
MB-0412	A
MB-0413	C
MB-0414	B
MB-0417	A
MB-0418	A
MB-0419	A
MB-0420	B
MB-0421	A
MB-0422	C
MB-0424	C
MB-0425	C
MB-0426	C
MB-0427	B
MB-0428	B
MB-0429	A
MB-0431	C
MB-0434	A
MB-0436	C
MB-0437	C
MB-0438	B
MB-0439	A
MB-0440	A
MB-0442	C
MB-0443	B
MB-0444	C
MB-0445	C
MB-0446	B
MB-0449	C
MB-0451	C
MB-0452	C
MB-0453	A
MB-0454	A
MB-0455	B
MB-0458	C
MB-0459	A
MB-0460	C
MB-0462	B
MB-0463	C
MB-0464	B
MB-0465	A
MB-0466	C
MB-0467	A
MB-0468	A
MB-0469	A
MB-0470	A
MB-0471	A
MB-0472	A
MB-0474	B
MB-0475	B
MB-0476	B
MB-0478	C
MB-0479	B
MB-0480	A
MB-0481	B
MB-0482	B
MB-0483	B
MB-0484	C
MB-0485	C
MB-0486	C
MB-0487	C
MB-0488	C
MB-0489	B
MB-0490	A
MB-0491	C
MB-0492	A
MB-0494	B
MB-0495	C
MB-0496	C
MB-0497	C
MB-0500	A
MB-0501	A
MB-0502	B
MB-0503	C
MB-0504	C
MB-0505	C
MB-0506	B
MB-0507	C
MB-0508	C
MB-0509	B
MB-0510	C
MB-0511	C
MB-0512	C
MB-0513	A
MB-0514	A
MB-0516	B
MB-0517	C
MB-0519	B
MB-0521	C
MB-0522	B
MB-0524	C
MB-0525	A
MB-0526	A
MB-0527	C
MB-0528	B
MB-0529	A
MB-0531	C
MB-0532	B
MB-0534	C
MB-0535	A
MB-0536	B
MB-0537	C
MB-0538	C
MB-0540	B
MB-0541	B
MB-0542	B
MB-0544	A
MB-0545	C
MB-0550	C
MB-0551	C
MB-0552	B
MB-0553	A
MB-0554	A
MB-0558	B
MB-0559	A
MB-0568	C
MB-0569	C
MB-0570	A
MB-0571	C
MB-0573	B
MB-0574	A
MB-0575	C
MB-0576	C
MB-0577	A
MB-0578	C
MB-0579	A
MB-0580	B
MB-0581	A
MB-0582	A
MB-0583	C
MB-0584	C
MB-0585	C
MB-0586	C
MB-0587	A
MB-0588	B
MB-0589	A
MB-0590	A
MB-0591	A
MB-0593	C
MB-0594	B
MB-0596	C
MB-0597	C
MB-0598	B
MB-0599	C
MB-0600	A
MB-0601	A
MB-0603	A
MB-0605	C
MB-0606	A
MB-0607	C
MB-0608	B
MB-0609	C
MB-0610	B
MB-0611	B
MB-0613	B
MB-0614	B
MB-0615	C
MB-0616	A
MB-0617	C
MB-0618	C
MB-0619	B
MB-0620	C
MB-0621	C
MB-0623	C
MB-0624	C
MB-0626	A
MB-0627	B
MB-0628	C
MB-0630	A
MB-0631	C
MB-0632	C
MB-0634	C
MB-0636	C
MB-0637	B
MB-0638	C
MB-0639	B
MB-0640	C
MB-0641	C
MB-0642	A
MB-0643	B
MB-0644	C
MB-0646	C
MB-0649	C
MB-0650	B
MB-0652	B
MB-0653	A
MB-0654	C
MB-0655	C
MB-0656	B
MB-0657	C
MB-0658	B
MB-0659	A
MB-0660	B
MB-0661	A
MB-0662	B
MB-0663	B
MB-0664	B
MB-0666	A
MB-0869	B
MB-0872	C
MB-0874	B
MB-0877	A
MB-0880	A
MB-0882	A
MB-0884	A
MB-0891	C
MB-0893	B
MB-0895	B
MB-0897	A
MB-0899	C
MB-0901	B
MB-0904	C
MB-0906	B
MB-2513	B
MB-2517	B
MB-2536	C
MB-2556	C
MB-2564	C
MB-2610	C
MB-2613	B
MB-2614	C
MB-2616	C
MB-2617	C
MB-2618	A
MB-2624	C
MB-2626	C
MB-2629	A
MB-2632	B
MB-2634	A
MB-2642	A
MB-2643	B
MB-2645	A
MB-2669	C
MB-2686	B
MB-2705	A
MB-2708	C
MB-2711	C
MB-2712	C
MB-2718	B
MB-2721	A
MB-2724	B
MB-2725	C
MB-2728	C
MB-2730	A
MB-2735	A
MB-2742	B
MB-2744	C
MB-2745	A
MB-2747	A
MB-2749	C
MB-2750	C
MB-2752	C
MB-2753	B
MB-2754	C
MB-2758	B
MB-2760	C
MB-2763	A
MB-2764	C
MB-2765	C
MB-2767	C
MB-2769	C
MB-2770	C
MB-2771	A
MB-2772	C
MB-2774	C
MB-2778	C
MB-2779	B
MB-2781	A
MB-2786	C
MB-2790	C
MB-2791	C
MB-2792	C
MB-2793	A
MB-2795	B
MB-2796	C
MB-2797	C
MB-2801	C
MB-2803	A
MB-2814	A
MB-2815	C
MB-2819	C
MB-2820	C
MB-2821	C
MB-2823	C
MB-2827	B
MB-2833	B
MB-2834	B
MB-2835	C
MB-2838	C
MB-2840	C
MB-2842	B
MB-2843	C
MB-2844	B
MB-2845	C
MB-2846	B
MB-2847	A
MB-2848	C
MB-2849	B
MB-2850	B
MB-2851	C
MB-2853	C
MB-2854	C
MB-2857	B
MB-2858	A
MB-2863	C
MB-2867	C
MB-2895	B
MB-2896	C
MB-2900	C
MB-2901	A
MB-2904	B
MB-2912	B
MB-2916	C
MB-2917	B
MB-2919	C
MB-2922	B
MB-2923	A
MB-2927	C
MB-2929	B
MB-2931	C
MB-2932	A
MB-2933	C
MB-2939	C
MB-2944	C
MB-2947	C
MB-2951	C
MB-2952	C
MB-2953	C
MB-2954	A
MB-2957	B
MB-2960	C
MB-2963	C
MB-2964	C
MB-2966	C
MB-2969	C
MB-2970	C
MB-2971	C
MB-2977	C
MB-2983	A
MB-2984	B
MB-2990	A
MB-2993	C
MB-2994	C
MB-2996	C
MB-2999	A
MB-3001	B
MB-3002	C
MB-3005	C
MB-3006	C
MB-3007	A
MB-3008	C
MB-3013	C
MB-3014	B
MB-3016	A
MB-3021	C
MB-3025	A
MB-3026	A
MB-3028	B
MB-3031	B
MB-3032	C
MB-3033	C
MB-3035	C
MB-3037	C
MB-3046	B
MB-3049	C
MB-3050	A
MB-3057	B
MB-3058	C
MB-3060	A
MB-3062	B
MB-3063	B
MB-3064	C
MB-3067	B
MB-3079	C
MB-3083	A
MB-3085	C
MB-3088	A
MB-3092	A
MB-3102	A
MB-3103	A
MB-3104	A
MB-3105	A
MB-3110	B
MB-3121	C
MB-3122	B
MB-3123	B
MB-3153	B
MB-3165	A
MB-3167	A
MB-3171	C
MB-3181	A
MB-3211	B
MB-3218	B
MB-3222	C
MB-3228	C
MB-3235	B
MB-3252	C
MB-3253	B
MB-3254	C
MB-3266	C
MB-3271	B
MB-3272	A
MB-3275	C
MB-3277	B
MB-3292	B
MB-3295	C
MB-3297	B
MB-3298	C
MB-3300	A
MB-3301	C
MB-3303	B
MB-3328	C
MB-3329	B
MB-3341	A
MB-3344	C
MB-3350	A
MB-3351	C
MB-3355	B
MB-3357	A
MB-3360	A
MB-3361	A
MB-3363	A
MB-3365	A
MB-3367	B
MB-3371	C
MB-3378	C
MB-3379	C
MB-3381	C
MB-3382	C
MB-3383	B
MB-3386	B
MB-3388	A
MB-3389	A
MB-3395	B
MB-3396	B
MB-3402	A
MB-3403	C
MB-3412	C
MB-3417	A
MB-3429	C
MB-3430	C
MB-3435	B
MB-3436	C
MB-3437	A
MB-3439	C
MB-3450	A
MB-3452	C
MB-3453	B
MB-3459	B
MB-3462	C
MB-3466	B
MB-3467	C
MB-3470	A
MB-3476	B
MB-3479	C
MB-3487	A
MB-3488	B
MB-3490	A
MB-3492	A
MB-3497	B
MB-3500	B
MB-3502	B
MB-3506	A
MB-3510	A
MB-3525	A
MB-3526	C
MB-3528	B
MB-3530	C
MB-3536	C
MB-3545	C
MB-3548	A
MB-3556	B
MB-3567	B
MB-3576	A
MB-3582	C
MB-3600	B
MB-3606	B
MB-3614	A
MB-3702	C
MB-3706	B
MB-3707	C
MB-3711	C
MB-3748	C
MB-3752	B
MB-3754	A
MB-3781	C
MB-3797	A
MB-3824	A
MB-3838	A
MB-3840	A
MB-3842	B
MB-3850	C
MB-3852	B
MB-3854	C
MB-3865	C
MB-3866	B
MB-3871	C
MB-3874	C
MB-3978	A
MB-4000	A
MB-4001	A
MB-4003	A
MB-4004	A
MB-4005	B
MB-4008	A
MB-4010	A
MB-4011	A
MB-4012	A
MB-4015	A
MB-4017	A
MB-4018	C
MB-4024	A
MB-4033	B
MB-4046	A
MB-4059	B
MB-4079	A
MB-4091	A
MB-4098	A
MB-4119	A
MB-4120	A
MB-4126	A
MB-4127	A
MB-4139	A
MB-4140	A
MB-4141	A
MB-4145	B
MB-4146	B
MB-4148	A
MB-4154	B
MB-4171	B
MB-4173	A
MB-4189	B
MB-4212	A
MB-4213	A
MB-4222	A
MB-4224	A
MB-4230	A
MB-4233	A
MB-4234	A
MB-4235	B
MB-4236	B
MB-4250	A
MB-4254	B
MB-4264	A
MB-4266	A
MB-4270	B
MB-4274	A
MB-4276	A
MB-4278	B
MB-4281	A
MB-4282	A
MB-4283	A
MB-4289	A
MB-4292	A
MB-4293	A
MB-4300	A
MB-4303	B
MB-4306	A
MB-4310	A
MB-4313	A
MB-4317	B
MB-4318	A
MB-4322	A
MB-4323	A
MB-4324	A
MB-4328	A
MB-4329	C
MB-4331	A
MB-4332	B
MB-4333	A
MB-4339	A
MB-4341	A
MB-4342	C
MB-4343	B
MB-4348	A
MB-4350	B
MB-4351	B
MB-4353	A
MB-4354	B
MB-4357	B
MB-4360	B
MB-4362	A
MB-4368	A
MB-4374	A
MB-4375	A
MB-4381	A
MB-4390	A
MB-4395	A
MB-4407	A
MB-4408	B
MB-4416	B
MB-4417	B
MB-4418	A
MB-4421	A
MB-4426	B
MB-4434	A
MB-4442	A
MB-4484	C
MB-4529	C
MB-4548	B
MB-4557	A
MB-4564	A
MB-4578	A
MB-4591	A
MB-4593	A
MB-4598	A
MB-4599	A
MB-4601	B
MB-4602	A
MB-4603	A
MB-4607	A
MB-4616	A
MB-4618	A
MB-4621	A
MB-4622	B
MB-4623	A
MB-4626	A
MB-4627	A
MB-4630	A
MB-4633	C
MB-4634	A
MB-4639	A
MB-4640	A
MB-4641	A
MB-4642	A
MB-4643	A
MB-4644	A
MB-4648	A
MB-4649	A
MB-4651	A
MB-4653	C
MB-4654	A
MB-4655	A
MB-4660	A
MB-4661	A
MB-4663	A
MB-4665	A
MB-4666	A
MB-4667	B
MB-4669	A
MB-4670	A
MB-4671	A
MB-4672	A
MB-4673	B
MB-4674	A
MB-4675	A
MB-4679	B
MB-4681	C
MB-4682	A
MB-4685	A
MB-4686	C
MB-4687	B
MB-4688	B
MB-4691	A
MB-4692	A
MB-4694	B
MB-4695	C
MB-4696	B
MB-4697	C
MB-4698	C
MB-4701	A
MB-4702	A
MB-4704	C
MB-4705	C
MB-4706	C
MB-4707	A
MB-4708	C
MB-4709	A
MB-4710	C
MB-4711	B
MB-4712	A
MB-4714	B
MB-4715	B
MB-4716	B
MB-4717	A
MB-4718	C
MB-4719	A
MB-4721	A
MB-4722	A
MB-4723	A
MB-4724	B
MB-4725	B
MB-4729	A
MB-4730	A
MB-4731	B
MB-4732	B
MB-4733	B
MB-4735	A
MB-4737	A
MB-4738	C
MB-4739	C
MB-4741	C
MB-4742	A
MB-4743	C
MB-4744	A
MB-4745	B
MB-4746	C
MB-4749	A
MB-4750	A
MB-4752	A
MB-4757	B
MB-4758	A
MB-4760	C
MB-4762	A
MB-4763	B
MB-4764	C
MB-4767	B
MB-4769	A
MB-4770	B
MB-4771	C
MB-4778	C
MB-4779	C
MB-4782	C
MB-4784	A
MB-4785	A
MB-4787	A
MB-4790	A
MB-4791	B
MB-4792	A
MB-4793	B
MB-4794	A
MB-4796	A
MB-4797	A
MB-4798	C
MB-4800	A
MB-4801	A
MB-4802	A
MB-4805	A
MB-4806	C
MB-4809	B
MB-4814	A
MB-4818	A
MB-4820	A
MB-4822	C
MB-4825	A
MB-4827	A
MB-4828	A
MB-4829	A
MB-4832	A
MB-4834	A
MB-4836	A
MB-4838	A
MB-4839	C
MB-4843	C
MB-4845	A
MB-4846	B
MB-4849	A
MB-4851	A
MB-4853	C
MB-4855	A
MB-4858	A
MB-4859	B
MB-4860	C
MB-4862	A
MB-4865	B
MB-4866	A
MB-4867	C
MB-4869	A
MB-4870	C
MB-4871	A
MB-4872	B
MB-4873	A
MB-4876	B
MB-4878	A
MB-4879	B
MB-4880	B
MB-4881	B
MB-4882	C
MB-4883	C
MB-4886	B
MB-4887	A
MB-4888	B
MB-4893	B
MB-4894	A
MB-4896	B
MB-4897	C
MB-4898	A
MB-4899	C
MB-4900	A
MB-4904	B
MB-4906	A
MB-4908	A
MB-4911	B
MB-4912	A
MB-4925	B
MB-4928	B
MB-4929	A
MB-4930	A
MB-4931	B
MB-4933	B
MB-4934	A
MB-4935	B
MB-4937	B
MB-4938	B
MB-4941	A
MB-4942	B
MB-4944	A
MB-4945	B
MB-4949	B
MB-4950	A
MB-4952	B
MB-4956	A
MB-4957	A
MB-4959	C
MB-4961	C
MB-4962	A
MB-4965	A
MB-4966	C
MB-4967	C
MB-4968	C
MB-4969	A
MB-4970	A
MB-4974	B
MB-4976	A
MB-4977	C
MB-4978	A
MB-4981	C
MB-4982	A
MB-4986	A
MB-4987	C
MB-4991	A
MB-4992	A
MB-4993	B
MB-4994	A
MB-4996	A
MB-4998	A
MB-4999	A
MB-5001	C
MB-5004	B
MB-5008	A
MB-5011	C
MB-5013	A
MB-5014	A
MB-5015	A
MB-5017	B
MB-5018	A
MB-5019	B
MB-5020	A
MB-5027	C
MB-5033	A
MB-5035	C
MB-5039	A
MB-5040	A
MB-5041	B
MB-5043	A
MB-5044	A
MB-5045	B
MB-5048	A
MB-5049	A
MB-5050	C
MB-5052	B
MB-5053	C
MB-5054	B
MB-5057	B
MB-5058	B
MB-5059	C
MB-5060	A
MB-5061	B
MB-5062	B
MB-5063	A
MB-5064	A
MB-5065	B
MB-5066	C
MB-5068	A
MB-5070	B
MB-5072	A
MB-5073	C
MB-5074	A
MB-5078	A
MB-5079	A
MB-5081	C
MB-5084	A
MB-5086	A
MB-5088	A
MB-5092	C
MB-5093	A
MB-5097	B
MB-5098	A
MB-5100	B
MB-5101	A
MB-5102	A
MB-5105	A
MB-5107	A
MB-5110	C
MB-5113	A
MB-5114	B
MB-5115	B
MB-5116	A
MB-5117	C
MB-5118	C
MB-5119	C
MB-5120	B
MB-5121	A
MB-5122	C
MB-5123	C
MB-5124	A
MB-5126	B
MB-5127	A
MB-5130	B
MB-5134	C
MB-5135	A
MB-5138	B
MB-5139	B
MB-5143	C
MB-5144	A
MB-5145	B
MB-5147	A
MB-5148	B
MB-5150	A
MB-5152	A
MB-5154	B
MB-5155	A
MB-5157	B
MB-5160	A
MB-5161	C
MB-5162	B
MB-5163	B
MB-5164	B
MB-5166	A
MB-5167	A
MB-5169	A
MB-5171	C
MB-5172	B
MB-5173	A
MB-5174	A
MB-5175	B
MB-5176	B
MB-5177	B
MB-5178	A
MB-5179	A
MB-5182	A
MB-5183	A
MB-5184	C
MB-5185	A
MB-5186	B
MB-5188	B
MB-5189	A
MB-5190	B
MB-5191	C
MB-5193	A
MB-5195	B
MB-5196	A
MB-5197	A
MB-5199	B
MB-5200	A
MB-5201	A
MB-5204	A
MB-5205	B
MB-5206	A
MB-5208	B
MB-5209	B
MB-5211	A
MB-5212	B
MB-5213	B
MB-5214	C
MB-5215	A
MB-5218	A
MB-5221	A
MB-5222	B
MB-5223	B
MB-5224	C
MB-5225	B
MB-5226	A
MB-5227	C
MB-5228	A
MB-5229	B
MB-5230	C
MB-5231	A
MB-5232	B
MB-5233	A
MB-5235	B
MB-5236	B
MB-5238	B
MB-5239	A
MB-5240	C
MB-5243	A
MB-5244	A
MB-5251	C
MB-5253	C
MB-5256	A
MB-5258	A
MB-5259	B
MB-5260	A
MB-5261	A
MB-5264	C
MB-5266	A
MB-5267	C
MB-5268	C
MB-5270	A
MB-5271	B
MB-5272	B
MB-5273	A
MB-5275	A
MB-5277	A
MB-5278	C
MB-5279	A
MB-5280	A
MB-5281	A
MB-5284	C
MB-5287	C
MB-5288	B
MB-5290	A
MB-5291	A
MB-5292	A
MB-5293	A
MB-5294	B
MB-5295	A
MB-5296	B
MB-5298	B
MB-5299	B
MB-5300	C
MB-5305	A
MB-5306	A
MB-5308	C
MB-5310	B
MB-5311	C
MB-5312	B
MB-5313	B
MB-5315	B
MB-5317	A
MB-5318	A
MB-5322	A
MB-5323	B
MB-5324	C
MB-5326	C
MB-5327	A
MB-5328	A
MB-5329	A
MB-5330	A
MB-5331	A
MB-5332	A
MB-5334	A
MB-5335	A
MB-5338	B
MB-5339	C
MB-5341	A
MB-5345	C
MB-5346	A
MB-5347	A
MB-5348	B
MB-5350	C
MB-5351	C
MB-5358	A
MB-5360	A
MB-5361	A
MB-5364	B
MB-5365	A
MB-5366	A
MB-5368	A
MB-5369	A
MB-5370	A
MB-5373	B
MB-5377	A
MB-5378	A
MB-5381	B
MB-5382	A
MB-5383	A
MB-5384	A
MB-5386	A
MB-5388	C
MB-5389	A
MB-5390	A
MB-5392	B
MB-5393	A
MB-5395	C
MB-5396	A
MB-5397	A
MB-5398	A
MB-5399	A
MB-5401	A
MB-5402	A
MB-5403	A
MB-5404	A
MB-5405	B
MB-5406	B
MB-5407	C
MB-5408	B
MB-5409	B
MB-5410	A
MB-5411	A
MB-5412	C
MB-5414	A
MB-5417	B
MB-5418	A
MB-5420	B
MB-5421	B
MB-5422	A
MB-5424	C
MB-5425	C
MB-5426	B
MB-5427	A
MB-5428	C
MB-5429	A
MB-5431	C
MB-5432	A
MB-5433	A
MB-5434	A
MB-5435	A
MB-5440	B
MB-5441	B
MB-5442	A
MB-5444	C
MB-5446	A
MB-5447	A
MB-5450	B
MB-5451	C
MB-5452	A
MB-5453	C
MB-5454	B
MB-5455	B
MB-5457	C
MB-5458	A
MB-5459	A
MB-5463	B
MB-5464	A
MB-5465	C
MB-5468	B
MB-5470	B
MB-5471	C
MB-5472	A
MB-5473	C
MB-5474	B
MB-5475	A
MB-5477	A
MB-5478	B
MB-5481	A
MB-5482	B
MB-5483	B
MB-5484	A
MB-5485	A
MB-5486	A
MB-5489	C
MB-5490	A
MB-5491	A
MB-5492	C
MB-5493	A
MB-5495	C
MB-5497	A
MB-5498	A
MB-5499	C
MB-5502	A
MB-5505	A
MB-5510	A
MB-5511	B
MB-5513	A
MB-5514	A
MB-5518	A
MB-5519	A
MB-5520	B
MB-5521	B
MB-5525	A
MB-5526	B
MB-5527	B
MB-5529	B
MB-5530	B
MB-5531	B
MB-5532	A
MB-5533	C
MB-5534	B
MB-5535	B
MB-5540	B
MB-5541	C
MB-5543	A
MB-5547	A
MB-5548	B
MB-5549	B
MB-5550	A
MB-5551	A
MB-5552	B
MB-5553	C
MB-5554	C
MB-5556	A
MB-5558	C
MB-5559	A
MB-5560	B
MB-5562	A
MB-5563	A
MB-5565	B
MB-5566	B
MB-5567	A
MB-5571	A
MB-5572	B
MB-5575	A
MB-5576	B
MB-5577	B
MB-5579	C
MB-5580	C
MB-5582	C
MB-5583	C
MB-5584	B
MB-5588	B
MB-5589	A
MB-5590	B
MB-5591	C
MB-5592	A
MB-5593	B
MB-5596	C
MB-5597	A
MB-5599	C
MB-5601	B
MB-5602	B
MB-5603	B
MB-5604	A
MB-5605	A
MB-5613	A
MB-5614	C
MB-5616	B
MB-5617	A
MB-5620	A
MB-5622	A
MB-5623	A
MB-5624	B
MB-5626	A
MB-5628	B
MB-5629	C
MB-5632	A
MB-5633	B
MB-5634	B
MB-5635	A
MB-5636	A
MB-5638	A
MB-5640	A
MB-5641	A
MB-5642	A
MB-5645	B
MB-5646	A
MB-5647	A
MB-5651	B
MB-5652	C
MB-5653	A
MB-5654	A
MB-5655	A
MB-5656	A
MB-6001	B
MB-6006	C
MB-6007	A
MB-6008	A
MB-6010	B
MB-6011	A
MB-6012	A
MB-6014	C
MB-6016	A
MB-6017	A
MB-6018	C
MB-6019	B
MB-6021	C
MB-6022	A
MB-6023	A
MB-6024	C
MB-6026	A
MB-6029	A
MB-6030	C
MB-6036	B
MB-6039	B
MB-6042	B
MB-6044	A
MB-6047	B
MB-6048	B
MB-6049	C
MB-6050	C
MB-6051	C
MB-6052	B
MB-6053	A
MB-6055	B
MB-6058	B
MB-6059	B
MB-6060	B
MB-6062	B
MB-6063	A
MB-6065	A
MB-6068	C
MB-6069	C
MB-6071	C
MB-6075	A
MB-6077	A
MB-6079	A
MB-6080	B
MB-6082	C
MB-6083	A
MB-6085	B
MB-6092	C
MB-6097	A
MB-6098	A
MB-6100	B
MB-6101	B
MB-6103	C
MB-6105	B
MB-6107	C
MB-6108	C
MB-6113	A
MB-6114	B
MB-6116	B
MB-6118	C
MB-6122	B
MB-6124	A
MB-6125	C
MB-6131	B
MB-6133	C
MB-6135	A
MB-6138	C
MB-6141	A
MB-6143	C
MB-6144	B
MB-6145	A
MB-6146	B
MB-6147	C
MB-6149	A
MB-6150	B
MB-6152	B
MB-6154	A
MB-6156	B
MB-6157	B
MB-6160	B
MB-6163	A
MB-6164	C
MB-6167	C
MB-6168	C
MB-6169	B
MB-6171	A
MB-6178	B
MB-6179	A
MB-6181	A
MB-6182	B
MB-6183	A
MB-6184	A
MB-6185	C
MB-6187	C
MB-6188	B
MB-6189	A
MB-6190	A
MB-6192	A
MB-6194	C
MB-6195	C
MB-6200	A
MB-6201	A
MB-6204	C
MB-6207	A
MB-6208	B
MB-6211	C
MB-6212	C
MB-6214	C
MB-6217	A
MB-6218	B
MB-6223	B
MB-6224	B
MB-6225	C
MB-6226	A
MB-6228	B
MB-6229	C
MB-6231	A
MB-6232	C
MB-6233	C
MB-6234	C
MB-6237	A
MB-6238	C
MB-6239	C
MB-6242	B
MB-6245	B
MB-6246	B
MB-6248	B
MB-6251	A
MB-6253	A
MB-6254	A
MB-6256	A
MB-6257	A
MB-6263	C
MB-6271	A
MB-6272	B
MB-6273	A
MB-6280	B
MB-6281	A
MB-6283	C
MB-6284	A
MB-6286	A
MB-6287	A
MB-6288	A
MB-6297	A
MB-6300	A
MB-6302	A
MB-6305	B
MB-6306	A
MB-6308	C
MB-6312	A
MB-6314	A
MB-6317	A
MB-6318	B
MB-6319	C
MB-6322	C
MB-6327	A
MB-6328	A
MB-6329	B
MB-6330	B
MB-6334	A
MB-6336	B
MB-6337	A
MB-6344	A
MB-6346	A
MB-6358	A
MB-6359	A
MB-6363	B
MB-7000	A
MB-7001	C
MB-7002	C
MB-7003	C
MB-7004	C
MB-7005	C
MB-7006	C
MB-7007	B
MB-7008	C
MB-7009	B
MB-7010	A
MB-7011	A
MB-7012	A
MB-7013	A
MB-7014	C
MB-7015	A
MB-7017	B
MB-7018	C
MB-7019	C
MB-7020	B
MB-7022	C
MB-7023	B
MB-7024	B
MB-7025	B
MB-7026	C
MB-7027	B
MB-7028	A
MB-7029	C
MB-7030	C
MB-7031	B
MB-7032	A
MB-7034	A
MB-7035	B
MB-7036	B
MB-7037	A
MB-7038	B
MB-7039	C
MB-7040	C
MB-7041	C
MB-7042	A
MB-7043	B
MB-7044	C
MB-7045	B
MB-7046	A
MB-7048	B
MB-7049	A
MB-7050	A
MB-7051	A
MB-7052	B
MB-7053	C
MB-7054	B
MB-7055	A
MB-7056	A
MB-7057	C
MB-7058	C
MB-7059	B
MB-7060	C
MB-7061	C
MB-7062	C
MB-7063	C
MB-7065	A
MB-7066	C
MB-7067	B
MB-7068	B
MB-7069	B
MB-7070	B
MB-7071	B
MB-7072	A
MB-7073	B
MB-7074	C
MB-7075	A
MB-7076	A
MB-7077	C
MB-7078	B
MB-7079	C
MB-7080	C
MB-7081	B
MB-7082	A
MB-7083	B
MB-7084	B
MB-7085	C
MB-7086	B
MB-7087	B
MB-7088	B
MB-7089	B
MB-7090	A
MB-7091	C
MB-7092	B
MB-7093	C
MB-7094	A
MB-7095	A
MB-7096	C
MB-7097	A
MB-7099	A
MB-7100	A
MB-7101	C
MB-7102	A
MB-7104	B
MB-7106	C
MB-7107	A
MB-7109	A
MB-7111	B
MB-7112	C
MB-7113	C
MB-7114	B
MB-7115	A
MB-7116	A
MB-7118	A
MB-7119	B
MB-7121	B
MB-7122	B
MB-7123	C
MB-7124	A
MB-7127	A
MB-7128	C
MB-7130	A
MB-7131	A
MB-7132	A
MB-7133	A
MB-7135	A
MB-7137	C
MB-7138	A
MB-7140	A
MB-7141	C
MB-7142	A
MB-7143	A
MB-7144	A
MB-7145	B
MB-7147	A
MB-7149	A
MB-7150	B
MB-7151	A
MB-7152	A
MB-7153	A
MB-7154	B
MB-7155	B
MB-7157	A
MB-7158	B
MB-7159	A
MB-7160	A
MB-7161	C
MB-7162	C
MB-7163	C
MB-7164	A
MB-7165	B
MB-7167	C
MB-7168	C
MB-7170	A
MB-7171	A
MB-7172	C
MB-7173	B
MB-7174	B
MB-7176	A
MB-7181	A
MB-7182	A
MB-7185	A
MB-7186	A
MB-7187	B
MB-7189	A
MB-7193	A
MB-7194	A
MB-7195	A
MB-7196	A
MB-7197	A
MB-7198	A
MB-7199	A
MB-7200	A
MB-7201	B
MB-7205	B
MB-7207	B
MB-7208	B
MB-7212	C
MB-7215	C
MB-7216	A
MB-7217	C
MB-7218	A
MB-7219	C
MB-7220	C
MB-7225	A
MB-7226	A
MB-7227	C
MB-7228	C
MB-7229	A
MB-7230	A
MB-7231	A
MB-7232	A
MB-7233	A
MB-7234	A
MB-7235	A
MB-7236	A
MB-7237	C
MB-7238	A
MB-7241	C
MB-7243	C
MB-7244	C
MB-7249	A
MB-7250	B
MB-7251	B
MB-7252	B
MB-7253	B
MB-7254	A
MB-7256	B
MB-7258	A
MB-7260	A
MB-7262	A
MB-7263	A
MB-7264	B
MB-7266	A
MB-7267	B
MB-7268	C
MB-7269	B
MB-7270	B
MB-7273	B
MB-7275	C
MB-7276	C
MB-7277	C
MB-7278	C
MB-7279	B
MB-7280	C
MB-7281	B
MB-7283	A
MB-7284	A
MB-7285	C
MB-7286	C
MB-7287	B
MB-7288	A
MB-7289	C
MB-7291	B
MB-7292	A
MB-7293	C
MB-7294	A
MB-7295	C
MB-7296	A
MB-7297	A
MB-7298	B
MB-7299	B

## Sheet: S9
Supplementary Table S9. AUC values of ROC curves for 56473 genes at 1-, 3- and 5- years
Gene	1 year	3 year	5 year
ABCG4	0.872	0.804	0.728
MYO1E	0.831	0.836	0.711
REXO2	0.923	0.779	0.706
USP41	0.798	0.758	0.731
VTA1P1	0.841	0.762	0.713
SOX7	0.914	0.853	0.645
CLCA3P	0.879	0.852	0.556
NOV	0.538	0.841	0.616
CTC-525D6.1	0.856	0.832	0.635
OPN4	0.907	0.83	0.688
RP11-484D2.4	0.745	0.822	0.676
FAM78B	0.796	0.821	0.647
KIAA1024	0.47	0.819	0.656
CTD-2128A3.2	0.941	0.816	0.611
RP11-546B8.3	0.549	0.816	0.619
AGPAT4-IT1	0.533	0.816	0.578
PGK1P2	0.77	0.815	0.621
HMGB3P14	0.584	0.815	0.602
RP11-507K2.2	0.451	0.813	0.552
VSNL1	0.659	0.812	0.593
FAM159B	0.879	0.81	0.613
AMH	0.757	0.81	0.66
KCNJ15	0.884	0.807	0.685
CD200	0.619	0.807	0.637
LAMB4	0.864	0.806	0.648
PROK2	0.94	0.805	0.599
RNU6-1079P	0.597	0.804	0.568
RP11-61I13.3	0.823	0.803	0.666
PLEKHG1	0.52	0.802	0.606
GLS	0.863	0.8	0.681
PGF	0.66	0.799	0.69
CFHR1	0.408	0.799	0.664
GJC1	0.887	0.798	0.66
TSPAN18	0.44	0.798	0.697
CFL2	0.909	0.796	0.561
PDCL3P5	0.75	0.796	0.583
CLTCL1	0.578	0.796	0.743
RAD51AP2	0.503	0.796	0.638
RN7SL124P	0.898	0.795	0.616
RP11-676J12.6	0.812	0.795	0.588
PTRF	0.781	0.795	0.621
RPL22P22	0.637	0.794	0.567
DOK5	0.611	0.794	0.634
DLL4	0.541	0.793	0.647
MAPRE2	0.481	0.793	0.693
ANXA3	0.725	0.792	0.571
TGM7	0.341	0.792	0.659
KATNBL1	0.817	0.791	0.594
RDX	0.773	0.789	0.672
LINC00989	0.528	0.789	0.622
CHRDL2	0.506	0.789	0.678
PRB2	0.772	0.788	0.643
NGF	0.768	0.788	0.683
AGPAT4	0.637	0.788	0.633
BMP2	0.843	0.786	0.594
MAP3K4	0.828	0.786	0.576
SNHG24	0.778	0.786	0.617
RP11-468H14.2	0.775	0.786	0.641
SH3RF3	0.748	0.786	0.701
EPHA2	0.601	0.785	0.663
RP11-946P6.6	0.825	0.784	0.546
LINC01119	0.519	0.784	0.555
RBMS1	0.82	0.783	0.629
CPNE2	0.646	0.783	0.677
EIF4A1P6	0.526	0.783	0.604
EMP1	0.695	0.782	0.668
RP11-613D13.8	0.626	0.782	0.707
RP11-206P5.2	0.586	0.782	0.7
PZP	0.494	0.782	0.507
ADAMTS1	0.466	0.782	0.58
RP13-143G15.4	0.773	0.781	0.674
RP11-420L9.2	0.549	0.781	0.66
FAM3C	0.866	0.78	0.617
AC022819.3	0.801	0.78	0.658
C10orf55	0.628	0.78	0.637
QKI	0.585	0.78	0.608
NOVA2	0.545	0.78	0.594
RP11-686D22.6	0.419	0.78	0.587
RP11-54O7.17	0.37	0.78	0.6
AQP3	0.741	0.779	0.647
SHE	0.526	0.779	0.592
PMP2	0.936	0.778	0.568
GFOD1	0.82	0.778	0.615
RP11-328C8.2	0.791	0.778	0.524
LACE1	0.638	0.778	0.644
RP11-421L21.3	0.501	0.778	0.549
AC002480.3	0.827	0.777	0.551
AC007256.5	0.767	0.777	0.616
IVL	0.742	0.777	0.726
GOLT1B	0.853	0.776	0.642
PITPNM2	0.722	0.776	0.624
CD58	0.959	0.775	0.632
SERPINE2	0.939	0.775	0.654
RASAL2-AS1	0.797	0.775	0.682
HSPB3	0.671	0.775	0.596
CALML4	0.559	0.775	0.638
NDEL1	0.532	0.775	0.624
FGF7	0.529	0.775	0.621
SLC10A6	0.907	0.774	0.548
RASSF9	0.854	0.774	0.513
SLC25A5P2	0.974	0.773	0.691
RP11-332H18.5	0.762	0.773	0.549
GPR4	0.629	0.772	0.632
ARHGAP23	0.806	0.771	0.576
LINC01239	0.798	0.771	0.675
WFDC1	0.563	0.771	0.714
AC078899.3	0.498	0.771	0.621
RP11-66B24.4	0.384	0.771	0.644
JAG1	0.941	0.77	0.603
SLFN11	0.825	0.77	0.653
AFAP1L1	0.786	0.77	0.616
NIPA2	0.762	0.77	0.61
PLVAP	0.628	0.77	0.617
CALCRL	0.573	0.77	0.604
MPC1	0.534	0.77	0.64
LINC01504	0.959	0.769	0.595
GTF2A2	0.901	0.769	0.594
ETS2	0.865	0.769	0.519
RP11-600K15.1	0.847	0.768	0.665
CCDC82	0.819	0.768	0.655
MALL	0.819	0.768	0.638
PUS3	0.613	0.768	0.647
RP11-728F11.4	0.454	0.768	0.612
PRRG1	0.774	0.767	0.643
SH3TC2	0.692	0.767	0.518
AP000350.5	0.664	0.767	0.624
RP11-136K14.1	0.34	0.767	0.53
TRPM6	0.719	0.766	0.556
RASAL2	0.6	0.766	0.684
RP11-461M2.2	0.563	0.766	0.568
RP11-578C11.2	0.415	0.766	0.647
RP1-278O22.1	0.921	0.765	0.692
CPNE8	0.888	0.765	0.55
LIX1L	0.831	0.765	0.63
EOGT	0.748	0.765	0.538
GPR133	0.721	0.765	0.602
TCTEX1D1	0.677	0.765	0.597
RP1-29C18.9	0.525	0.765	0.556
GPR17	0.499	0.765	0.641
RN7SL806P	0.489	0.765	0.712
LINC01165	0.17	0.765	0.704
PRDM16	0.787	0.764	0.608
PXDC1	0.573	0.764	0.651
BTBD17	0.54	0.764	0.574
ADAMTS9	0.53	0.764	0.553
RP11-641D5.2	0.89	0.763	0.605
MCAM	0.767	0.763	0.668
RP11-406H21.2	0.654	0.763	0.507
MYO7B	0.653	0.763	0.655
GRIP2	0.378	0.763	0.583
MAPK6	0.897	0.762	0.505
SCG2	0.791	0.762	0.679
MARCKS	0.6	0.762	0.667
AP000350.6	0.546	0.762	0.661
RP11-407G23.5	0.294	0.762	0.654
PPIAP14	0.796	0.761	0.542
CSRP2	0.746	0.761	0.532
NOTCH1	0.492	0.761	0.619
MUC3A	0.449	0.761	0.66
GNAI1	0.938	0.76	0.585
RP11-401P9.6	0.718	0.76	0.686
RASGEF1B	0.545	0.76	0.607
FES	0.449	0.76	0.577
TRPM8	0.806	0.759	0.646
RGS3	0.799	0.759	0.587
C11orf96	0.717	0.759	0.576
NES	0.708	0.759	0.545
SLC35G2	0.615	0.759	0.613
RP1-142L7.5	0.596	0.759	0.688
RP11-9N12.2	0.567	0.759	0.66
RP11-69H7.2	0.489	0.759	0.571
SNX3	0.944	0.758	0.658
UBLCP1	0.9	0.758	0.58
AP001046.6	0.891	0.758	0.698
RP11-252K23.2	0.833	0.758	0.669
RP11-107E5.3	0.804	0.758	0.611
STAB1	0.79	0.758	0.649
MAGEB4	0.721	0.758	0.606
GALNT18	0.672	0.758	0.58
PDGFA	0.597	0.758	0.54
JRKL	0.507	0.758	0.708
ABLIM2	0.506	0.758	0.534
RNY1P11	0.646	0.757	0.602
MPZL2	0.642	0.757	0.726
FILIP1	0.536	0.757	0.595
STK38L	0.498	0.757	0.623
RP11-54A4.2	0.393	0.757	0.65
PLXNA2	0.832	0.756	0.619
DUSP7	0.805	0.756	0.636
XXyac-YRM2039.3	0.733	0.756	0.645
RP11-714L20.1	0.711	0.756	0.636
ENPEP	0.703	0.756	0.664
TINAGL1	0.658	0.756	0.64
RP11-187O7.3	0.641	0.756	0.58
AC006262.5	0.632	0.756	0.618
RN7SL520P	0.61	0.756	0.58
TBX2	0.605	0.756	0.617
RP11-507J18.2	0.582	0.756	0.613
NRBF2	0.556	0.756	0.647
GPAA1P2	0.378	0.756	0.649
RP11-331F4.4	0.268	0.756	0.49
SLCO2A1	0.949	0.755	0.555
AVEN	0.844	0.755	0.666
RP11-47L3.1	0.804	0.755	0.65
RP11-587D21.1	0.751	0.755	0.685
KIRREL	0.698	0.755	0.604
NCOA7	0.643	0.755	0.569
ID3	0.63	0.755	0.618
RP11-436I9.6	0.622	0.755	0.543
RP11-930O11.1	0.585	0.755	0.617
RP11-75A9.3	0.581	0.755	0.634
RHOJ	0.564	0.755	0.578
GJA4	0.522	0.755	0.638
FLJ44511	0.408	0.755	0.566
SLC4A11	0.393	0.755	0.641
PRR26	0.384	0.755	0.636
ELK3	0.911	0.754	0.576
DNAJB4	0.684	0.754	0.513
VLDLR	0.634	0.754	0.602
VIP	0.624	0.754	0.603
MARVELD1	0.6	0.754	0.643
BTNL9	0.526	0.754	0.542
TBC1D1	0.492	0.754	0.584
RP11-537H15.3	0.412	0.754	0.568
STX2	0.955	0.753	0.644
THBD	0.883	0.753	0.534
INAFM2	0.858	0.753	0.642
TMC7	0.722	0.753	0.683
IGFBP7-AS1	0.502	0.753	0.657
KCTD10	0.469	0.753	0.572
GATA6-AS1	0.439	0.753	0.642
RP11-390G14.1	0.406	0.753	0.607
RP11-1084J3.3	0.959	0.752	0.585
CASP12	0.687	0.752	0.635
RP11-82O19.2	0.593	0.752	0.58
RP11-599B13.8	0.58	0.752	0.642
AC007193.6	0.467	0.752	0.584
ISCA1P6	0.465	0.752	0.659
ITGA5	0.85	0.751	0.653
ARAP3	0.779	0.751	0.647
RP1L1	0.745	0.751	0.538
RP11-696N14.1	0.708	0.751	0.578
PBDC1	0.697	0.751	0.669
AL355794.1	0.588	0.751	0.526
CKAP4	0.585	0.751	0.635
RP3-454B23.1	0.564	0.751	0.674
RNU6-1046P	0.557	0.751	0.612
TDRD10	0.535	0.751	0.555
RP11-677M14.3	0.472	0.751	0.652
RP11-1166P10.1	0.406	0.751	0.617
CTD-2553C6.1	0.919	0.75	0.628
C10orf10	0.847	0.75	0.592
C10orf128	0.78	0.75	0.553
MAGOHB	0.738	0.75	0.645
CTD-2207P18.2	0.714	0.75	0.553
OAF	0.707	0.75	0.577
HTR2A	0.598	0.75	0.531
OR1L8	0.582	0.75	0.566
COL13A1	0.562	0.75	0.629
RP11-420L9.5	0.547	0.75	0.662
C16orf47	0.516	0.75	0.674
RP11-401N16.2	0.449	0.75	0.617
AC244205.1	0.34	0.75	0.722
RP11-843B15.4	0.927	0.749	0.594
TEX41	0.913	0.749	0.678
FAM89A	0.907	0.749	0.696
EFNB1	0.79	0.749	0.618
CTC-786C10.1	0.76	0.749	0.616
DCLK3	0.724	0.749	0.714
CTC-412M14.5	0.565	0.749	0.563
RP11-100L22.1	0.561	0.749	0.634
WWTR1	0.561	0.749	0.59
PPARGC1B	0.532	0.749	0.564
ZNF300	0.524	0.749	0.684
ANXA4	0.455	0.749	0.729
RP11-333I13.1	0.359	0.749	0.607
ANXA1	0.921	0.748	0.536
CTC-529P8.1	0.799	0.748	0.53
ENG	0.773	0.748	0.594
GAP43	0.759	0.748	0.6
CTD-3032J10.4	0.682	0.748	0.567
RP11-674P19.2	0.679	0.748	0.73
PDIA5	0.601	0.748	0.638
PLA2G5	0.4	0.748	0.619
MLIP-IT1	0.348	0.748	0.623
TLL1	0.95	0.747	0.7
VIM	0.846	0.747	0.578
LRRTM2	0.794	0.747	0.516
FAM26E	0.656	0.747	0.637
ACKR4	0.637	0.747	0.646
KLF6	0.621	0.747	0.562
RP11-346C20.3	0.605	0.747	0.677
CCDC102B	0.593	0.747	0.704
RP1-168L15.5	0.516	0.747	0.662
MRO	0.502	0.747	0.667
KLF11	0.479	0.747	0.536
KB-1458E12.1	0.35	0.747	0.601
DERA	0.901	0.746	0.596
PDE4D	0.843	0.746	0.542
AC010967.2	0.795	0.746	0.598
LRIG3	0.773	0.746	0.616
CDC42EP3	0.77	0.746	0.543
GRK5	0.761	0.746	0.636
ITPRIP	0.73	0.746	0.626
RP11-175K6.2	0.644	0.746	0.586
RN7SL219P	0.626	0.746	0.583
KDR	0.549	0.746	0.619
RP11-755E23.2	0.534	0.746	0.612
RNU1-88P	0.917	0.745	0.581
FAM214B	0.759	0.745	0.554
SLCO4A1	0.749	0.745	0.557
GNG11	0.721	0.745	0.567
RPL7P18	0.702	0.745	0.595
NXN	0.672	0.745	0.659
NOS3	0.67	0.745	0.604
ZEB2-AS1	0.599	0.745	0.576
RP11-351J23.2	0.582	0.745	0.628
C9orf85	0.567	0.745	0.557
MIR770	0.563	0.745	0.547
SOX8	0.533	0.745	0.562
RP11-96D1.3	0.523	0.745	0.616
RHOQP3	0.433	0.745	0.541
HRH1	0.937	0.744	0.603
ANAPC10	0.805	0.744	0.512
RP11-320M2.1	0.722	0.744	0.568
MTHFD1L	0.711	0.744	0.665
MECOM	0.646	0.744	0.602
ADPRH	0.644	0.744	0.512
PEA15	0.462	0.744	0.633
IGFL1P1	0.357	0.744	0.635
PAM	0.877	0.743	0.614
FFAR3	0.858	0.743	0.6
CTB-181H17.1	0.831	0.743	0.567
FKBP14	0.807	0.743	0.616
EPHA4	0.686	0.743	0.586
PLN	0.668	0.743	0.64
CALD1	0.668	0.743	0.614
RP11-632K20.7	0.57	0.743	0.688
ERG	0.552	0.743	0.579
TRAPPC3L	0.508	0.743	0.695
RP11-87N3.6	0.471	0.743	0.665
TMEM220-AS1	0.371	0.743	0.605
ROBO4	0.772	0.742	0.57
ECSCR	0.728	0.742	0.524
AC011513.4	0.542	0.742	0.638
PRPF18	0.382	0.742	0.549
CACNB2	0.316	0.742	0.512
RPL7AP2	0.293	0.742	0.61
L1CAM	0.864	0.741	0.625
CAPN2	0.845	0.741	0.698
AC023115.2	0.763	0.741	0.573
RP11-290O12.2	0.698	0.741	0.558
RN7SL748P	0.588	0.741	0.627
SLCO1C1	0.558	0.741	0.595
BTN2A1	0.557	0.741	0.66
RNU6-1157P	0.534	0.741	0.59
ANGPTL1	0.529	0.741	0.554
AOC4P	0.521	0.741	0.563
RP1-111C20.4	0.483	0.741	0.566
LTBP1	0.465	0.741	0.656
MROH5	0.4	0.741	0.726
ATP1B3-AS1	0.376	0.741	0.603
PCSK7	0.357	0.741	0.719
SBSN	0.95	0.74	0.614
PLS3	0.918	0.74	0.612
LHX5	0.896	0.74	0.781
SEC16B	0.732	0.74	0.608
STAC	0.73	0.74	0.624
SLC9A4	0.634	0.74	0.628
LINC00211	0.616	0.74	0.563
TPM1	0.592	0.74	0.652
RP11-124N14.3	0.583	0.74	0.56
EIF2B5-AS1	0.559	0.74	0.61
BMP6	0.519	0.74	0.664
CTD-2195B23.3	0.407	0.74	0.541
MTND6P21	0.387	0.74	0.69
AC060834.2	0.245	0.74	0.622
RP11-733O18.1	0.992	0.739	0.6
MRPS18C	0.888	0.739	0.509
CTD-2636A23.2	0.842	0.739	0.664
CTD-2339M3.1	0.823	0.739	0.611
TLR8-AS1	0.812	0.739	0.733
CTD-2287O16.1	0.793	0.739	0.638
RP11-247L20.3	0.731	0.739	0.562
CPXM2	0.682	0.739	0.616
CLIC4	0.68	0.739	0.631
AKAP7	0.68	0.739	0.544
FAM124B	0.639	0.739	0.592
TPT1P14	0.628	0.739	0.58
RP4-737E23.6	0.627	0.739	0.607
MEIS2	0.614	0.739	0.567
AC024592.9	0.555	0.739	0.698
CDH6	0.544	0.739	0.608
ZBTB8A	0.542	0.739	0.564
NOTCH4	0.519	0.739	0.622
RP1-67A8.3	0.463	0.739	0.552
GRIN2D	0.433	0.739	0.643
RSU1	0.43	0.739	0.719
XXbac-B33L19.4	0.947	0.738	0.58
FAM133A	0.84	0.738	0.596
THSD1	0.799	0.738	0.57
KANK1	0.789	0.738	0.62
RP11-65L3.4	0.751	0.738	0.681
PPIAP29	0.739	0.738	0.687
BNIP2	0.731	0.738	0.545
CNN3	0.727	0.738	0.631
NT5C1A	0.631	0.738	0.623
TRDMT1	0.575	0.738	0.551
SAV1	0.542	0.738	0.45
PITRM1-AS1	0.509	0.738	0.629
SLC5A4	0.444	0.738	0.604
LDB3	0.388	0.738	0.642
TMEM51-AS1	0.356	0.738	0.567
RP11-277P12.10	0.333	0.738	0.605
RPL29P7	0.282	0.738	0.488
TOMM20P1	0.267	0.738	0.619
AC008063.3	0.879	0.737	0.545
MEDAG	0.824	0.737	0.652
DGKI	0.781	0.737	0.58
CTC-251D13.1	0.744	0.737	0.497
SCARF1	0.655	0.737	0.584
C22orf24	0.642	0.737	0.493
HNRNPA1P22	0.626	0.737	0.629
LRRC37A4P	0.508	0.737	0.499
CSPG4P13	0.42	0.737	0.688
RP11-92C4.6	0.418	0.737	0.571
RP1-167F1.2	0.395	0.737	0.588
CHRM5	0.212	0.737	0.586
AC019172.2	0.979	0.736	0.56
RP11-451O13.1	0.958	0.736	0.636
U52112.12	0.89	0.736	0.673
JAZF1	0.873	0.736	0.606
C1QTNF1	0.782	0.736	0.575
MYO10	0.736	0.736	0.67
SLCO3A1	0.733	0.736	0.598
SLC26A9	0.703	0.736	0.672
RNU7-40P	0.697	0.736	0.636
TEX26-AS1	0.632	0.736	0.62
ERICH1	0.627	0.736	0.667
GPR112	0.601	0.736	0.686
BTN2A3P	0.601	0.736	0.657
ITGB3	0.598	0.736	0.639
MKI67P1	0.588	0.736	0.527
RNU6-595P	0.583	0.736	0.495
GALNT12	0.537	0.736	0.706
TGM5	0.518	0.736	0.615
KHDRBS3	0.398	0.736	0.593
CAV2	0.93	0.735	0.537
LIPG	0.916	0.735	0.588
NRN1	0.881	0.735	0.544
PPP3CC	0.817	0.735	0.559
ACKR3	0.765	0.735	0.624
CTB-109A12.1	0.65	0.735	0.617
TRAJ26	0.63	0.735	0.664
AMTN	0.618	0.735	0.676
RP11-351J23.1	0.603	0.735	0.622
CREB5	0.591	0.735	0.56
LYST-AS1	0.546	0.735	0.699
C11orf95	0.531	0.735	0.595
FAM162B	0.526	0.735	0.613
MAML2	0.498	0.735	0.603
RP4-671O14.6	0.416	0.735	0.587
RP11-507M3.1	0.414	0.735	0.614
TUBB8P2	0.412	0.735	0.63
ITGA6	0.943	0.734	0.554
IFI16	0.917	0.734	0.61
NRP2	0.807	0.734	0.598
AP001257.1	0.786	0.734	0.635
PRR16	0.692	0.734	0.591
LINC00702	0.683	0.734	0.598
PCDHB4	0.665	0.734	0.521
ACVRL1	0.651	0.734	0.602
CD93	0.596	0.734	0.591
STARD9	0.538	0.734	0.566
RP11-572M11.4	0.524	0.734	0.589
AC093110.3	0.489	0.734	0.608
TBX2-AS1	0.488	0.734	0.595
RP11-88H12.2	0.36	0.734	0.485
GSTP1	0.921	0.733	0.637
AC002066.1	0.918	0.733	0.55
RP11-16F15.2	0.899	0.733	0.58
EBF3	0.795	0.733	0.607
LINC01356	0.76	0.733	0.558
VIM-AS1	0.721	0.733	0.608
TMC1	0.716	0.733	0.553
ETS1	0.711	0.733	0.582
RP5-884C9.2	0.585	0.733	0.669
GIPC3	0.557	0.733	0.593
APLF	0.531	0.733	0.533
RP11-798M19.6	0.49	0.733	0.598
RPS21P1	0.459	0.733	0.558
POU5F2	0.398	0.733	0.528
VCX3B	0.776	0.732	0.605
IL1RL1	0.772	0.732	0.578
LINC01013	0.655	0.732	0.601
GAR1	0.638	0.732	0.51
AC135178.7	0.63	0.732	0.527
CCDC144CP	0.625	0.732	0.681
UACA	0.612	0.732	0.603
RP11-282A11.4	0.599	0.732	0.581
ESAM	0.583	0.732	0.601
RP11-48O20.5	0.565	0.732	0.687
LINC00184	0.543	0.732	0.604
PHKG1	0.489	0.732	0.503
AC010890.1	0.355	0.732	0.616
GEM	0.808	0.731	0.56
CWC15	0.797	0.731	0.713
AC016292.3	0.785	0.731	0.648
CLEC1A	0.732	0.731	0.545
RP11-462L8.1	0.69	0.731	0.627
SERPIND1	0.69	0.731	0.595
RNU6-677P	0.672	0.731	0.586
ROR1	0.626	0.731	0.554
MERTK	0.617	0.731	0.679
RP11-686O6.1	0.606	0.731	0.484
RP11-16E23.3	0.579	0.731	0.519
FTH1P24	0.538	0.731	0.589
CDH5	0.534	0.731	0.588
RP11-241G9.3	0.381	0.731	0.605
RP11-161M6.2	0.323	0.731	0.54
NCAM1	0.908	0.73	0.596
NMI	0.81	0.73	0.53
CALU	0.763	0.73	0.665
RP11-986G18.2	0.725	0.73	0.644
FLT1	0.717	0.73	0.614
RP11-181K12.1	0.637	0.73	0.603
CDKL1	0.558	0.73	0.6
NEXN	0.546	0.73	0.568
KB-1205A7.2	0.53	0.73	0.549
RP11-403E24.1	0.514	0.73	0.573
EMX2	0.498	0.73	0.617
RP11-115L11.1	0.474	0.73	0.66
TMEM109	0.294	0.73	0.595
SPNS2	0.279	0.73	0.592
HBEGF	0.904	0.729	0.509
AAED1	0.888	0.729	0.63
RPS15AP17	0.853	0.729	0.562
RP11-461F16.3	0.831	0.729	0.597
SFT2D1	0.82	0.729	0.586
BLOC1S5-TXNDC5	0.798	0.729	0.616
RP4-612B15.3	0.789	0.729	0.617
C9orf40	0.762	0.729	0.532
RP11-424I19.2	0.668	0.729	0.636
GFOD1-AS1	0.652	0.729	0.602
CLEC14A	0.638	0.729	0.587
ANGPT4	0.611	0.729	0.517
ABI1	0.577	0.729	0.535
ZNF630-AS1	0.566	0.729	0.564
COX4I2	0.55	0.729	0.603
DISC1	0.502	0.729	0.597
CTD-2026G22.1	0.402	0.729	0.585
TSHB	0.357	0.729	0.602
GRIA1	0.97	0.728	0.51
CFHR3	0.955	0.728	0.534
RP11-241F15.1	0.884	0.728	0.66
RP11-474P12.3	0.883	0.728	0.581
DSE	0.802	0.728	0.601
HEY1	0.74	0.728	0.571
RP11-256L11.3	0.697	0.728	0.62
RP11-557H15.3	0.681	0.728	0.584
TBC1D3G	0.67	0.728	0.643
PCAT19	0.607	0.728	0.49
RAPGEF4	0.602	0.728	0.574
TIE1	0.586	0.728	0.582
GALNT15	0.558	0.728	0.576
SMIM8	0.558	0.728	0.529
RP11-212I21.4	0.531	0.728	0.561
NIPSNAP3A	0.503	0.728	0.634
RPSAP1	0.394	0.728	0.597
UBE2V1P1	0.238	0.728	0.589
LINC01423	0.865	0.727	0.506
CISD1	0.838	0.727	0.681
MMP19	0.819	0.727	0.563
CADPS	0.81	0.727	0.592
CFL1P4	0.74	0.727	0.696
FAM118B	0.738	0.727	0.649
CDH26	0.736	0.727	0.586
ANKDD1A	0.733	0.727	0.468
SOCS2	0.73	0.727	0.465
TAX1BP3	0.728	0.727	0.68
RP11-391L3.5	0.67	0.727	0.499
RP11-218E20.5	0.651	0.727	0.634
CEP85L	0.641	0.727	0.585
PDE1B	0.64	0.727	0.62
MIF-AS1	0.617	0.727	0.624
EPB41L2	0.615	0.727	0.623
IGFBP7	0.615	0.727	0.593
MAPK12	0.614	0.727	0.662
ATP5BP1	0.573	0.727	0.577
RP5-872K7.7	0.571	0.727	0.59
WNT5B	0.558	0.727	0.688
FHL3	0.515	0.727	0.628
CTD-2023N9.1	0.488	0.727	0.514
SNORA70F	0.44	0.727	0.656
RYR3	0.416	0.727	0.559
LATS2	0.41	0.727	0.617
CTD-2049O4.1	0.164	0.727	0.65
VAMP3	0.983	0.726	0.502
TRIP4	0.81	0.726	0.502
ANXA5	0.809	0.726	0.597
DNM3	0.807	0.726	0.57
RP3-366N23.4	0.802	0.726	0.692
GPR176	0.732	0.726	0.661
DIMT1	0.727	0.726	0.507
PPAP2A	0.676	0.726	0.601
FAM81A	0.668	0.726	0.629
MICAL3	0.621	0.726	0.647
SVIL	0.59	0.726	0.587
TBP	0.58	0.726	0.507
TMEM255B	0.532	0.726	0.594
TMEM65	0.529	0.726	0.629
RP11-169K17.4	0.505	0.726	0.611
NT5C2	0.461	0.726	0.607
MIR143HG	0.457	0.726	0.554
SKIDA1	0.436	0.726	0.56
RP11-328C8.4	0.314	0.726	0.694
GATA6	0.313	0.726	0.693
WAC-AS1	0.294	0.726	0.578
CTC-575I10.1	0.906	0.725	0.667
LANCL3	0.825	0.725	0.632
PTGFRN	0.812	0.725	0.604
MAP3K7CL	0.718	0.725	0.601
AC064875.2	0.619	0.725	0.522
AC107081.5	0.612	0.725	0.588
RP11-478J18.2	0.54	0.725	0.527
KIAA1462	0.533	0.725	0.606
CTD-2013N24.2	0.526	0.725	0.491
CLCN5	0.525	0.725	0.661
MFRP	0.489	0.725	0.627
RP11-301L8.2	0.401	0.725	0.508
RP11-358H9.1	0.322	0.725	0.666
AP001172.2	0.289	0.725	0.542
RP11-261P13.5	0.183	0.725	0.663
ANXA2P2	0.946	0.724	0.595
DPH6	0.897	0.724	0.569
RP11-5G9.6	0.684	0.724	0.552
GPR85	0.675	0.724	0.579
RP11-22B10.3	0.667	0.724	0.638
ELTD1	0.594	0.724	0.537
PALM2	0.588	0.724	0.705
AC007365.3	0.568	0.724	0.647
LDB2	0.564	0.724	0.587
ARHGEF15	0.534	0.724	0.55
SYT15	0.486	0.724	0.555
NIPSNAP3B	0.427	0.724	0.577
RP3-523C21.2	0.361	0.724	0.505
AGMO	0.97	0.723	0.531
ADAMTSL1	0.938	0.723	0.59
RP11-1024P17.1	0.928	0.723	0.519
CPA4	0.926	0.723	0.664
RP11-467L13.5	0.921	0.723	0.524
RP11-356J5.12	0.867	0.723	0.636
UIMC1	0.856	0.723	0.495
SRPX	0.846	0.723	0.556
THEM7P	0.817	0.723	0.605
P3H2	0.81	0.723	0.501
LRRTM1	0.754	0.723	0.577
RP11-554D14.8	0.72	0.723	0.573
NRP1	0.7	0.723	0.61
DUSP22	0.653	0.723	0.572
MEF2C	0.533	0.723	0.581
RP11-27G22.1	0.5	0.723	0.638
RP4-794I6.4	0.494	0.723	0.573
PTGFR	0.468	0.723	0.612
CTB-39G8.3	0.348	0.723	0.622
ADRA2B	0.142	0.723	0.591
HNRNPA1P62	0.904	0.722	0.584
UHRF2	0.876	0.722	0.506
MAP4K4	0.853	0.722	0.649
ADAMTS6	0.796	0.722	0.648
RP11-225H22.7	0.729	0.722	0.63
PPHLN1	0.723	0.722	0.582
MTMR2	0.714	0.722	0.662
KRT42P	0.689	0.722	0.649
KRT16P6	0.674	0.722	0.678
ACTL8	0.651	0.722	0.707
FGF10-AS1	0.625	0.722	0.558
C15orf41	0.607	0.722	0.659
C10orf131	0.593	0.722	0.543
CUBN	0.586	0.722	0.575
RP1-292B18.3	0.577	0.722	0.573
TYRO3P	0.538	0.722	0.536
BCL6B	0.532	0.722	0.605
MYCT1	0.526	0.722	0.535
RP11-350J20.4	0.5	0.722	0.596
GLYATL1P1	0.468	0.722	0.733
RP11-1017G21.4	0.356	0.722	0.539
RP11-96L7.2	0.345	0.722	0.649
PCDHGA10	0.857	0.721	0.534
RP11-65L3.2	0.781	0.721	0.64
RP11-3D23.1	0.762	0.721	0.553
HSPA8P7	0.694	0.721	0.633
PTGIR	0.691	0.721	0.621
CAMK2D	0.663	0.721	0.656
WHAMMP2	0.619	0.721	0.609
SYNPO	0.599	0.721	0.618
AC072031.1	0.589	0.721	0.62
RP11-135N5.3	0.582	0.721	0.608
SALRNA3	0.563	0.721	0.563
CTD-2600O9.1	0.562	0.721	0.563
DYNC1I1	0.543	0.721	0.635
TMEM88	0.445	0.721	0.542
EPC1	0.431	0.721	0.449
AC090514.1	0.395	0.721	0.58
RP11-70L8.4	0.373	0.721	0.498
FEZ1	0.915	0.72	0.65
RP11-20D14.6	0.908	0.72	0.665
SLITRK2	0.864	0.72	0.647
UTP11L	0.851	0.72	0.637
MEFV	0.841	0.72	0.502
KLF7	0.803	0.72	0.606
RNF8	0.802	0.72	0.622
ANGPT2	0.775	0.72	0.642
LINC00982	0.769	0.72	0.572
LGMN	0.738	0.72	0.65
PCDH17	0.714	0.72	0.633
AC007279.1	0.711	0.72	0.592
RP3-340B19.2	0.699	0.72	0.49
RP11-92C4.3	0.693	0.72	0.707
MYL12A	0.655	0.72	0.547
RASGRF1	0.653	0.72	0.572
GTF3C6	0.647	0.72	0.609
DDX39B-AS1	0.614	0.72	0.65
CEACAM8	0.601	0.72	0.527
RP11-220I1.5	0.59	0.72	0.652
SHANK3	0.478	0.72	0.605
GOLGA8S	0.477	0.72	0.577
RNF138P1	0.41	0.72	0.501
FSCN1P1	0.891	0.719	0.592
ST3GAL6-AS1	0.886	0.719	0.596
RP4-541C22.5	0.62	0.719	0.555
DKK2	0.615	0.719	0.614
CTD-2231H16.1	0.593	0.719	0.629
CTTNBP2NL	0.582	0.719	0.548
JAG2	0.541	0.719	0.533
RP11-44F14.7	0.533	0.719	0.532
MYLK4	0.351	0.719	0.569
MAF	0.946	0.718	0.612
RP11-212P7.1	0.822	0.718	0.636
FMNL2	0.778	0.718	0.648
MYOM3	0.694	0.718	0.563
RN7SL32P	0.682	0.718	0.541
SNORA69	0.678	0.718	0.541
SLC43A3	0.653	0.718	0.59
TLK1P1	0.598	0.718	0.51
LRRC74A	0.58	0.718	0.506
GRM2	0.555	0.718	0.572
RP11-1007J8.1	0.528	0.718	0.507
RP11-114F10.3	0.524	0.718	0.622
RPS6KA2	0.513	0.718	0.584
ANGPT1	0.495	0.718	0.626
AGAP11	0.492	0.718	0.584
FAM219A	0.447	0.718	0.614
RP11-530C5.4	0.419	0.718	0.492
RP11-613D13.5	0.416	0.718	0.597
LMX1A	0.41	0.718	0.544
RP11-66D17.5	0.258	0.718	0.533
RP11-156K13.3	0.975	0.717	0.56
TNFAIP8L3	0.818	0.717	0.549
CDC26	0.806	0.717	0.536
GANC	0.804	0.717	0.577
OR7E158P	0.799	0.717	0.503
PDLIM1P1	0.78	0.717	0.499
IL6	0.776	0.717	0.577
ABCC9	0.755	0.717	0.63
FMO6P	0.697	0.717	0.577
BCHE	0.667	0.717	0.59
CDC5L	0.656	0.717	0.499
RP4-753F5.1	0.648	0.717	0.606
LHFP	0.638	0.717	0.575
RP11-175K6.1	0.624	0.717	0.57
CTD-2507G9.1	0.611	0.717	0.546
CASC10	0.605	0.717	0.595
PPIHP1	0.604	0.717	0.565
FAM124A	0.593	0.717	0.573
CTD-2334D19.1	0.574	0.717	0.651
PKNOX2	0.559	0.717	0.633
RP11-540O11.6	0.544	0.717	0.572
ISPD	0.536	0.717	0.542
RANBP17	0.534	0.717	0.566
EBF2	0.501	0.717	0.543
SHISA3	0.482	0.717	0.531
SLC17A5	0.47	0.717	0.506
MLLT10	0.453	0.717	0.542
CHRNG	0.442	0.717	0.603
AC073130.3	0.392	0.717	0.542
RP11-554F20.1	0.185	0.717	0.608
ANXA2P3	0.851	0.716	0.551
GARS	0.843	0.716	0.718
PRNP	0.827	0.716	0.508
CHRM3	0.799	0.716	0.567
ARHGAP10	0.78	0.716	0.572
TUBGCP5	0.767	0.716	0.578
ATP8B5P	0.737	0.716	0.542
PLB1	0.689	0.716	0.597
LINC00906	0.687	0.716	0.609
RP3-337H4.8	0.677	0.716	0.566
RP11-989F5.3	0.664	0.716	0.643
BUD13	0.639	0.716	0.602
TRPC4	0.634	0.716	0.681
FAM230A	0.617	0.716	0.582
RP11-502M1.2	0.608	0.716	0.665
RP11-38C17.1	0.6	0.716	0.676
NAALAD2	0.585	0.716	0.569
AL359314.1	0.572	0.716	0.619
RP11-495K9.5	0.553	0.716	0.452
GPR64	0.552	0.716	0.699
GPR116	0.552	0.716	0.593
RP11-352E6.2	0.525	0.716	0.497
IGF1	0.521	0.716	0.586
RP11-574K11.5	0.513	0.716	0.608
EMX2OS	0.502	0.716	0.618
HID1-AS1	0.5	0.716	0.552
ISPD-AS1	0.494	0.716	0.533
RP11-489G11.3	0.491	0.716	0.542
FLNC	0.425	0.716	0.561
PDZRN4	0.419	0.716	0.568
TULP1	0.113	0.716	0.629
IGLV8-61	0.893	0.715	0.58
OSTF1	0.884	0.715	0.633
KLK6	0.848	0.715	0.51
ACSL4	0.836	0.715	0.633
CDK6	0.834	0.715	0.551
RP11-527D7.1	0.803	0.715	0.65
TUBBP2	0.79	0.715	0.575
RP11-981G7.2	0.783	0.715	0.623
LPAR3	0.75	0.715	0.607
ROR1-AS1	0.728	0.715	0.638
C1orf54	0.72	0.715	0.601
GNB4	0.72	0.715	0.548
MEF2C-AS1	0.678	0.715	0.562
HEG1	0.676	0.715	0.596
RP11-932O9.10	0.656	0.715	0.668
TUFMP1	0.611	0.715	0.584
FKSG54	0.556	0.715	0.66
AC004837.5	0.556	0.715	0.598
TBXA2R	0.552	0.715	0.635
RP11-10A14.9	0.544	0.715	0.647
ZRSR1	0.533	0.715	0.649
ACBD5	0.482	0.715	0.52
RP3-466P17.1	0.465	0.715	0.493
ZNF202	0.452	0.715	0.629
SCHIP1	0.446	0.715	0.606
WNT2B	0.445	0.715	0.583
NPR3	0.431	0.715	0.668
CTC-215O4.4	0.416	0.715	0.6
AC007392.4	0.34	0.715	0.571
CTD-2158P22.1	0.83	0.714	0.692
MSN	0.826	0.714	0.659
CEP112	0.824	0.714	0.562
RNU6-322P	0.732	0.714	0.613
MASTL	0.727	0.714	0.576
ID1	0.712	0.714	0.522
PHYHIP	0.682	0.714	0.51
MFHAS1	0.674	0.714	0.599
PLCB1	0.61	0.714	0.569
RP11-351M16.1	0.589	0.714	0.641
RP11-397O8.7	0.574	0.714	0.56
CRLF2	0.559	0.714	0.564
LHX6	0.557	0.714	0.552
RP11-158M2.4	0.514	0.714	0.528
RP11-288H12.3	0.492	0.714	0.662
RP11-66B24.9	0.48	0.714	0.634
TM4SF1	0.427	0.714	0.542
RP11-731K22.1	0.414	0.714	0.6
OGN	0.406	0.714	0.536
AC005014.5	0.368	0.714	0.549
CTC-455F18.1	0.321	0.714	0.572
CTD-3064M3.7	0.248	0.714	0.643
EHBP1	0.923	0.713	0.581
EFNB2	0.888	0.713	0.604
GJB4	0.888	0.713	0.568
SNORA14B	0.838	0.713	0.61
MGAT1	0.836	0.713	0.561
PLA2G4A	0.764	0.713	0.608
SNORD6	0.694	0.713	0.642
CSPG4	0.694	0.713	0.626
ZNF354A	0.674	0.713	0.493
SH3GLB1	0.669	0.713	0.492
EGFEM1P	0.656	0.713	0.537
VCL	0.577	0.713	0.624
EN1	0.556	0.713	0.682
EMCN	0.536	0.713	0.516
PRCD	0.483	0.713	0.54
COL25A1	0.48	0.713	0.504
CTD-2553L13.4	0.472	0.713	0.559
MIR2116	0.465	0.713	0.69
AC012363.7	0.416	0.713	0.597
RPP25	0.393	0.713	0.604
CCIN	0.344	0.713	0.655
MROH9	0.253	0.713	0.699
RP11-588H23.3	0.898	0.712	0.548
NPM1P18	0.892	0.712	0.576
HAUS2	0.84	0.712	0.558
PAPPA2	0.824	0.712	0.513
THBS1	0.798	0.712	0.566
AC004980.10	0.788	0.712	0.582
ADARB1	0.78	0.712	0.535
MSX1	0.742	0.712	0.508
DNAJC2	0.707	0.712	0.61
AC104389.28	0.696	0.712	0.598
CTC-296K1.3	0.691	0.712	0.512
LSM6	0.678	0.712	0.522
ABL2	0.652	0.712	0.535
RP11-368I23.2	0.643	0.712	0.584
EEF1DP7	0.629	0.712	0.581
CXorf36	0.597	0.712	0.548
NPM2	0.576	0.712	0.629
NR4A3	0.575	0.712	0.512
TLDC2	0.564	0.712	0.517
RP11-380M21.1	0.559	0.712	0.583
DPF3	0.559	0.712	0.578
GRID1	0.539	0.712	0.571
CAPN3	0.53	0.712	0.601
ADAMTS3	0.529	0.712	0.6
XAF1	0.529	0.712	0.555
LDLRAD2	0.523	0.712	0.548
PRSS35	0.507	0.712	0.61
COL15A1	0.494	0.712	0.568
ARHGAP6	0.487	0.712	0.565
OCA2	0.435	0.712	0.582
CDC42EP5	0.407	0.712	0.584
VWFP1	0.241	0.712	0.605
RP5-1029F21.4	0.853	0.711	0.555
WDR82P1	0.815	0.711	0.588
EMILIN2	0.812	0.711	0.557
CARD6	0.788	0.711	0.596
ARL4C	0.754	0.711	0.602
RP1-118J21.5	0.73	0.711	0.633
MEF2BNBP1	0.726	0.711	0.619
TLE4	0.716	0.711	0.506
IGFN1	0.711	0.711	0.55
HNRNPA1P46	0.696	0.711	0.678
KPRP	0.693	0.711	0.617
TMEM51	0.648	0.711	0.612
SLFN5	0.643	0.711	0.586
GRASP	0.635	0.711	0.549
IFI44L	0.634	0.711	0.54
DUOX1	0.618	0.711	0.705
SPATA5L1	0.603	0.711	0.598
PDIA3P2	0.555	0.711	0.583
VSX2	0.546	0.711	0.629
RP11-745L13.2	0.525	0.711	0.653
ARMC4P1	0.503	0.711	0.658
A2M	0.47	0.711	0.549
RRN3P3	0.467	0.711	0.576
RPL31P50	0.461	0.711	0.64
TIAM2	0.376	0.711	0.551
NT5DC2	0.357	0.711	0.681
VDAC1P11	0.354	0.711	0.603
DMRTA2	0.338	0.711	0.669
RP11-490O6.2	0.319	0.711	0.6
RP11-244F12.3	0.318	0.711	0.525
ULBP2	0.873	0.71	0.769
KDELC2	0.784	0.71	0.64
PINX1	0.769	0.71	0.65
RP11-175B9.3	0.763	0.71	0.61
RBMS3-AS3	0.752	0.71	0.456
INHBA-AS1	0.744	0.71	0.657
RCBTB2	0.693	0.71	0.612
SACS	0.676	0.71	0.603
KIFC3	0.644	0.71	0.65
UXS1	0.638	0.71	0.611
RNU6-97P	0.606	0.71	0.596
RND3	0.584	0.71	0.49
RP11-501C14.9	0.56	0.71	0.542
PROS1	0.553	0.71	0.536
USHBP1	0.501	0.71	0.561
TRIM27	0.482	0.71	0.62
AC079305.11	0.472	0.71	0.529
ZBED3	0.464	0.71	0.608
SEC31A	0.464	0.71	0.571
CSNK1A1P1	0.436	0.71	0.611
ADH1C	0.418	0.71	0.53
DAAM2	0.407	0.71	0.687
SLC39A7	0.373	0.71	0.688
EIF3J	0.917	0.709	0.564
RP5-1102E8.3	0.898	0.709	0.634
CFHR4	0.885	0.709	0.609
SH3GL3	0.853	0.709	0.627
PAQR5	0.813	0.709	0.505
KLK10	0.727	0.709	0.501
RP11-318C24.1	0.723	0.709	0.539
PTPRG	0.716	0.709	0.55
MRPL1	0.661	0.709	0.49
JUN	0.658	0.709	0.52
SYPL2	0.657	0.709	0.626
RP11-411K7.1	0.641	0.709	0.575
AL450226.2	0.625	0.709	0.536
PREX2	0.535	0.709	0.537
RP11-138H8.8	0.525	0.709	0.602
SH3RF3-AS1	0.517	0.709	0.643
AQP1	0.517	0.709	0.551
SIM1	0.514	0.709	0.586
SCN4A	0.506	0.709	0.545
ANKRD36B	0.501	0.709	0.615
NRG2	0.498	0.709	0.525
PRICKLE1	0.49	0.709	0.592
HSPA12B	0.454	0.709	0.539
HES5	0.406	0.709	0.697
AC108025.2	0.339	0.709	0.556
PROX1	0.313	0.709	0.543
RP11-745A24.1	0.297	0.709	0.551
RP11-845M18.6	0.179	0.709	0.596
CLEC2B	0.983	0.708	0.538
CFI	0.882	0.708	0.58
CRYM-AS1	0.788	0.708	0.626
CTC-250I14.3	0.748	0.708	0.581
MKRN9P	0.738	0.708	0.635
ODF2L	0.663	0.708	0.527
ADAMTSL4	0.639	0.708	0.594
RP5-1031D4.2	0.617	0.708	0.72
CTD-2194D22.3	0.615	0.708	0.577
HECA	0.589	0.708	0.551
FLI1	0.585	0.708	0.564
C3orf80	0.557	0.708	0.564
RP1-91J24.3	0.548	0.708	0.577
STOML1	0.542	0.708	0.568
RYR2	0.53	0.708	0.716
MBNL3	0.53	0.708	0.568
ZNF90P1	0.526	0.708	0.617
PRKRIRP3	0.501	0.708	0.623
NR2F2-AS1	0.491	0.708	0.653
MLLT4	0.476	0.708	0.508
RP11-181K3.4	0.466	0.708	0.544
UBTFL6	0.462	0.708	0.664
RP11-10J21.2	0.435	0.708	0.569
RP11-531A24.7	0.402	0.708	0.528
XXbac-B444P24.8	0.333	0.708	0.534
CHRNA7	0.315	0.708	0.601
ANKUB1	0.961	0.707	0.575
CTB-127C13.1	0.894	0.707	0.55
SLC9A6	0.841	0.707	0.602
CYB5R2	0.832	0.707	0.681
SCLT1	0.789	0.707	0.626
RP11-572P18.1	0.777	0.707	0.628
SH2B3	0.775	0.707	0.602
GPX8	0.744	0.707	0.624
CCL16	0.719	0.707	0.477
CFH	0.715	0.707	0.563
RP11-543P15.1	0.706	0.707	0.6
RP1-145M24.1	0.695	0.707	0.588
MSNP1	0.687	0.707	0.64
CDCA7	0.686	0.707	0.639
WBP4	0.679	0.707	0.528
LINC01020	0.673	0.707	0.643
CYTL1	0.665	0.707	0.558
LRRC70	0.651	0.707	0.514
CTC-459F4.6	0.646	0.707	0.652
LMO1	0.633	0.707	0.645
RP5-1173I20.1	0.633	0.707	0.616
AL136985.1	0.628	0.707	0.522
ST3GAL3	0.627	0.707	0.521
AKAP3	0.595	0.707	0.525
RP3-525N14.2	0.59	0.707	0.547
LDHAL6B	0.586	0.707	0.614
RP5-968J1.1	0.576	0.707	0.509
RP11-522N14.2	0.551	0.707	0.606
FAT4	0.523	0.707	0.551
AC093627.9	0.495	0.707	0.48
RP11-713N11.4	0.493	0.707	0.507
SLIT3	0.482	0.707	0.607
LINC00961	0.436	0.707	0.593
CRISPLD1	0.432	0.707	0.586
RP11-185N2.1	0.424	0.707	0.577
SPATA1	0.374	0.707	0.457
CTD-3131K8.2	0.361	0.707	0.536
CTD-2015G9.1	0.31	0.707	0.55
KCNQ4	0.269	0.707	0.632
MGAT4C	0.898	0.706	0.562
SLC8A1-AS1	0.887	0.706	0.616
C17orf98	0.773	0.706	0.709
ACTC1	0.764	0.706	0.59
CEP152	0.742	0.706	0.613
SLPI	0.737	0.706	0.639
AHNAK2	0.732	0.706	0.65
FHL1	0.693	0.706	0.576
RRN3P1	0.672	0.706	0.585
RP11-1080G15.1	0.668	0.706	0.627
CTD-2315M5.2	0.64	0.706	0.567
ZNF750	0.621	0.706	0.601
C15orf52	0.579	0.706	0.604
HECW2	0.57	0.706	0.669
RP11-93B14.4	0.551	0.706	0.61
RP11-152F13.8	0.55	0.706	0.58
RP11-382J24.2	0.505	0.706	0.595
MIR22HG	0.487	0.706	0.599
FMO4	0.413	0.706	0.537
ZNF674-AS1	0.388	0.706	0.607
ADD3-AS1	0.387	0.706	0.559
PROCR	0.915	0.705	0.62
RP11-667F14.1	0.904	0.705	0.606
PICALM	0.901	0.705	0.593
RP11-281P11.1	0.901	0.705	0.516
RP11-3K16.2	0.87	0.705	0.651
HR	0.718	0.705	0.7
C1orf123	0.687	0.705	0.501
CTD-2175A23.1	0.671	0.705	0.566
RP11-378E13.3	0.663	0.705	0.563
RP11-291L19.1	0.651	0.705	0.599
CCDC81	0.648	0.705	0.735
AC068641.1	0.637	0.705	0.497
LMO2	0.628	0.705	0.512
ZEB2	0.585	0.705	0.615
RNU6-529P	0.584	0.705	0.564
RP11-301G21.1	0.574	0.705	0.611
SRP72P1	0.559	0.705	0.687
ICAM2	0.554	0.705	0.556
RORB	0.519	0.705	0.6
EGFL7	0.516	0.705	0.53
FAM107A	0.499	0.705	0.606
HMGB3P24	0.492	0.705	0.481
AC005071.4	0.476	0.705	0.596
AC016697.1	0.459	0.705	0.605
PTTG4P	0.437	0.705	0.636
RP11-23I7.1	0.364	0.705	0.561
RP11-417F21.2	0.28	0.705	0.646
RP3-500L14.2	0.181	0.705	0.525
CAV1	0.975	0.704	0.511
ENDOD1	0.851	0.704	0.647
PNKDP1	0.832	0.704	0.608
PCDHB12	0.829	0.704	0.576
MCTP1	0.794	0.704	0.558
RP5-903E17.2	0.78	0.704	0.696
UNC80	0.769	0.704	0.593
DDX10	0.762	0.704	0.674
MSANTD3-TMEFF1	0.747	0.704	0.575
CDX2	0.725	0.704	0.634
LINC01088	0.686	0.704	0.567
CYP7B1	0.682	0.704	0.562
SDCBP2	0.674	0.704	0.631
FOXC1	0.664	0.704	0.516
AC016292.1	0.663	0.704	0.565
CRLF1	0.606	0.704	0.619
CCKAR	0.604	0.704	0.611
GS1-5L10.1	0.576	0.704	0.574
SHROOM4	0.527	0.704	0.59
IFRD1	0.512	0.704	0.546
RP11-640N20.4	0.477	0.704	0.567
GUCY1A3	0.467	0.704	0.631
RP11-3B7.1	0.447	0.704	0.564
SMAD7	0.416	0.704	0.56
EPHB4	0.406	0.704	0.658
RP11-439A17.10	0.399	0.704	0.483
RP11-259K5.2	0.362	0.704	0.504
TCF7L1	0.327	0.704	0.63
ADRA1D	0.325	0.704	0.619
PTCHD1	0.23	0.704	0.665
GLIPR1	0.944	0.703	0.557
PDE6A	0.866	0.703	0.605
TGFBR2	0.839	0.703	0.559
COX7B	0.808	0.703	0.677
LINC01451	0.804	0.703	0.593
RP11-205K6.3	0.793	0.703	0.499
RP11-17E13.2	0.73	0.703	0.502
HOXD3	0.716	0.703	0.565
SLC9B2	0.713	0.703	0.605
KATNBL1P6	0.711	0.703	0.551
AC011450.1	0.703	0.703	0.598
RP11-803D5.1	0.699	0.703	0.706
C1QTNF2	0.695	0.703	0.636
HNRNPA1P24	0.668	0.703	0.62
SMURF1	0.652	0.703	0.581
GALK2	0.6	0.703	0.629
EXOC3L2	0.587	0.703	0.589
RPE65	0.569	0.703	0.638
RP1-137K2.2	0.568	0.703	0.591
PEAK1	0.543	0.703	0.56
ERVFRD-3	0.535	0.703	0.518
AC002511.2	0.525	0.703	0.636
RRAD	0.525	0.703	0.537
AC011247.3	0.521	0.703	0.652
LRRC32	0.52	0.703	0.577
CD34	0.52	0.703	0.548
SENCR	0.507	0.703	0.572
RP11-817I4.2	0.498	0.703	0.656
AP001189.4	0.402	0.703	0.605
RP11-52A20.2	0.364	0.703	0.476
RP11-557J10.3	0.352	0.703	0.607
CDR2	0.343	0.703	0.602
LINC00102	0.307	0.703	0.61
RP4-724E13.2	0.237	0.703	0.616
PHKA2-AS1	0.208	0.703	0.547
RP11-797A18.6	0.949	0.702	0.534
MIR1271	0.903	0.702	0.621
RP3-426I6.2	0.889	0.702	0.629
LPCAT4	0.863	0.702	0.548
WBP5	0.859	0.702	0.553
NPM1P36	0.854	0.702	0.574
NDUFAF4	0.852	0.702	0.513
HLX	0.847	0.702	0.563
ZW10	0.842	0.702	0.662
KLF10	0.83	0.702	0.555
RP1-15D23.2	0.822	0.702	0.587
LINC01559	0.82	0.702	0.57
MAP1B	0.82	0.702	0.552
UNC93A	0.783	0.702	0.622
PPT2	0.763	0.702	0.617
TAF1D	0.759	0.702	0.699
EXOSC8	0.74	0.702	0.613
RP11-87G24.3	0.724	0.702	0.609
ALDOAP1	0.723	0.702	0.51
ZPR1	0.716	0.702	0.674
RP11-108M9.4	0.715	0.702	0.492
DGAT2	0.676	0.702	0.663
RP11-26P13.2	0.666	0.702	0.533
BAI3	0.66	0.702	0.564
TNNT3	0.659	0.702	0.539
MAFIP	0.633	0.702	0.629
SLC22A2	0.632	0.702	0.615
NET1	0.631	0.702	0.548
SOX6	0.625	0.702	0.55
NPR2	0.622	0.702	0.613
RP11-128B16.3	0.598	0.702	0.63
VGLL3	0.595	0.702	0.557
RASGRF2	0.592	0.702	0.593
HYAL1	0.553	0.702	0.568
MEF2A	0.525	0.702	0.533
PLEKHG4B	0.523	0.702	0.589
RP11-832A4.7	0.521	0.702	0.68
NOD1	0.501	0.702	0.582
DLC1	0.453	0.702	0.509
MRPS9	0.451	0.702	0.541
RPL7P14	0.446	0.702	0.611
MPRIP	0.376	0.702	0.593
MIR548V	0.359	0.702	0.548
RP11-173M1.4	0.246	0.702	0.653
RP11-60A14.1	0.912	0.701	0.584
TAS2R18	0.886	0.701	0.545
KCTD4	0.733	0.701	0.479
RP11-484N16.1	0.702	0.701	0.637
AC009237.16	0.689	0.701	0.571
AP001471.1	0.68	0.701	0.611
RP11-336A10.4	0.672	0.701	0.557
AC069063.1	0.666	0.701	0.573
LINC01444	0.657	0.701	0.67
RP11-474O21.5	0.657	0.701	0.632
BRMS1L	0.653	0.701	0.534
RHOQP2	0.611	0.701	0.628
KCNC4	0.605	0.701	0.507
CTD-2023N9.3	0.6	0.701	0.543
KCNG1	0.592	0.701	0.588
PCDH12	0.588	0.701	0.639
RBMS2	0.577	0.701	0.54
CTGF	0.574	0.701	0.569
RP11-707P17.1	0.557	0.701	0.53
EBF1	0.551	0.701	0.561
STARD8	0.535	0.701	0.599
ART3	0.502	0.701	0.599
SNORA46	0.5	0.701	0.612
NDUFA6	0.494	0.701	0.623
FAM110D	0.486	0.701	0.48
CDH13	0.474	0.701	0.627
RP11-630A13.4	0.405	0.701	0.594
AC109642.1	0.392	0.701	0.554
RNU7-75P	0.387	0.701	0.634
RP11-73M18.11	0.352	0.701	0.547
RP11-792A8.3	0.274	0.701	0.513
C15orf39	0.141	0.701	0.553
PADI2	0.076	0.701	0.642
RAP1B	0.858	0.7	0.536
ACTBP1	0.84	0.7	0.633
HIF1A	0.815	0.7	0.56
AC073130.1	0.812	0.7	0.587
AOAH-IT1	0.794	0.7	0.659
TMOD2	0.786	0.7	0.631
PIGA	0.769	0.7	0.491
RP11-84A19.2	0.764	0.7	0.532
TAS2R31	0.691	0.7	0.557
RP11-358B23.5	0.679	0.7	0.541
PCSK5	0.66	0.7	0.528
RP11-737O24.5	0.651	0.7	0.489
RP11-395L14.11	0.646	0.7	0.689
PTH1R	0.645	0.7	0.575
RP11-1069G10.2	0.644	0.7	0.606
YAF2	0.629	0.7	0.489
CTC-296K1.4	0.622	0.7	0.529
NENFP1	0.608	0.7	0.514
AF131216.6	0.601	0.7	0.626
AC005329.7	0.599	0.7	0.623
RNU6-1098P	0.58	0.7	0.642
TMEM47	0.58	0.7	0.615
AC097713.4	0.565	0.7	0.516
RP11-196B3.2	0.553	0.7	0.608
RP11-573D15.2	0.536	0.7	0.693
RNA5SP111	0.493	0.7	0.661
RSPO3	0.493	0.7	0.52
RP5-1054A22.4	0.476	0.7	0.528
AC092597.3	0.472	0.7	0.597
PTGIS	0.466	0.7	0.597
RP11-330O11.3	0.458	0.7	0.476
SOCS5	0.455	0.7	0.557
RP11-761N21.1	0.451	0.7	0.579
ZNF521	0.418	0.7	0.58
RP11-407G23.2	0.389	0.7	0.641
RN7SL698P	0.367	0.7	0.613
C5orf28	0.341	0.7	0.522
PRPH	0.335	0.7	0.565
RAET1L	0.887	0.699	0.67
EHD4	0.882	0.699	0.51
HNF1B	0.869	0.699	0.559
PPP1R14C	0.829	0.699	0.506
EIF4A1P4	0.81	0.699	0.549
RP11-497E19.1	0.793	0.699	0.574
RP11-191L9.4	0.783	0.699	0.656
MOB3B	0.745	0.699	0.538
PTS	0.732	0.699	0.66
C1orf61	0.711	0.699	0.563
RNU4-80P	0.683	0.699	0.612
EIF4EBP1	0.672	0.699	0.674
FNDC1-IT1	0.666	0.699	0.634
SPRY2	0.645	0.699	0.55
RBMS3	0.643	0.699	0.519
XXbac-B476C20.9	0.602	0.699	0.577
CTD-2023N9.2	0.581	0.699	0.576
RP13-895J2.3	0.574	0.699	0.615
TEK	0.57	0.699	0.555
AOC3	0.554	0.699	0.558
ADCY4	0.553	0.699	0.558
PAK3	0.523	0.699	0.546
PDZD2	0.511	0.699	0.605
AC005540.3	0.507	0.699	0.589
SNORA66	0.504	0.699	0.543
DNM1P51	0.496	0.699	0.554
RP11-574O7.1	0.492	0.699	0.546
LINC01354	0.486	0.699	0.536
TOP3B	0.48	0.699	0.568
RP11-729L2.2	0.472	0.699	0.577
PRKAG2	0.446	0.699	0.507
MEG8	0.444	0.699	0.592
OR7M1P	0.434	0.699	0.635
SPEG	0.414	0.699	0.636
MAP2	0.326	0.699	0.614
SYN3	0.289	0.699	0.608
ISCA1P4	0.159	0.699	0.566
ZCRB1	0.961	0.698	0.501
RNF217	0.924	0.698	0.595
SCEL	0.869	0.698	0.73
LTV1	0.869	0.698	0.557
AC116035.1	0.86	0.698	0.503
NUAK1	0.82	0.698	0.544
MET	0.791	0.698	0.54
MKKS	0.767	0.698	0.512
RP11-620J15.1	0.762	0.698	0.672
C1orf52	0.755	0.698	0.5
RP11-10A14.5	0.74	0.698	0.614
GRIP1	0.721	0.698	0.582
AC091177.1	0.716	0.698	0.664
CTD-2382E5.6	0.706	0.698	0.532
ADAT2	0.68	0.698	0.624
BMX	0.64	0.698	0.491
IGFBP6	0.634	0.698	0.514
TTLL2	0.614	0.698	0.627
MAGEB1	0.587	0.698	0.623
CRHBP	0.561	0.698	0.548
ZNF536	0.555	0.698	0.532
KDM4C	0.541	0.698	0.476
OPCML	0.533	0.698	0.51
CMAHP	0.521	0.698	0.663
RP4-665N4.8	0.5	0.698	0.562
RP11-80I15.4	0.492	0.698	0.67
ID4	0.405	0.698	0.535
ATP6V0E1P1	0.374	0.698	0.525
ATP6V1C2	0.338	0.698	0.633
RXFP4	0.282	0.698	0.545
RN7SKP30	0.259	0.698	0.617
RALA	0.994	0.697	0.565
NPPB	0.886	0.697	0.531
RNF145	0.874	0.697	0.554
LAMB1	0.87	0.697	0.603
CENPW	0.856	0.697	0.715
EPHB2	0.856	0.697	0.652
RP11-84D1.1	0.834	0.697	0.512
SELE	0.794	0.697	0.465
FLG-AS1	0.702	0.697	0.596
KCNJ12	0.698	0.697	0.582
RP11-338C15.3	0.691	0.697	0.479
SLC22A3	0.674	0.697	0.612
NMNAT2	0.642	0.697	0.52
RP11-396F22.1	0.637	0.697	0.548
CHSY3	0.624	0.697	0.605
PSAT1	0.621	0.697	0.639
RP11-100G15.10	0.611	0.697	0.538
PEAR1	0.577	0.697	0.632
TJP1	0.57	0.697	0.544
RNU6-890P	0.567	0.697	0.613
MED17	0.564	0.697	0.627
SV2B	0.552	0.697	0.6
LRCH2	0.546	0.697	0.607
DUSP12	0.541	0.697	0.656
DKK1	0.539	0.697	0.62
PODXL	0.534	0.697	0.595
TM4SF18	0.522	0.697	0.583
AL133243.4	0.519	0.697	0.546
CYR61	0.508	0.697	0.506
AC004691.5	0.498	0.697	0.577
B3GALT2	0.487	0.697	0.579
RP11-573D15.3	0.449	0.697	0.662
PRSS27	0.424	0.697	0.629
KLHL30	0.308	0.697	0.517
CHRM1	0.188	0.697	0.686
CTD-2353N24.1	0.969	0.696	0.56
ADAM23	0.942	0.696	0.593
BTF3P4	0.862	0.696	0.498
LYPD2	0.837	0.696	0.618
RP11-690P14.4	0.818	0.696	0.632
SPATS2L	0.815	0.696	0.631
BLACAT1	0.803	0.696	0.54
TMEM242	0.784	0.696	0.544
EXO5	0.771	0.696	0.567
C12orf45	0.755	0.696	0.554
SLX1B-SULT1A4	0.754	0.696	0.648
HERC5	0.75	0.696	0.544
ITGA1	0.719	0.696	0.608
GJB5	0.708	0.696	0.542
AC002511.3	0.689	0.696	0.641
EPHA3	0.674	0.696	0.578
RP11-594C13.1	0.647	0.696	0.641
PXDN	0.645	0.696	0.649
SIM2	0.606	0.696	0.647
C2orf61	0.588	0.696	0.628
SLC26A2	0.584	0.696	0.557
RP11-472N13.3	0.584	0.696	0.522
POLR3D	0.58	0.696	0.652
STON1	0.58	0.696	0.593
AP001610.5	0.575	0.696	0.595
PDE10A	0.568	0.696	0.619
FAM69C	0.551	0.696	0.616
ARHGAP31	0.551	0.696	0.565
AC007787.2	0.533	0.696	0.629
RGS7BP	0.492	0.696	0.574
MPZL3	0.482	0.696	0.627
NFASC	0.474	0.696	0.536
PLAC9	0.447	0.696	0.551
ADH4	0.429	0.696	0.588
SGCA	0.409	0.696	0.596
RCAN1	0.391	0.696	0.613
SNTG2	0.388	0.696	0.41
RP11-86H7.6	0.37	0.696	0.636
OIT3	0.201	0.696	0.641
DLL1	0.915	0.695	0.526
ERP44	0.859	0.695	0.698
MIR5194	0.858	0.695	0.519
TTC7B	0.84	0.695	0.561
MAB21L1	0.803	0.695	0.527
ADAM9	0.802	0.695	0.573
NTAN1	0.769	0.695	0.654
CTD-2240E14.4	0.769	0.695	0.6
TMEM117	0.76	0.695	0.626
DUSP5P1	0.759	0.695	0.696
RPL3P10	0.756	0.695	0.573
IL3RA	0.738	0.695	0.503
KRT16P5	0.666	0.695	0.532
RP11-49G2.3	0.642	0.695	0.609
STXBP5-AS1	0.627	0.695	0.581
SLC34A2	0.597	0.695	0.603
UBE2NL	0.59	0.695	0.604
RP11-730B22.4	0.551	0.695	0.658
GPR146	0.528	0.695	0.467
C8orf31	0.527	0.695	0.665
RP11-863P13.4	0.515	0.695	0.524
RP11-449D8.1	0.434	0.695	0.57
JHDM1D-AS1	0.392	0.695	0.638
MIR5192	0.389	0.695	0.594
COL24A1	0.283	0.695	0.609
RP1-127D3.4	0.27	0.695	0.6
NT5E	0.957	0.694	0.552
CDA	0.919	0.694	0.571
RP11-231D20.2	0.905	0.694	0.521
FAM126A	0.877	0.694	0.572
RPL21P120	0.836	0.694	0.598
CHST7	0.833	0.694	0.575
GPR1-AS	0.826	0.694	0.533
SLC2A3	0.825	0.694	0.555
RP11-145M9.5	0.774	0.694	0.612
SBDS	0.771	0.694	0.522
ANXA2	0.738	0.694	0.602
RP11-386I23.1	0.717	0.694	0.528
RP11-324I22.3	0.689	0.694	0.452
EPAS1	0.654	0.694	0.581
PIN4	0.622	0.694	0.573
LINC00452	0.597	0.694	0.576
HABP4	0.594	0.694	0.611
DTWD1	0.577	0.694	0.483
ATP5G1P6	0.571	0.694	0.623
PHF14	0.545	0.694	0.469
RP11-142C4.4	0.534	0.694	0.7
THSD7A	0.531	0.694	0.542
RP11-418J17.3	0.53	0.694	0.543
PCDHGC3	0.522	0.694	0.596
RP11-568G11.4	0.507	0.694	0.673
PLEKHA1	0.491	0.694	0.573
APCDD1L	0.48	0.694	0.594
DMRT3	0.454	0.694	0.581
RP11-799D4.4	0.38	0.694	0.565
CTD-3126B10.5	0.333	0.694	0.532
FOXF1	0.279	0.694	0.654
RPS26P49	0.232	0.694	0.587
XG	0.962	0.693	0.654
COX7B2	0.956	0.693	0.64
VEGFC	0.945	0.693	0.613
RP11-404O13.1	0.938	0.693	0.572
NDUFAF2	0.903	0.693	0.595
BCL10	0.901	0.693	0.442
NPM1P8	0.841	0.693	0.494
ALK	0.827	0.693	0.649
ZNF738	0.757	0.693	0.639
PLEKHO2	0.722	0.693	0.55
PAFAH1B2	0.714	0.693	0.548
RP11-473M20.9	0.708	0.693	0.563
RP11-25K19.1	0.704	0.693	0.573
APOBR	0.699	0.693	0.505
LUZP1	0.687	0.693	0.548
FSTL1	0.683	0.693	0.582
RP11-83J21.3	0.681	0.693	0.567
RP11-723D22.3	0.679	0.693	0.599
PPP1R15A	0.639	0.693	0.522
CCDC80	0.624	0.693	0.565
FAM20C	0.621	0.693	0.587
AC017083.2	0.607	0.693	0.663
CNRIP1	0.595	0.693	0.557
DAB2	0.59	0.693	0.573
FAT1	0.571	0.693	0.664
SPTBN1	0.562	0.693	0.547
DGCR5	0.559	0.693	0.56
MAGI2-AS3	0.528	0.693	0.544
DDX10P2	0.524	0.693	0.559
SHB	0.516	0.693	0.497
SPECC1	0.513	0.693	0.647
RP11-793A3.1	0.513	0.693	0.551
AP000892.6	0.508	0.693	0.567
WNT11	0.505	0.693	0.54
PTPN14	0.495	0.693	0.636
ETV3	0.462	0.693	0.551
RP4-559A3.6	0.458	0.693	0.606
RP1-309I22.2	0.437	0.693	0.606
AC023672.2	0.428	0.693	0.61
RP11-685N10.1	0.38	0.693	0.624
CTC-338M12.4	0.363	0.693	0.553
PCBP3-OT1	0.354	0.693	0.61
RP11-106M3.3	0.345	0.693	0.619
HUS1	0.896	0.692	0.551
RP11-789C1.1	0.878	0.692	0.546
EN2	0.869	0.692	0.601
KRT6C	0.841	0.692	0.535
RP11-181B11.2	0.828	0.692	0.594
SGTB	0.813	0.692	0.554
SEPT7	0.707	0.692	0.602
RNU6ATAC26P	0.667	0.692	0.586
AC002480.4	0.63	0.692	0.458
INMT	0.608	0.692	0.545
RP11-267N12.1	0.607	0.692	0.637
PDE3A	0.6	0.692	0.596
CEP57L1	0.591	0.692	0.553
EIF4EBP2P2	0.548	0.692	0.585
LINC01449	0.536	0.692	0.679
ATP5HP4	0.529	0.692	0.524
SMC6	0.526	0.692	0.571
RP11-588K22.2	0.517	0.692	0.63
RP11-1007O24.3	0.512	0.692	0.533
AC092614.2	0.496	0.692	0.598
SKIL	0.479	0.692	0.527
RNU6-399P	0.468	0.692	0.613
RP11-429A20.3	0.459	0.692	0.513
LINC00165	0.432	0.692	0.468
RN7SL368P	0.425	0.692	0.606
MTAP	0.415	0.692	0.484
USP6NL	0.413	0.692	0.569
RP11-123K3.4	0.386	0.692	0.504
GRAMD3	0.375	0.692	0.59
RP11-622C24.2	0.372	0.692	0.541
RP11-959F10.4	0.364	0.692	0.501
LINC01479	0.357	0.692	0.658
C1orf186	0.353	0.692	0.576
RN7SL594P	0.344	0.692	0.565
KIF19	0.328	0.692	0.483
MYLK	0.307	0.692	0.595
SPCS2P1	0.305	0.692	0.595
RP11-173E2.1	0.915	0.691	0.523
ACOT9	0.861	0.691	0.606
MIR3944	0.852	0.691	0.661
RP11-297J22.1	0.82	0.691	0.551
PRH2	0.802	0.691	0.628
CTB-174D11.1	0.786	0.691	0.632
NAB1	0.784	0.691	0.587
TCAF2P1	0.772	0.691	0.581
RPP40	0.769	0.691	0.598
TMEM100	0.757	0.691	0.51
SSBP1	0.717	0.691	0.563
RP11-435F17.1	0.706	0.691	0.56
PLEKHA2	0.705	0.691	0.604
PPP2R3C	0.676	0.691	0.589
CTB-120L21.1	0.662	0.691	0.56
LINC01133	0.657	0.691	0.708
ABHD17AP3	0.644	0.691	0.511
PAK6	0.635	0.691	0.497
GDF6	0.632	0.691	0.632
GLIPR2	0.598	0.691	0.613
MX2	0.587	0.691	0.581
C6orf203	0.574	0.691	0.567
RSAD2	0.573	0.691	0.549
CTD-2547E10.3	0.557	0.691	0.544
TRIM2	0.554	0.691	0.557
LINC01567	0.541	0.691	0.584
PABPC1P3	0.534	0.691	0.556
DDX26B	0.532	0.691	0.6
TGS1	0.521	0.691	0.484
RANBP20P	0.514	0.691	0.576
RP11-701H24.8	0.507	0.691	0.508
PELI1	0.5	0.691	0.618
TRDN	0.496	0.691	0.585
CTD-2650P22.2	0.495	0.691	0.629
RP11-326I11.4	0.48	0.691	0.559
AC068286.1	0.451	0.691	0.571
SMCO4	0.448	0.691	0.724
OAT	0.441	0.691	0.616
ESYT2	0.388	0.691	0.531
RP5-934G17.6	0.332	0.691	0.556
SORBS2	0.324	0.691	0.526
MIR548L	0.312	0.691	0.617
GRB10	0.296	0.691	0.608
TAGLN	0.291	0.691	0.59
HDAC1P2	0.179	0.691	0.535
TMCO4	0.156	0.691	0.467
GTPBP8	0.931	0.69	0.489
TXNDC9	0.845	0.69	0.532
MED8	0.829	0.69	0.636
SCD5	0.801	0.69	0.479
YBX3	0.773	0.69	0.616
KLF4	0.77	0.69	0.5
AC121251.1	0.737	0.69	0.699
USP17L7	0.725	0.69	0.564
RP11-248J18.2	0.707	0.69	0.491
LACTB2	0.684	0.69	0.539
COL20A1	0.675	0.69	0.712
PRR13P4	0.647	0.69	0.57
UQCRH	0.633	0.69	0.661
ALDH1A3	0.632	0.69	0.622
RP3-405J10.3	0.615	0.69	0.535
MARK1	0.613	0.69	0.529
RP11-386I14.2	0.603	0.69	0.528
CH17-140K24.5	0.597	0.69	0.654
SRPR	0.569	0.69	0.677
PTPRM	0.564	0.69	0.622
IFIT1	0.553	0.69	0.491
ZNF29P	0.552	0.69	0.567
COL14A1	0.538	0.69	0.565
ADAMTS9-AS1	0.52	0.69	0.469
SLC20A2	0.504	0.69	0.552
ANK2	0.5	0.69	0.519
SMOC2	0.473	0.69	0.565
TMPRSS12	0.459	0.69	0.645
RP11-857B24.1	0.431	0.69	0.677
AC016735.2	0.397	0.69	0.5
RUSC2	0.267	0.69	0.606
ACAN	0.228	0.69	0.648
OSTM1	0.977	0.689	0.602
RNU6-574P	0.927	0.689	0.601
TRABD2A	0.927	0.689	0.545
LCTL	0.913	0.689	0.6
REP15	0.9	0.689	0.532
RP11-15M15.2	0.855	0.689	0.591
RP3-393E18.1	0.846	0.689	0.606
ETV5	0.844	0.689	0.669
LINC01305	0.837	0.689	0.688
RP11-12M5.4	0.834	0.689	0.544
RP11-61E11.2	0.814	0.689	0.509
CAMK1	0.811	0.689	0.552
AKAP12	0.768	0.689	0.56
RP11-281P23.2	0.76	0.689	0.506
TMEM43	0.755	0.689	0.553
FCN3	0.743	0.689	0.566
DLX5	0.726	0.689	0.695
SDCBP	0.723	0.689	0.554
PLEKHA8P1	0.716	0.689	0.592
PGBD3	0.711	0.689	0.577
RP11-390P2.4	0.668	0.689	0.587
GNE	0.664	0.689	0.557
GNG5P3	0.663	0.689	0.52
THY1	0.662	0.689	0.63
NXF3	0.647	0.689	0.666
FOXN2	0.621	0.689	0.56
TRIM26BP	0.614	0.689	0.596
RP11-151N17.1	0.613	0.689	0.593
CTA-929C8.6	0.588	0.689	0.539
CIB2	0.566	0.689	0.662
RP11-473O4.5	0.539	0.689	0.531
UBAP1	0.534	0.689	0.478
CD81-AS1	0.519	0.689	0.569
KB-1674E1.1	0.516	0.689	0.493
RUSC1	0.506	0.689	0.701
RAPGEF2	0.492	0.689	0.614
ZNF438	0.46	0.689	0.472
RP1-267D11.6	0.447	0.689	0.522
CTC-459M5.2	0.44	0.689	0.511
CTA-414D7.1	0.438	0.689	0.502
AC007787.3	0.437	0.689	0.589
RP11-540O11.1	0.427	0.689	0.596
UBE2Q2P1	0.369	0.689	0.616
RNY4P36	0.359	0.689	0.56
ADCY2	0.338	0.689	0.744
RPS24P12	0.282	0.689	0.637
ABCA9-AS1	0.867	0.688	0.595
RP11-51O6.1	0.865	0.688	0.598
PTGS2	0.854	0.688	0.552
SLC25A2	0.78	0.688	0.575
OGFOD1	0.779	0.688	0.631
DNM1L	0.777	0.688	0.593
RAET1G	0.764	0.688	0.627
TGFA	0.752	0.688	0.562
IGSF3	0.687	0.688	0.543
MESP2	0.686	0.688	0.558
CHIC2	0.686	0.688	0.515
RP1-102E24.8	0.685	0.688	0.568
PCDHB15	0.639	0.688	0.539
RP5-855F16.1	0.599	0.688	0.439
TMEM133	0.591	0.688	0.627
TSKS	0.573	0.688	0.663
TNPO1P1	0.572	0.688	0.572
SYNE3	0.57	0.688	0.503
CHL1-AS1	0.568	0.688	0.625
QRSL1	0.568	0.688	0.536
TUBB6	0.565	0.688	0.563
AC002069.5	0.556	0.688	0.604
MAMLD1	0.549	0.688	0.687
KRT9	0.538	0.688	0.598
SOX17	0.523	0.688	0.504
CTC-350I8.1	0.505	0.688	0.477
GJA5	0.504	0.688	0.583
ZDHHC23	0.504	0.688	0.542
PTN	0.497	0.688	0.517
RNF180	0.476	0.688	0.553
RP11-289A15.1	0.461	0.688	0.588
ZNF454	0.401	0.688	0.598
DDX55P1	0.394	0.688	0.678
TBATA	0.374	0.688	0.616
RP11-3D4.4	0.356	0.688	0.546
NFIB	0.325	0.688	0.602
RP11-254A17.1	0.316	0.688	0.56
RP11-817I4.1	0.93	0.687	0.667
PI3	0.871	0.687	0.552
ATP1B3	0.867	0.687	0.515
RP5-1057J7.1	0.844	0.687	0.617
KIAA0020	0.827	0.687	0.541
FABP1	0.814	0.687	0.617
RP5-1056H1.2	0.805	0.687	0.503
RP11-429D19.1	0.788	0.687	0.569
EHD4-AS1	0.764	0.687	0.438
XX-C2158C6.3	0.762	0.687	0.528
BICD1	0.758	0.687	0.643
RIOK1	0.738	0.687	0.583
RP11-277P12.20	0.736	0.687	0.565
RP11-435P24.2	0.714	0.687	0.68
RP11-28B23.1	0.681	0.687	0.538
UBE2Q2	0.644	0.687	0.5
NKAIN2	0.629	0.687	0.624
ANKRD20A10P	0.613	0.687	0.701
RP11-326A19.4	0.612	0.687	0.617
CCDC3	0.594	0.687	0.539
OLFML2B	0.572	0.687	0.656
GOLGA6L9	0.551	0.687	0.531
RP4-684O24.5	0.537	0.687	0.603
RECK	0.528	0.687	0.592
C20orf194	0.52	0.687	0.517
UBE2D1	0.51	0.687	0.574
NOM1	0.508	0.687	0.551
KLHL30-AS1	0.501	0.687	0.634
AC013474.4	0.485	0.687	0.594
HSPB6	0.483	0.687	0.528
RP11-253A20.1	0.478	0.687	0.551
RP3-510L9.1	0.477	0.687	0.493
RASA4	0.463	0.687	0.449
RNU6-242P	0.458	0.687	0.496
RNU6-1096P	0.443	0.687	0.566
CTA-305I2.1	0.417	0.687	0.49
RP11-273G15.2	0.381	0.687	0.472
FXYD1	0.36	0.687	0.482
KIF26A	0.33	0.687	0.489
DCBLD1	0.971	0.686	0.669
ARNTL2	0.958	0.686	0.498
AP000695.4	0.922	0.686	0.612
PTP4A2P2	0.86	0.686	0.662
TRMT11	0.843	0.686	0.61
DSG4	0.81	0.686	0.644
RP11-244H3.4	0.806	0.686	0.584
snoU109	0.793	0.686	0.644
MAMDC2	0.772	0.686	0.468
RP11-383H13.1	0.769	0.686	0.614
RAI14	0.753	0.686	0.537
LINC01436	0.743	0.686	0.723
HSPA8P4	0.743	0.686	0.63
FLG	0.743	0.686	0.616
CMIP	0.697	0.686	0.529
AC134873.1	0.696	0.686	0.555
OSTCP5	0.653	0.686	0.597
LHFPL2	0.643	0.686	0.587
FAM185BP	0.641	0.686	0.553
DDX60L	0.628	0.686	0.528
OCM	0.627	0.686	0.503
AC009955.8	0.624	0.686	0.611
RNU6-915P	0.6	0.686	0.522
SIK2	0.598	0.686	0.57
DDIT3	0.597	0.686	0.596
MID1	0.588	0.686	0.578
PLA2G2A	0.577	0.686	0.637
MMRN2	0.548	0.686	0.548
SMTN	0.547	0.686	0.692
RP1-137D17.2	0.541	0.686	0.428
RP5-1049G16.4	0.532	0.686	0.48
CYTH3	0.53	0.686	0.602
ZNF280D	0.523	0.686	0.479
DDX10P1	0.513	0.686	0.567
HOOK3	0.492	0.686	0.579
HTR1F	0.48	0.686	0.597
ZNF684	0.47	0.686	0.499
FLT4	0.467	0.686	0.62
L3HYPDH	0.438	0.686	0.595
TUBE1	0.428	0.686	0.498
RP1-209B5.2	0.42	0.686	0.508
RIMBP2	0.414	0.686	0.565
LINC00824	0.378	0.686	0.51
C4orf45	0.357	0.686	0.568
CLDN23	0.353	0.686	0.581
RP11-753H16.5	0.937	0.685	0.616
ENDOU	0.918	0.685	0.422
RP11-291I6.2	0.879	0.685	0.613
HS3ST1	0.847	0.685	0.534
HMGN1P28	0.827	0.685	0.72
SNRNP27	0.82	0.685	0.531
AP000866.1	0.789	0.685	0.471
BAG2	0.786	0.685	0.555
EGFLAM	0.783	0.685	0.575
PCDHB18P	0.781	0.685	0.534
SOST	0.775	0.685	0.497
LINC01330	0.772	0.685	0.526
CBLN1	0.764	0.685	0.598
CAPNS2	0.751	0.685	0.624
RP11-165D6.1	0.747	0.685	0.609
RP11-21C17.1	0.716	0.685	0.607
MPP6	0.71	0.685	0.621
SUGT1P2	0.697	0.685	0.581
MPHOSPH6	0.692	0.685	0.611
PRSS51	0.689	0.685	0.586
AC009948.5	0.682	0.685	0.504
TTC23	0.677	0.685	0.572
VAMP5	0.673	0.685	0.614
RP11-473O4.3	0.66	0.685	0.565
RP11-837J7.4	0.657	0.685	0.544
SFRP2	0.648	0.685	0.575
AC019048.1	0.642	0.685	0.532
GDPD5	0.633	0.685	0.671
RP11-312B8.2	0.63	0.685	0.546
KCNJ8	0.606	0.685	0.615
RP11-1000B6.5	0.603	0.685	0.604
ATG10	0.598	0.685	0.418
CYGB	0.593	0.685	0.583
TWISTNB	0.582	0.685	0.532
PCBP3	0.58	0.685	0.631
PHACTR2	0.571	0.685	0.641
LRRC66	0.567	0.685	0.619
CTD-2522E6.4	0.563	0.685	0.602
AC009336.19	0.561	0.685	0.553
CNKSR3	0.544	0.685	0.533
OR2S1P	0.532	0.685	0.486
CSPG4P12	0.525	0.685	0.525
VAT1L	0.513	0.685	0.587
OVAAL	0.504	0.685	0.459
CTD-2286N8.1	0.498	0.685	0.664
DPYS	0.487	0.685	0.559
RP11-697H9.2	0.481	0.685	0.547
CBLN4	0.478	0.685	0.552
CCNB1IP1	0.458	0.685	0.554
KIF5B	0.454	0.685	0.463
ARHGAP21	0.439	0.685	0.623
RP11-845C23.2	0.401	0.685	0.539
LINC01560	0.401	0.685	0.531
RRBP1	0.38	0.685	0.651
AGK	0.379	0.685	0.494
PTCH2	0.363	0.685	0.528
RP11-154D3.1	0.305	0.685	0.554
KLHL6-AS1	0.93	0.684	0.564
NAA11	0.929	0.684	0.591
CTD-2269F5.1	0.925	0.684	0.526
BCL2L2-PABPN1	0.886	0.684	0.475
BACE2	0.881	0.684	0.691
INHBA	0.873	0.684	0.629
KIAA1549L	0.855	0.684	0.598
MIR222HG	0.844	0.684	0.515
PCDHB8	0.84	0.684	0.639
ZWILCH	0.836	0.684	0.546
SPRY4	0.82	0.684	0.628
TDH	0.813	0.684	0.488
LINC01098	0.794	0.684	0.6
ARF4	0.79	0.684	0.568
RP11-227D13.1	0.774	0.684	0.624
RP11-475O23.2	0.738	0.684	0.632
EVI5	0.735	0.684	0.495
NPM1P51	0.726	0.684	0.591
RP11-120J4.1	0.704	0.684	0.495
RP1-111B22.3	0.675	0.684	0.572
RN7SL30P	0.646	0.684	0.602
ARCN1	0.635	0.684	0.604
C6	0.633	0.684	0.563
EIF5B	0.606	0.684	0.631
HDAC9	0.593	0.684	0.506
FBLIM1	0.592	0.684	0.647
DTD1	0.586	0.684	0.558
UAP1	0.584	0.684	0.567
TMEM110-MUSTN1	0.578	0.684	0.554
RGL1	0.525	0.684	0.595
RP11-2J18.1	0.522	0.684	0.653
AADACP1	0.505	0.684	0.448
AHRR	0.504	0.684	0.671
BOLL	0.494	0.684	0.581
RP5-943J3.1	0.489	0.684	0.505
AKR1B1P4	0.47	0.684	0.577
RNU6-237P	0.442	0.684	0.56
LINC01529	0.407	0.684	0.599
RN7SL861P	0.391	0.684	0.523
HIST1H4F	0.362	0.684	0.59
THAP9	0.356	0.684	0.427
Z85986.1	0.344	0.684	0.565
CTC-499B15.7	0.33	0.684	0.559
RP11-245J9.6	0.318	0.684	0.537
CREB3L2	0.225	0.684	0.583
GLRX3	0.911	0.683	0.61
ARSK	0.886	0.683	0.512
MRPS10	0.868	0.683	0.542
RAP2B	0.861	0.683	0.557
LINC00632	0.853	0.683	0.519
SERPINB2	0.806	0.683	0.624
RP4-580N22.2	0.779	0.683	0.554
PTTG3P	0.766	0.683	0.518
SRD5A1	0.763	0.683	0.691
KRTAP1-5	0.751	0.683	0.563
NPTX2	0.74	0.683	0.586
MED6	0.736	0.683	0.501
POLR3F	0.731	0.683	0.477
PPIC	0.728	0.683	0.599
BLZF1	0.717	0.683	0.534
PROK1	0.7	0.683	0.458
RP11-219E7.1	0.695	0.683	0.528
RP11-298E9.7	0.67	0.683	0.587
LINC01186	0.657	0.683	0.545
RP11-313J2.1	0.617	0.683	0.679
PSG8	0.592	0.683	0.561
BTBD18	0.581	0.683	0.512
FOXCUT	0.577	0.683	0.556
DYSF	0.531	0.683	0.665
PIWIL4	0.496	0.683	0.533
B3GAT2	0.493	0.683	0.462
LCAT	0.473	0.683	0.538
RN7SL351P	0.458	0.683	0.558
RP11-863P13.1	0.443	0.683	0.571
CACNA1C	0.434	0.683	0.603
PPM1L	0.43	0.683	0.603
GSN-AS1	0.416	0.683	0.544
RP11-61K12.2	0.412	0.683	0.696
ELAC1	0.409	0.683	0.518
LINC01558	0.407	0.683	0.539
TPM2	0.352	0.683	0.587
AC068538.4	0.349	0.683	0.69
RP11-394O4.5	0.346	0.683	0.531
RP11-46B11.2	0.289	0.683	0.609
PART1	0.202	0.683	0.563
ARNTL2-AS1	0.949	0.682	0.526
RP11-99E15.3	0.903	0.682	0.622
GNL2	0.83	0.682	0.617
RP11-157D23.2	0.828	0.682	0.64
RP11-567J20.1	0.798	0.682	0.574
RP11-44I10.3	0.795	0.682	0.56
RP11-474P2.2	0.752	0.682	0.589
PGM5P3-AS1	0.702	0.682	0.52
CTD-3065B20.3	0.694	0.682	0.486
RP11-433J20.1	0.689	0.682	0.537
NPAS2	0.669	0.682	0.62
HCG22	0.658	0.682	0.517
AC016735.1	0.624	0.682	0.502
LARP7	0.619	0.682	0.504
CTD-2621I17.6	0.604	0.682	0.606
RP11-426C22.7	0.594	0.682	0.564
RP11-181E10.3	0.585	0.682	0.643
CTB-13F3.1	0.581	0.682	0.533
GPR126	0.566	0.682	0.664
DGCR11	0.566	0.682	0.521
RP11-507K2.3	0.558	0.682	0.594
CRISPLD2	0.54	0.682	0.562
USP32P3	0.527	0.682	0.701
TRIM38	0.519	0.682	0.569
AC023271.1	0.496	0.682	0.546
ZMAT3	0.468	0.682	0.613
MPHOSPH10	0.448	0.682	0.592
ATP11A	0.445	0.682	0.602
TVP23C	0.439	0.682	0.457
LINC00689	0.388	0.682	0.476
CTC-239J10.1	0.363	0.682	0.468
LINC01057	0.314	0.682	0.649
KLHL38	0.273	0.682	0.583
[truncated: 54,475 more rows]
